# Supplementary material for: Comparative analysis of miniature inverted–repeat transposable elements (MITEs) and long terminal repeat (LTR) retrotransposons in six Citrus species
Source: BMC Plant Biol. 2019 Apr 15;19:140. doi: 10.1186/s12870-019-1757-3 (PMC6466647; doi:10.1186/s12870-019-1757-3)
Supplement: Supplementary file 8 — Data Set S1. The seed file of MITEs. (FA 43 kb) [file 12870_2019_1757_MOESM8_ESM.fa]

>DTM1#DNA/Mutator
GGGTCAGGTTATGGTACCGTATTACAGTTACATCCAATCGTTAGATGCATTTAAATTAAT
AAAATCTATTGATATCTAACGATTGGATACAATTATAACACGGTACCACAAATTTCCC
>DTM2#DNA/Mutator
GGAGCTGCTACCTTACGATTAACGTAAGGTACAGCTCTCTCACAAGTGGTGGGCTTTAAT
GGAGCCCACAGATACATTGTGTGAGTGCATGTACCTTACGTTAATCGTAAGGTAGCAAAA
TCC
>DTM3#DNA/Mutator
GGCAACCCTAACTTACATTTAATGTATGTTACACCACTCACATGAACAGTGAGTGGATCC
CACACCACTCACTGTTCATGTGAGTGGTTGTAACATACATTAAATGTAAGTTACATTAAA
TATATATTAGGGTTTGCC
>DTM4#DNA/Mutator
GGGTAATTTTTAAAAACCTCCCCTGAGGTTTGGGCTTGTTGCAAGTAGATGGCGAGAATT
GATTTATTTGTAAAAAACCCCCTACCGTCAGTTAAGTTTAACATTGACCGTTAGTTGACC
GTGCAAAGACAATATTACCCTTAACAATAGTTTGTAAACGAAAATAACTAAAAAAAAACC
AAAACCAATAATTTTAGTTTTTTTTTAGTTATTTTCGTTTACAAACTATTGTTAAGGGTA
ATATTGTCTTTGCACGGTCAACTAACGGTCAATGTTAAACTTAACTGACGGTAGGGGGTT
TTTTACAAATAAATCAATTCTCGCCATCTACTTGCAACAAGCCCAAACCTCAGGGGAGGT
TTTTAAAAATTACCC
>DTM5#DNA/Mutator
GAGTTGGACTATTGGCACTCCTCCAAAATTCTTTTAAAACCCCTTTTTCAATTATACTAA
ACTTAATGCCAAAATTACCCTTATTTCTAAATAAACACATTTAATTTGTGAATCTTTTAA
TTTTTTATTTTTTTCTCGCTCCTCACAAATAATTTTTATCGGTGATAAACTTCTTGATAA
AAATCAATGAATTAAATAAATTATCTCTAAGATTATGATGTAAAAAGTTTTATTATGAGC
CTAAAAAAAGTCAGATAATTTTATCAGAATGTGTTTTGTTTATTATCAATAGATTGTCTT
ATTAATTGAAGAAAAATTTATAGAGAATTTGAGAAAAAAAATTACATGTGTGAGTGTGAT
AGCAGAGAAAATACAAGAGTTTTTTTTTTTAAAGAGAGAAAATACAAAAGTTTGAAGTGA
GATAAAATAGATGTGAGATATATTAGAGTATTTGTCCTAAAATGTAATTATAATAGAAGA
GGGGTTTTAAAAGAATTATGGAGGGGTGCCAATAGTCCAACTC
>DTM6#DNA/Mutator
GGGTCCGACTATGTTGCAACAGTTGTACCATACAACTGTTGCTTTTAACCGTTGGATCCA
GCTTATGGTGACAACTGTAACTGGATCCAATGGTTGGTTGCAGCAGTTGTATGGTACAAC
TGTTGCAACATAGCTTTGGCC
>DTM7#DNA/Mutator
GGCAAGTGCTAAGTTACATTCAATGTAACTTACACAATTCATCTCAACCACATAAAATTA
TGGGACCCATAATTTATGTGGTTGAGATGAGTTGTGTATGTTACATTAAATGTAACTTAG
AGACTCCC
>DTH1#DNA/PIF
GGTGGCGTTTGTTTTTTAACTTAATGACTTAAAGTGACTTAACTTAATTAATTAAGTTAA
TTAGAGGTGTTTGTTTTTATAACTTAATGAGACTTTTTAGATAATTTTGACTTAATAAAA
TAAGCCAATTTTTTTGGCTTTTTACTTAATGGAGAAATCTGAATTAAGTCAATTACTTGC
TAATGTCAAAAATATCCCTGCTTTATAATTTATTTTTCATGTCTATCCCAAAACTCACCC
ATAGACATTTACCCCACATAAAAATATCCCTATTTTTTCTTTCTTATATTATATACGATA
AAATTTAAAATTTATGGTATTTTATATATTAAAATTCTAAAATAATTATGTATTCACTTG
AATATAGTTTTACTTATAAATGTTAAAATATTGTGGTATTTAATATATTATTTATTTGAC
ATTCAAATTTAATAAGGATACAAATGTAAAAGTACATATTTTCAGCTTTTTAAGTTGAAA
AAAACAAACAACTTAATACTTATTTTCTGAGATTCAGACGAAAAAACAAACATATTATTC
AGATTCAGACATTCAGATCTATTCAGAATTCAGACTAATTCAGGTCTATTCAGATTTCAG
ACAAAAAAACAAACGCCACC
>DTH2#DNA/PIF
GGCCCCGTTTGGGATTGAGGTTGAAACTCAATAAGCTGCTTATTTCATAATTTTTGATAA
AAACAGTGTTTGGTAAATTTTGTAAAAGCAGCTTATTTCATAATTTTCTCCATTTCGTCA
GCAGCTTTTAAAAGCAGGTAGAGGGTTGCTTTTCATAAGCAGCTTATTCAATAAGCTACT
ACGCCTTTTTAAAATACCTATTATAACCCTAGTATTTTAATAAAAAGACAATTATATCTT
ACTTATCCATAAACCCTAATATATAAATCATTAGATATTATTTTACCGCCACAATTTAGT
TACCGCCATAACCAAGTACGTTCTCTCCAATTTTGATCCGGTAAGTTCATATGCTAATTT
CATAACTATGCTTTTAAAGTTTAATCTATATATTTATATTTTTGTTAATTAATTGTTTCA
AATTCGTTGGCAATCTATTTTTAATGTAATTTTACATATTTAAGAAAAAAATATGTCTAA
ACAATTTATTAAACATAAAATAAAAAGTAATTAAAACGTATGTCTATTTTGGTCATTATA
TAATACAACAGTACTTTCGTAATAAGATTTACCAAACGCATGTACTCTACTTTTCAAACT
CACAGCAACCGCAACAGCACAGTTTACCAAACACCAAGCTACTTTTTTAATCAGCAGCTT
ATTTCATCTGCACAGCACAAGCAGCTTATTTCATCAGCCTCCGCAATCCCAAACTGGCCC
>DTH3#DNA/PIF
GAGCATCACCAAAAGGCTCTTCAAATAAGATTTTATTACTTATTTGAAGAGCCACATCAA
TATTTAAAGCTCCAAAAGACACTCCAATTAAGATTCTTCAAATAAGAATTGATTCTCTCT
CTTCAAATTTGGAGAGTTAATTTCTCCCTCTTCAATTTATATTTTATTACTTTTCATTGA
AGAAAGAGAGAGAAGTGCTTTAATTGCTATTGACTTTTCCTTTAAAAAAATAATTATTTG
ATTAAAATAATATTAACTTATTTCTATTTGAAGAGTCTTTTGGAGAATATCATATTTTTT
CACCCTTCTATTTGCCACATAGGTAAGCAAATAGGTATTTGAAGAGTAAAATTTATAGAG
GCTTTTGGAGATGCTC
>DTM8#DNA/Mutator
GAGTGGGGCTATTGGCACCCCTCTAATATCCTTTTAAAACCCCTATTATAAGTACACCCC
ATTAAACAATGATAGAAAATTTATTATTATTATTAACACCCACTTTAATTCCAAAACTGC
CCTTCTTCTAAATTTGATTTTCTCTCCAATACCCAACAATAAATATCGGAAATATTTCTG
CCACCTATCTCATGTCATGCTTTTGGTCTCGTCATTCATGCAATTTCCCGTCCATCTCTT
GAATTCTTTTTCTCTTGCAATTTTGCTGTTTTATAAATTCTTTTAGTCCCACTCCTTAAT
TTATGCTAAGCCATTGGATAGTCATGAGATTTTTCAAACAAAAGATTGTTGGGTCTATAA
CACTTTGTTTTGGTTTTTTGGATGCCTGAGATTCAAACAATTCATTGATATTTGGAATGG
AATTGATGATGAATGCCAAGAAATTGTAAACAGTGAAAAATTGTACTTATGCGAGGTATG
GGTGTTTGTATTTTAGAGAGAGAAAATATAGTAGATTTACATTTGTCCTTAAATGTAATT
GTAGAAAATAGGGGTTTTAAAAGTTTAATAAGGGGGTGCCAATAGCTCCACTC
>DTM9#DNA/Mutator
GGCTGGTGCTACGTTACGTTTAACGTAACGTACGCCACACACAGCAACAGTTGTGGGCCC
CACCATGAAAACTGTTGCTGTGTGTGGATGTACGTTACGTTAAACCGTAACGTAGCACCA
GCC
>DTM10#DNA/Mutator
CAGTAATGCTACACATCCCAAATTTCTTATCCCAAAAAGTTATCCCAAATGATGTGTCAT
TAATTGAGTGGTTGATAATTATTTACAATATCCAAGTGAATTAATTGTATTATCTCACCA
ACCAATTGATAAATGCCACATCATTTGGGATAACTTTTTGGGATAAAAAATTTGGGATGT
GTAGCATTATTG
>DTA1#DNA/hAT
TAGGGGTGGGCAAAATCGGGTTCGGGTCGGGTTCGGGTCAACCCGATCGGGTTTCGGGTT
GTTCGGGTTAGACAAAGAACAATCCGAACATAACCCGAATTAATGATCCGACCCGAACCG
ACCCGAACTATCTTCGGGTCGGTTCGGGTCGGGTCATTAATTCGGGTTATGTTCGGGTTG
GATTTAAAATGGGTAGGATTGAGTTCGGGTCAATTCGGGTCAGTTCGGGTCAGTTCGGGT
CAGTTCGAGTCAGTTCGGGTCAATTCGGGTCAGTTCGGGTCGGTTGAAATCAGGTCAATT
CGTCAATCGATCAGGTTCGGTTTAATAAATTTAGCTTACGTTTTTTTTTAGAACCCGATC
GGGTATTCGGATCGGGTCGGGTTTGACCCGAACCGATCACAACCCGATCGGGTTTGTAAA
TTTCAAACCGATCGGGTTTCGATCCCGACCCGATCCGACCCGAACCCAAAATTTATCGGG
TCGGGTCGGATCGGATCGGGTAAAATGCCCACCCCTA
>DTM11#DNA/Mutator
GGGAAATTTACGAAAATAACCATAAATATTTTGTTATTTTCACAACTAACCCTCTCAACT
TTTTTCTATCAACATTAGCCAAACACAAGCCTTTCTCCCCAAATTACCCTTCTGAACTTG
CTGAACTGAGTCGTGGGTGAATCTGAGTCGTGGGTGAATCTGGCGACAGGCACCTGTCGC
ACCTTGCTTGGTGCGACAGGTGCCTGTCGCACACACCAAGTCTTGGGCGACAGGCTGCCT
GTCGCACGAAGCTTCACGCGACAGGGAACCTGTCGCACAAAAACTTGGTGCGACAGGCAC
CTGTCGCCCAAGGCTTGGTGCGTGCGACAGGCACCTGTCGCCCAAGGCTTGGTGCGACAG
GCAGTCTGTCGCCAGATTCATCTACGACTTGCAGTTCACTGAAACTCTCGAGCAAGTTCA
GAAAATAACTTATACCACTATGTATTAATGAAAATAAATAAAATAGCTAACTTAGGTTTT
GTTGAAGACTATAGATGGTAGATCGGACGCCGATGAGGGATGAAGCCGCCGCCGACGAGG
GCTGATGTTACCGCCGATGATGGGAGTTTGTTCGGTTTGGGAGAGATGCGTGAAAGAGAG
TGTTGGGGGAGAGATGAGAGAGAGGGGTATTTTAGTCTCAAAGGTTCTTTTATGGCTAAT
GTTGATAGAAATTTATTTGGAGGGTTAAGATGAAAAAAGCCAAAATTTTTATGGCTATTG
GTGTAAATTTCCC
>DTH4#DNA/PIF
GGACCCGTTTGGGGCAGCTGCGCTGCCACCGCGCAGCTGCTCCACAGGCCAATTCTAGGG
GAATATTCCCCTAGAGTTGGCCTGGGGAGCAGCTGCGCGGTGGCAGCGCAGCTGCCCCAA
ACGGGTCC
>DTM12#DNA/Mutator
GGGAAAAGGACAAACACACCCCCAACGTTTAGGCAAAGGGACAAAAACCCCCCTAATGTT
TCAAAAAAGACATTTACACCCCAATTTATTATAATTTTACCATTATACCCTTCTAGCATA
TAAAAAAAATTATTAGATTATCCAATTTGTCTATATATTGTTAATAAAATTATAAATAGA
CAAATTGGATATTATAAAAAAAATTATAAATATACCCTCATTGCCCAATTCCTCTATTTA
AATTTTTATCAATAACCAATTTTCAAAAAAGACATCTATACACCTAAAAAAATTGTAAAT
AAATTATAATTTTAAAAATAAAATTGGTTATTAATAACCAATTTTATTTAAACTTTAAAC
TTGTATATTTAACAATTCTCCACATGTCAATCATTTAAACTTGTACATTTATAACCAATT
TTCTATGTTATTTATTATGGTATTAATAACCAATTTTATTTTTAAAATTATAATTTATTT
ACAATTTTTTTTAAGTGTGTAGATGTCTTTTTTGAAAATTGGTTATTGATAAAAATTTAA
ATAGAGGAATGAGGCAATGAGGGTATATTTATAATTTTATTAACAATATATAGACAAATT
GGATAATCTAATAATTTTTTTTATATGCTAGAAGGGTATAATGGTAAAATTATAATAAAT
TGGGGTGTAAATGTCTTTTTTGAAACATTAGGGGGGTTTTTGTCCCTTTGCCTAAACGTT
GGGGGTGTGTTTGTCCTTTTCCC
>DTM13#DNA/Mutator
GGAATATTATCATTTTACCATTAAAGTTATTCTGACATATCATGTCAATACCATGATTTG
TTGAAAAATATATTTTACCACCAAACATTTGCGCCGTTATCAATTTACCACCCTTCTGTT
AAAAACGTTAAAAATTTACTGATGTTTTGCTGATGTCATAAGGGCATCAAAGACATTTCC
TATTGAAGTCAAAACATTGTGTTGCAAATGTAAAATAAACAATAAAACAAAGTAAAAAAT
TTCAAGGGAAATAATTAAAGAATTAGGAAATTTATAACCCTAAAATCAGCCCCTCTCTCA
CATTAATTTTTTTTCTTAATTAAATTGTTATTATTTTTAATTGTGATTAATACTTGAATT
TCATAAATTATAATATTAATTTTGAAGCAGAATTTTTTATTAATTGTTTTCTTTGTCGTT
TATCGTAATTCTGCATATTGTTCATTATTTTTTATTAATTACAATTTTCAGTTGTTTTCT
AAATCTTATTTTTGTTCATTATTTCTTTCTTTTCAAAGGGTAAAATTATCTTTTATTCTC
CTGGGGTAAAATCGACTTTTAACTCATTTTCAGTTAAACATTAATGTTTTTTTAACGGAA
GGGTGGTAAATTGATAACGGCACAAATGTTTGGTGGTAAAATACATTTTTCAACAAATTA
TGGTATTGACATGATATGTCAGAATAACTTTAGTGGTAAAATGATAATATCCC
>DTM14#DNA/Mutator
GGGAAAAGGACTAACACACCCCCAACGTTTAGACAAAGAGACAAAAACCCCCTAATGTTT
CGAAAAAGACATTTACACCCCCATTCATTAACGGAAACAGTTACTTTTAACAGAAATTAT
AATTTTAATATATAATTACCGTTATACCCTTCTAGCACATAAAAAAATAATTGTTAATTG
TCCAATTTGTCCATATATTGTTAATAAAATTATAAATATACCCTCATTACCCAATTCCTC
TATTTAAATTTTTATCAAATTTTCTCTTCAAACCAAATAAATTTAATCCATTACTCAAGA
ATAAAAATAAATAAAATTGGTTATTAATGCCATAAGAATAACAATTCTCTACATGTCAAT
CATTTAAACTTGTATAATCAACAAAATAAAAAAAAGGTTGGTTATAACAATAATTATAAA
AATTTATTTTAATTGTATTAATAAACAAATTTAATAAACTTTAAAATTGATAATGGATTA
AATTTATTTGGCTTGAAGAGAAAATTTGATAAAAATTTAAATAGAGGAATTGGGCAATGA
GGGTATATTTATAATTTTATTAACAATATATGGACAAATTAGACAATTAACAATTATTTT
TTATGTGCTAGAAGGGTATAACGGTAATTACATATTAAAATTATAATTTCTGTTAAAAGA
AACTGTTTCCGTTAATAAATGGGGGTGTAAATGTCTTTTTTGAAATATTAGGGGGATTTT
TGTCTCTTTGTCTAAACGTTGGGGGTGTGTTAGTCCTTTTCCC
>DTM15#DNA/Mutator
GGCTTTTGCTACCTTACATGCCACGTAAGGTACAGCCTCTCACAAGGCTGGTGGGCCCAA
GTGGGACCCACATCTGAGTTTGTGAGAGGCTGTACCTTACGTTGCATGTAAGGTAGCTCC
C
>DTM16#DNA/Mutator
GGGAAATTTACACCAATAGCCATAAAAATTTTGGCTTTTTTCATCTTAACCCCCCAAACA
AATTTCTATCAACATTAGCCATAAAAGAACCTTTGAGACCAAAATACCCCTCTCTCTTAT
CTCTCCCCCAACATCGCATGAAGCTTGGTGCGACAGGCTGCCTGTCGCACCAAGCCTTGG
GCGACAGGTCCTCGCCTGGCGACAGACCTGTCGCACCAAGTTTTTGTGCAGTTTCGTGCG
ACAGGCAGCCTGTCGCCCAAGGCTTGGTGCGTGCGACATGCACCTGTCGCACCAAGCAAG
GTGCGACAGGTGCCTGTCGCCAGATTCACCCACGACTCAGTTCAGCAAGTTCAGAAAATA
ACTCATAACACTAAGTGATGCCGATTAGTCTGTAAAGAAGGGTAATTTGGGGAGAGAGGC
TTGTGTTTGGCTAATGTTGATAGAAAAAAATTGAGTAGGTTAGTTGTGAAAATAACAAAA
TATTTATGGTTATTTTCGTAAATTTCCC
>DTM17#DNA/Mutator
GGGTAAGGCTATGGTACCACATGTGTATGGTACCATAGCTTTGTCCAGCCCTTGGATCCA
ACCTGCAGAACAAGTGTGGGTTGGATCCAAGGGCTGGGCAAGGCTATGGGACCACATGTG
TATGGTACCATAGCCTTGCCCAGCCCTTGGATCCAACCTGCAGAACAAGTGTGGGTTGGA
TCCAAGGGCTGGGCAAAGCTATGGTACCATACACATGTGGTACCATAGCCTTGCCC
>DTM18#DNA/Mutator
GGATCAGGCTACGGTGCAACAGTGGCACCGTGCCACAGTTGCACCTAGCCGTTGGATGCA
GTTGGATTGGTGGGATCCACTGACATCCAACTGCATCCAACGACTAGGTGCAACTGTGGC
ACGGTGCCACTGTTGCACCTAAGCCTGATCC
>DTM19#DNA/Mutator
GGCAAACCTATCTTACATGTATGTAAGATACATTCCCCTCACATGAATAGTGTATGTGTG
GGACCCATACACTATTCATGTGAGAGGATGTATCTTACATTACATGTAAGATAGGGGGAC
CC
>DTA2#DNA/hAT
TAGGGGTGGCAAAACGAATAAACGAATCGAATTCGAATCGAATCGTAAATGAATTGGGTC
AAAATTCTACTGATTCGGATTCGATTCGTTTATTAAACGAATTGAAATCTCAGGATTCGG
ATTCGATTCGTTTATTAAACGAATATTCGGTTCGATTCGTTTAATTCGTTTAGTAGAATT
AATAAACGAATCGAATCGAATCCGGATTCGTTTATTATTCGTTTATCCTATTACGAATCC
ATAACGAATCGAATCGAATCAAGATTCGTTTACAATTCGTTTAGAAAAATATAATTAATA
AACAAAATTAAGCAAAATAAAATATAAAAAAGCCACAAATTTAATATCCTACAACAAAAT
ACAAATAACCCAAACCATATTTTAGGATTAAATATACAGTCATCCAAATACAAATCAAAT
CCTAATAATATAAATAACCTTCAAATTTTAAAAAAATTTCAAATAAATTTAAGGACAAAA
AAGTAATTTAATTAAACGAATAATTTTTAAACGAATCGACCTGTATTCGATTCGTTTATG
ACCCGTTTATTAAACGAATCCTAAACGAATAAACGAATCAATATCTTCAAACCCGGATTC
GATTCGTTTAATTAGCGAATCGAATCGAATTCACTCATTTATTAAACGAATCAATTTTTT
CAAACCCAAACCCATTTAATTCGCATCGAATCGAATCGAATAAACGAATCCTGACCCATA
TTGCCACCCCTA
>DTA3#DNA/hAT
TAGGGGTGGCAAAACGAATAAACAAATCGAATTCGAATTGAATCGTAAACGAATTGGATT
AAAATTCTATTGATTCGGATTCGATTCGTTTAATAAATGAATCGAAATCTCAAGATTCGA
ATTTGATTCGTTTATTAAATGAATATTCGATTCGATTCGTTTAATTCGTTTAATAAAATT
AATAAACGAATCAAATCGAATCTGGATTCGTTTACTATTCCTTTATCCTTATGAATCTAT
AATGAATTGAATCGAATCTGGATTCATTTACAATTCATCTGCAAATTACAATATTAACTT
TCAAATTTAAAAAAAATAAATAAATATAAGGACAAAAAAGTAATTTAATTAAACGAATGG
ACCATATTTGATTTGTTTATAATCCATTTATTAAACCAATCATAAACGAATAAACGAATC
AATATCTTCAAACTCAAAATTTGTTTAATTAGCGAATCAAATCGAATTCATTCATTTATT
AAACGAATCAATTTTTTCAAATCTAAATCCATTTAATTTGATAATCGAATCGAATAAACG
AATCTTGACCCATATTGCCACCCCTA
>DTM20#DNA/Mutator
GGGATATTATCATTTTCCCACCAAAGGTATTCTGACACATCATGTCAGTACCACGGTTTG
GTAAAACCATCAGTTTACCACCAAACGTTTAAACTGTTAGCATTTTCCCACCATTCCGTT
AAAACTCAGTTAATATGTAACGGAAAATTCATAAAAGGTCAATTTTACCCCTGGAGCGTA
AAAGACCATGTAATTAACCTTTTATGAATTTTGTAATTAAATCATCATTTGTTGTTCTTC
CTTCTTAAAGGGCAAAAATTACCCTTTATGAATTTTGTAAAATTGACCTTTTAAAAGACC
ATGTAATTAACCTTTTATGAATTTTGTAATTAAATCATCATTTGTTGTTCTTCCTTCTTA
AAGGGCAAAATCGTCTTTTACGCTCCAGGGGTAAAATTGACCTTTTATGAATTTTCCGTT
ACATATTAACTGAGTTTTAACGGAATGGTGGGAAAATACTAACAGTTTAAACGTTTGGTG
GTAAATTGATGGTTTTACCAAACCGTGGTACTGACATGATGTGTCAGAATACCTTTGGTG
GGAAAATGATAATATCCC
>DTH5#DNA/PIF
GGTGGCGTTTGTTTTTTAACTTAATGACTTAAAGTGACTTAACTTAATTAATTAAGTTAA
TTAGAGGTGTTTGTTTTTATAACTTAATGAGACTTTTTAGATAATTTTGACTTAATAAAA
TAAGCTAATTTTTTTGGCTTTTTACTTAATGGAGAAATCTGAATTAAGTCAATTACTTGC
TAATGTCAAAAATATCCATGTTTTATAATTTATTTTTCATGTCTATCCCAAAACTCACCC
TAAAAAAAAAACTTAATACTTATTTTCTGAGATTCAGACGAAAAAATAAACATATTATTC
AGATTCAGACATTCAGATCTATTCAGAATTCAGACTAATTCAGGTCTATTCAGATTTCAG
ACAAAAAAACAAACGCCACC
>DTM21#DNA/Mutator
GGGAAAAGGACAGTGAACCCCCTAACGTTTGGAAAAAAAGATATAAAACCCCTTAACGTT
TCAAAAAAGACATATAACCCCCATTTTTATTATTAAATTCCATTTGTTTTAATAGTAAAT
TTATTTTTAATTTATAATTACTATTATGTCCCTATAATAAATAAATCAATATATTGACTT
AAGACATGTCATATACGTGTATAATGAAATCAACAACTTTTTATTTAAAACTTAAAATTA
AGATGTAATTACCTTTTGCCCAAATTATTCACTCTAAATTATGAATATACCCTTCCCAAT
GATAATTATAAAATTATGAATAATTGATAAAATTAAAATCAATTTATCATTGGGAAGGGT
ATATTCATAATTTAGAGTGAATAATTTGGGCAAAAGGTAATTACATCTTAATTTTAAGTT
TTAAATAAAAAGTTATTGATTTCATTATACACTAATGACATGTCTTAAGTCAATATATTG
ATTTATTTATTATAGGGACATAATAGTAATTATAAATTAAAAATAAATTTACTATTAAAA
CAAATAAAATTTAATAATAAAAATGGGGGTTATATGTCTTTTTTGAAACGTTAAGGGATT
TTATGTCCTTTTTTCCAAACGTTAGGGGGTTCACTGTCCTTTTCCC
>DTA4#DNA/hAT
CAGGGGCGGAGCTAGTATAAGGCTAGAGGGTGCCATGGCCCCTGTAGAATTTTGAAAAAT
TTTAGGGTTTCTAAAGAAAATGTGAAAAATTAGTGTAAAATATCTATATTGGCCCCTGTA
GAATTAGAATTTTACATATATAATAACATAAAAATTAAAATTTTAAATTTGGCCCCTGTA
GAATTTTTCCCCTAGCTCCGCCCCTG
>DTM22#DNA/Mutator
GGGAAATTTACACTCGTCCACCTGTTTGTTTTGCCTTTTTCAAAAATACACAAACACTTT
TTTTTTTTCAGCGCGCCACCTGAAGTTTGCTTTTTGTTGCATTCGTCCACTTCCGTCTAA
TTTCCGTTAGTGGATTTAACGGAATGTTAACGAAATGACCTTTTTACCCCTCAAAATTAC
AATTTAACCCAAAATAAATAGAAATTGGAGATAAATTGGATGGATTTAATTTTTTTCAAA
GGTGGATGCTAGAAATTGGAGGAAAATAGTGTTTGTTGCTTGCTAAATTTAGAAAATTTG
TATTTATTTTTTTGAAAGAGAAAAAATAAATACAAATTTTCTAAATCTAGCAAGTAATAA
ACACTATTTTCCTCCAAAAAAATAAATACAAATTTTCTAAATTTAGCAAGCAACAAACAT
TATTTTCCTCCAATTTCTAGCATCCACCTTTGAAAAAAATTAAATCCATCCAATTTATCT
CCAATTTCTATTTATTTTGGGTTAAATTGTAATTTTGAGGGGTAAAAAGGTCATTCCGTT
AAATTCACTAACGGAAATTAGACGGAAGTGGAAGAATGCAACAAAAAGTAAACTTCAGGT
GGCGCGCTGAAAAAAAAAAGTGTTTGTGTATTTTTGAAAAAGACAAAACAAACAGGTGGA
CGGTTGTAAATTTCCC
>DTM23#DNA/Mutator
GGGAAATTATCATTTGTATACCCTTAGTTTACTCCATTATCAAAAATACTACAACACTTT
GAGGGTGTATCAATCGTCCACCCTAAGTTGACAAAATGTATCTGCCGTCCACCAAACCGT
TAGTTGCCGTTTAAATATGATGACGTCAGAGGGGTAATTTGGTCTTTTCATATGATACAA
GTGATAATTTAAGGGTATACAAGTGATAATAAGAGAATTTAAGGGTATACAAGTGATAAT
TTTCTTTACTTTAATTTAAGTTTCAAGGGTAAAATCGTCAATTCACTATAATTCCGTTAA
CTTTCAAACGGCAGCTAACGGTTTGGTGGTCGGCAGATACATTTTGTCAATTTAGGGTGG
ACGATTGATACACCCTCAAAGTGTTGTAGTATTTTTTATAACAGAGCAAATATAGGGTAT
ACGAATGATAATTTCCC
>DTM24#DNA/Mutator
GGGAGCCTCTAAGTTACAATAATTGTAACATACATCTCTCATGTGAACCACACAAAATTA
TAGGACCCACAATTTGTGTGGTTCACATGAGAGATGTATGTTACAATTATTGTAACTTAG
CATTTGCC
>DTM25#DNA/Mutator
GGGATATTATCATTTTACTACCAAAGTTATTCTGACATATCATGTCAGTACCATGGTTTG
CCGAAAAGTGCATTTTACTACCAAACATTTGCGCCGTTATCAATTCACTACTATTCCGTT
AAGAACGTTAAAAATTTGCTGATGTCATAAGGGCATCAAAGACATTTCCAGCTGTAAGAG
TAAAATTGTCTGTTAATTTGATAGATAAATTATCATTTTACTACCAAGTTTTTAGGGGAA
TTATCATTTTACTACCAAAGTTATGGTAAAATTATCTTTTAAACTCTTGGGGGTAAAATC
GACTTTTAACTCAATTTCCGTTAAACATTAACTTTTTCTTAACGGAATAGTAGTGAATTG
ATAACGGCGCAAACGTTTGGTAGTAAAATGCACTTTTCGGCAAACCATGGTACTGACATG
ATATGTCAGAATAACTTTGGTAGTAAAATGATAATTTCCC
>DTA5#DNA/hAT
TAGGGATGGCAATTGTACCCGCAAACCCGCAAACCCGCCCAAACCCACCCGCCAAAACCC
GCCCGTTGCGGGTAATTTTACCCGTTGCGGGCGGGTTTAGTATTATAAATTAAAACCCGC
ACATGGATGCGGGTGGGTTTGGTATTAACCTTATATCCGGTGGATACCCGCATGGATATC
CACCAAACCCGCAATATTTTTTTCAAATATTTTTAATTTAATTTTAATCTAAAAATGTAT
AAAGAAAATAATGTCATTAATCAAATTACCAAATAGACAAAGGCTCAAAGTTGTGTATGT
GTGTATGTGGCCCATCTCCTATTCTAAAGTCATAACCTAAAGAAAACTAAAGGCATTTCC
CTTCGAATTAGTATTTGAAAATATTAATCTTAATTATTATTATAGGCATTGTGTTGGATG
GGTGCTTATGGTGGTTTTTTAAATATATAAATTTTGATTTTAAATACGGAAACCCGCAAA
AAATCCGCCGGATACCATTGCGGGTTTGGTAATTGTTAAAACCCGCTGCGGGTGGGTTTT
TTTAAAAAAATTAAAACCCGCTGCGGGTTGCGGGTGGGTTTGGTAATTTAAATTTTGTGC
GGGTTTGGGTTTGGTAATGGCAAACCCGCTGCGGGCGGTGCCCATTGCCATCCCTA
>DTM26#DNA/Mutator
GGGTTCACTACCTTGGATCAGCTCCAAGGTAGACCACCCACCACAACCATTGGATGCACT
CTGTCACAATTGTTTCAAGTTCAAGTACATGCATCCAATGGTTGTGGTGGGTGGTCTACC
TTGGAGCTGATCCAAGGTAGCCAAAACC
>DTM27#DNA/Mutator
GGATCCAGCTATGGTGCAACTGTGGTACCATACCACAGCTGCACCTAGCCATTGGATCAA
ACTACTTAGAGATGTCCAATGATTAAGTAGTTTGATCCAATGGCTAGGTGCAGCTGTGGT
ATGGTACCACAGTTGCACCATAGCTGAATCC
>DTM28#DNA/Mutator
GAGTGGGACTATTGGCACCCCTCCAAATACCTCTTAAAACCCCTTTAATTATTTTACAAT
TTTAACCTTTATTAAAATTACATAATAGGACAATTTCTAATTAAACCTCCACTCAAAAGT
CAAATAATTTTTTTCCTTTAAAAAATCTAACATTTTAGAAATTAAAAAGGTTGTTTTTTC
CTCTAATTTTTGGGTAAAGAATTTACCACCGATAGCTACAATGGAGAGAATGAAAACCCA
TTATTTTTTTCTTTTAAATGGAAGAAACCCTATTGTTGAAATGAGGTTTAATAATAAAAA
TTAGAGAATGGGGTTTACACAATAAGTTTTAATTAAGGGTATTTTTGTTATTGATGGAGG
TGTTAAAAGAATTTTATAATTTTTTAAAATATTTTAATGGGGTTAATTAAGAAAAGGGGT
GTTAAGAGATATTTAGAGGGGTGCCAATAGTCCCACTC
>DTM29#DNA/Mutator
GGACCTGTTTCCCTTGCAGATGCTGTATGTAACACAACAAATAGGGTGCTTCCACGCGTT
GCAGGAGAGAGGAAAAGCAACCCAAACTCAGCTGATGCAAGGCCATCTCTAGCACCCGTG
GAAGCACCCCATTTGCTGCTGTTACATACAGAAGCTGCAACTGAGTTGAGTCC
>DTM30#DNA/Mutator
GGGTAATTTTTAAAAACCTCCCCTGAGGTTTGGACTTGTTGCAAGTAGATGGCGAGAATT
TATTTATTTGTAAAAAATCCCCTACCGTCAGTTAATTTTAACATTGACCGTTAGTTGACT
GTGCAAAGACAATATTACCCTTAACAACAGTTTGTAGACGGAAATAACTAAAAAAAAATT
AAAATTGTTGGCGCGAAAAGCACAAATCCTATTTTTTGACAATTTTATCCTTGTCAATTC
CAAAGATTTACAATATCATAGGTAAAGATTATAACTATTTCATTTTCAAGTTTTTAATTT
TATCTTTTTTGTAGGAACTTTAAGAAAATATCAATAATTTAAAGAGGGTAAAATAGCCAA
CAATTTTAATTTTTTTTTAGTTATTTCCGTCTACAAACTGTTGTTAAGGGTAATATTGTC
TTTGCACAGTCAACTAACGGTCAATGTTAAAATTAACTGACGGTAGAGGATTTTTTACAA
ATAAATAAATTCTCGCCATCTACTTGCAACAAGCCCAAACCTCAGGGGAGGTTTTTAAAA
ATTACCC
>DTA6#DNA/hAT
TAGGGATGGCAATGGGGAGGGGAGGGGAGGGGACCAATCTCCCCGTACCCATCCCCGATA
TTTTGCGTATGTCCCCGTCCCCTCCCCATCCCCGTCAGAATTATTTGAGAGAATCTTCAT
CCCCTCCCCGAATAATAACAGGGGATCCCCGAGGGTCCCCGATCCCCGAATAACTAATAC
ATTTTTTTTTGTTTTCGATTTTGAGTTAATCATATTAAAATAAAAAATTCAAATAAAAGT
AAAGTTCGAAATATATCTTACATTAATATCCATTACAAAAGTCACATACATTAAATTAGT
AAGTAACGCAGCATGCAAGGGATACAAACTTCTTTTACAAACTATCATGAACAAATTAAT
AGTCTAATACAAAATTGTTACAAATAAAATCGAATTTAGATTCAAAATTAACTTTTTCAA
TGGTGGCGTGGGCACTTTATAAATGTGGACTATTCCCTTTACAACACAATAGTTAAGTCG
GAGCAAATCAAGAGCAAATATTAGATTAGATTAGATATTAAAATTGTGATTCGCTGTGGG
CAATTATAAAAAAATAGGTAGGGGATGATTCACATCCCGTCCCCTCCCCGAATAAGAAAT
TGGGTAAAAAAATTTCCCCGTCCCTTCCCCGAATAAGAAATTGGGTATGAAATTATCCTC
ATACCCTCCCCGAATGGGGAAAATCCCCGAGGGTACCCGTCCCCGTGGGGATTTTTGCCA
TCCCTA
>DTM31#DNA/Mutator
GGGTCCGGCTACGGTGCAACGGTGATACGGTATCACCGTTGCACCCAGCCGTTGGATCCC
ACTGGATCCATTCATCCAAGTGGATCCAACGGCTGGATGCAACGGTGATACCGTATCACC
GTTGCACCGTAGCCGGACCC
>DTM32#DNA/Mutator
GGACAAGGCTACGTTACAGACTCTGTATGTAACAGCTCAGTGCAAACTGGCCTTGCATCA
GCTAAGTTCCAAGAACTTTTCCTCTCTCCTGCAACGCGTGGATGCTCCCCATTTGCTACG
TTACATACAGAGTCTGTAACGTAGCAAGGTCC
>DTH6#DNA/PIF
GTGCCTGTTTGGTATGGCTTATTTAAGAGCCATAAGTGCTTATTTAATCGTATAAGCACT
TTTTAAAAATTTTTATGGTGTTTGGTTATTTTTTTAGTAGAGTTTTTTTAGCTTAAATAA
GCTAATTTACCTCTACTAGCAAAAGCCCAAAATTTGAGCTTTTGGGAGTAGAGGTTATAG
AGCTTTTCTAAAAATATATAATATAAAAAATATCACACAGTTTAATGGTTCAAAAGTGCT
TTTTTTATTGACAACCAAACACCCAATGACTTTTTGTCCAAAAGCTCTATTGGTATAAGC
TCTACTGCTATAAGCTCTACTGTTATAAGCTCTATTTAATAAGCTGTACCAAACGGAGCC
>DTM33#DNA/Mutator
GGAGCTGGCTACGGTACAGATTCTGTACCTTACAGACCAGGTTAGCCAGCTCCCCAAGGG
TGCCATTTGCTTGCTTTGTTTCCACATGCAGGGACACGTGGAGTGCATGGAGTGGGGGAT
GTATGTTACAGAATCTGTAACATATACATCTCC
>DTM34#DNA/Mutator
GGGAAATTATCCACCGTCCACCCGTTTTTTCCAACTTTTTCAAAAATACACAATTCTTTT
TTTTTTTGCTGGAATCCACCTGAAGTTACATTTCTTTTCACTTTTCCACTTCCGTTTGGA
GACCGTTAAGAAAACTAACGGAATATTGTGTAAATGACTTTTTTACCCTCAAATGTAAAA
GATAAATTATCCACCGACCACCTTTTTTTCGTATTTTTTCAAAAATACACAATTCTTAAT
TTTTTTTTTGCTGAACTCCACTTGAAGTTATATTGTTTTGCACTTGTCCACCACTGTGTC
GTTGTGAAATGACAATTTTACCCTTATGATGTCAGCAAAGTTCTAACGGTGTTATAACGA
GAGTGGACCAATGAAAAAAATGTTAACTTCAGGTGGAGCGCTGCAAAAAAAAAAGATTTG
TGTATTTTTGAAAAACGGTGAAAAAACAGGTGGACGGTGGATAATTTCCC
>DTM35#DNA/Mutator
GGGAAATTATCATTTGTATACCCTTAGTTTACTCTATTATCAAAAATACTACAACACTTT
GAGGGTGTATCAATCGTCCACCCTAAGTTGACAAAATGTATCAGCTGACCACCAAACCGT
TAGTTGCCGTTTAAGTATGATGACGTCAGAAGGGTAATTTGGTGTCAATTCACTGTAATT
CCGTTAACTTTCAAACGGCAACTAACGGTTTGGTGGTCGGCTGATACATTTTGTCAACTA
AGGGTGGACGATTGATACACCCTCAAAGTGTTGTAGTATTTTTGATAATAGAGCAAATAT
AGGGTATATAAATGATAATTTCCC
>DTM36#DNA/Mutator
GGGTCCAGCTATGGTACCACAGTGGTACCATACCACAGCTGGATCTAGCCATTGGATCCA
GCTCTGGTGACCACTGTGGGCTGGATCAGATCAGCTGTGGTATGGTACCACTGTGGTACC
ATAATTTTGCCC
>DTA7#DNA/hAT
TAGGGGTGGGCAAAAAAACCGTGGTCTTAAAAATACCGAACCGAACCGGCGGTTTTTTCT
AATTCGGATCGGTTTTTATTTTAAAAAAAACCGAAATATATCATTTGTAAAAAAAACCGA
AATGTCGGTTCGGTATTCGGTTCACTCAGCTGAACCGAAAAACCGAATTAATTTTAGATT
TTATTCAAATCGACATGTGTTAAATTTTTTTTTATAGATCCAAATATTGAGTTGGAAAAT
GCCTAAAGTTGATGTTGATATTGATGAAGATGGGAGAATGTTGTTGGCGTTTGTTTCTAA
ATTTTCTTTTTATTTTGTGTTGTAAGTTGTAATTGTTGTTATTTTTATTTGTCTTTACAA
CATTATGATTATGTTTATGTAGATGGAGTATTGGAGTTTGGTTATGTATTTTGAAATTTT
AATATTTCATATTTTGTGAGTACCTTATTAGTAGTTAGTAAGATATTAGTGATAAAATGT
GTTTTGAATACTTTGTATTTATTGTTAATATTTGTAATGAAATTAGGATGAACTAATTGT
TGAAAAAAATTATTACATTCATGAGGCCCAATGGGCTAAAAATTTGAAAATTCAAAATAG
GCCTAATAGGCCCAGAACCGAAAAAACCGAACCGATCCGAAAAGATCCGTTCTTATTGAG
TTCGGTTCTTATTCGGTTCTTTTTATAAAATAACCGATTTAAATCGGTTCTACTTAATTT
CGATCCGAACCGAACCGTGCCCACCCCTA
>DTM37#DNA/Mutator
GGTCACCCTATGTTACGTTGAACGTAACATACACACACTCACAGCAACAGTAACAAGTCC
CATCATTAGTACTGTTGCTGTGAGTGTGTGTATGTTACGTTCAACGTAACATAGCAGTGA
CC
>DTM38#DNA/Mutator
GGGAGCCTCTATGTTACATTGAATGTACCATACACAATTAATAAGAACCACATAAATTAT
GAGACCCATATAATTATGTGGTTCTTATTAATTGTGTATGGTACATTCAATGTAACATAG
CAAAATCC
>DTM39#DNA/Mutator
GGAGTTGGCTAATTTACGGATCATGTAACTTACAGATCCAGTGGCTGCCAACTCCCATTG
CTTGTATTTCAATGCTTTTTCTCTCTCCTCAGGACACATGGCTGCCAACCATTGGGTGTG
TATGTTACATAATCCGTAACATAGCAAGCTCT
>DTA8#DNA/hAT
TAGGGGTGGGCAAAAAAACCGTAGTCTTAAAAGAACCGAACCGAACCGACGGTTTTTTCT
AATTCGGTTCGGTTTTTATTTTTTAAAAAAACCGAAAATACCGTTTGTAAAAAAAACCGA
AATGTCGGTTCGGTATTCGGTTCACTTAGCTGAACCGAAAAACCGAACCGAAAAACCGAA
TTATTTTTTAATTTTATTCAAATCAAACATGTGTTAATTTTTAACTGATTGTGTAAGATA
ACTAACATAAACTTGCATACACACAATCAGGAGTATATATATGTAAGTGTTACAATTTCG
TAAGTCTTTATAGATGGAGTATTGGAGTTTGGTTATGTATTTTGAAATTTTAATATTTCA
TATTTTGGGAGTATCTTATTAATAGTTAGTAAGATATTAGTGATAAAATGTGTTTTGAAT
ACTTTGTATTTATTGTTAATATTTGTAATAAAATTAGGATAAATTAATTGTTGAAAAAAA
TTATTACATTCATGAGGCCCAATGGGCTAAAAATTTAAAAATTCAAAATAGGCCCAATAG
GCCCAGAACCGAAAAAACCGAACCGAACCGAACCGATCCGAAAAGAACCGTTTGAGTTCG
GTTCTTATTGAGTTCGGTTCTTATTCGGTTCTTTTTATAAAATAACCGATTTAAATCGGT
TCTACTTAATTTCGAACCGAACCGAACCAACCGTGCCCACCCCTA
>DTH7#DNA/PIF
GAGCATCTCCAAAAGGGTCTTTAAATTTTACTCTTCAAATTTCAATTTGCTTACTGATGT
GGCAAATAAGTGTATAGAAAAATATAATCCCCTCCAAAAGACTCACCAAATAAGAATAAA
TTAATATTATTTTAATCAAATCTTTCCCACTATCAAATTGAATTGTTATTATATTTTTTA
AAAGAAACATAAATAATAATTATTGCAGTCTTATCTTTTCAATAAATAATAATAAAATAT
TAATAGAAGAGGGAGAAACTCACTCGGCAATATTGAAGAGTGAGAAACAAATCTTATTTG
AAGAATCTAAATTAACGTGTCTTTTGGAGTGTTTAATATTGATATGACTCTTCAAATAAG
AAGTAGAATCTTATTTGAAGAGTCTTTTGGAGATGCTC
>DTA9#DNA/hAT
TAGGGTTGGCAATGGGACGGGATGGGATGGGATTTACCAATCCCAGTCCCATCCCGTATA
TGCAAATGGGATGAAAAAACGTCCCAGTCCCGTCCCTATATTTTTTTTGGGACAAAAATA
TGTCCCAATCCCGTCCCAAAAGAGATGGGATCCTGCGGGATCCCATCCCAATTGGAAAAA
TTTTCATTCTTAATCGGCAATGAGACGGGATGGGACGGAATTTGTCAATCCCACTCCCGT
CCCGCATATGTAATTGGGATAAAAAAATGTCCCACTCCCGTCCCTAAATTTTTTTATGGG
ACAAAAATATGTCCCAATCCCGTCCCAAATGGGATGGGATCCCGCAGGATCCCATCCCAT
CGGGAAAAATTGCCATCCCTA
>DTA10#DNA/hAT
CAGTGGCGAAGCTAGTACCATATTTTGGGGTGGGCTATTAAATTTATTTATTTTTTTATA
AGTATTAATAAAGACAAATTCATAAATTATAATTAATTATTTTTTTTTCAAAAAGCTAAC
CCGGGCTGCAGCCCGGGTTAGCCCACTCTTAGCTTCGCCACTG
>DTM40#DNA/Mutator
GGGAAATTTTTAACCTACCCCCAAATAAATTGACATTTTGCACCGCGCACCCAAAAAAAA
TGACGTGTTGCACCGCGCCCCCAATTTCGTTAATTTTTCAGTTATTTCTAACGGCTCCGT
CTAACTTTTGATTGAATGACAAAAATGCCCCTCTATATGAAAAAAAAAAAAATTTTTAGC
TCATTTAATTTTTTTAAGGTTTTTATTTCAATTGCAATAAAAAAAATTTCTTGTTACATG
TACATTGTCACCACTATTATTTTTCCTTTAATTTTTTAAAGATTTTTATTTCAATTGCAA
TAAAGAGAATTCCCATTAAAATTAATTTAAGGAATGAACTTCCAATTTTACCCCTCCACC
GTTAAACTTAACTGAGAAAATAACGGAATTGGGGGCGCGGTGCAACAAGTCAAATTTTTT
AGGGACGCGGTGCAAAATGTCAATTTATTTGGGGTAGGTTAAAAATTACCC
>DTM41#DNA/Mutator
GGGAGCTGCTACCTTACGTTTAACGTAAGGTACAACCCTCTCTACAGCAATGGGTCCCAT
TAGGACCCACTTCTCAGCTGTGTGAGAGGGTTGTACCTTACGTTAAACGTAAGGTAGGCC
AACCC
>DTM42#DNA/Mutator
GGACCTGTCTACCTTACAGATTCTGTAACATACGCACCCAATGCATGCACCACACCTGTC
CTGCATATGGAGAAAAAGCATGCAATTGTTTTTGTTTGGTAGCTAGCTAACCAATCAGGA
GCTGGCTAAGTTGGATCTGTATGTTACAGAATCTGTAACTTAGCCAGCTCC
>DTM43#DNA/Mutator
GGTTATGGCTATGTTGGAGTAGATTTATGGTGGAGTACGAATCTCAACCACACACGTAAA
GTGATAAATAATAAAAAATTCATTATAACTTTGATCGTGTGGTTATGAAGGGGTGCTCTA
CCTTAGAGCAACTCCAACATAGCCAAACCC
>DTM44#DNA/Mutator
GGCAAATGCTAAGGTACATGCATGTACCATACAATCCCCTCACATGAATAGTATATATAT
ACTATTCATGTGAGGGGGTTGTATGGTACATGCATGTACCTTAGCATTTGCC
>DTM45#DNA/Mutator
GGGAAATTTACGAAAATAACCATAAATATTTTGTTATTTTCACAACTAACCTACTCAATT
TTTTTCTATCAACATTAGCCAAACACAAGTCTCTCTCCCCAAATTACCCTTCTTTACAGA
CTAATCGGCATCACTTAGTGTTATGAGTTATTTTCTGAACTTGCTGAACTGAGTCGTGGG
TGAATCTGGCGACAGGCACCTGTCGCACCTTGCTTGGTGCGACAGCCCTGTCGCCAACTT
GGTGCGACAGGCGCCTGTCGCACCAAGCTTCATGCGATGTTGGGGGAGAGATAAGAGAGA
GGGGTATTTTGGTCTCAAAGGTTCTTTTATGGCTAATGTTGATAGAAATTTATTTGGGGG
GTTAAGATGAAAAAAGTCAAAATTTTTATGGCTATTGGTGTAAATTTCCC
>DTM46#DNA/Mutator
GGGAAAATATCCACCGTCCACCCGTTTTTTACACCTTTTTCAAAAATACACAATTCCTTC
ATTTTTTGGCTGGAATCCACCTAAAGTTACATTTTGTTTCACTTTTCCACTTCCGTTTGG
AATCCGTTAAGAAAACTAACGGAAACTTAAAAAAATGACCATTTTACCCCCAAAACGAAA
ATTACAATTTCACCTTAAAAATTACAAAAAATAATAAGATTAAATTCTAATTATTTTTAT
GTAATTAATTAATTAATTTAACCATAAAAGAAATTAAATTATTAAATCTGATTATTTTTT
GTAATTTTTAAGGTGAAATTGTAATTTTCGTTTTGGGGGTAAAATGGTCATTTTTTTAAG
TTTCCGTTAGTTTTCTTAACGGATTCCAAACGGAAGTGGAAAAGTGAAACAAAATGTAAC
TTTAGGTGGATTCCAGCCAAAAAATGAAGGAATTGTGTATTTTTGAAAAAGGTGTAAAAA
ACGGGTGGACGGTGGATATTTTCCC
>DTM47#DNA/Mutator
GGATCCGGCTACGGTACCACGGTGGTACCACACTCATTGAAAATATCACTCAGGCCCCTT
TTACTTATTCTTATTTAAACTTTACTTCACAAATATTAAGTTCATTTCTCCCAAACCCGT
GAATCTTTCAACGGTCGATCAACGGCAAATCAGCTCACTCGGTGGCTGTGGCTAGTCGGA
AAAGACAGAGGGAATTGTGGGGAACAAACCCCGAGTGGTGGGGTCACCGGAAACCGGCGA
AATCACGGCGAATTGAAGCCGCGATTCCGCGGCTTTTCACGGTTTAGATCGGCGGCTTTC
CGAACACTTTCCGGCGATAAGGATGGCATGGAGATGACCGGCATCGCACGAGCTTCCGAT
TGGTACCAACCTTGGCCGGTGGAGTGGCCGGAAACGGAAACGGCAGCCGGGTCGGGTTCG
CGGGTTCGGGTTGACCCGGTTCATTTTGCCACAAGGTCGGCATGGAAATGACCGGCATCG
CACGAGCTTCCGATCGGTACCAACCGTAGCCGGTGGAGTGGCCGGAAATGGAAACGGAAT
GCGGGTCGGGTTCGCGGGTTTTGTGATAAAGACAGGGGGTATTTTGATACATGTGCAATA
TAGAATAAAAATTTATAAATAATAGATACTATAAGGGTGCTAACTAAAATATTCATATGG
ATTCAGTAGAAATTAATTTAATATTTATAAGAAAAATATAAATAAAACTGAGTTAAGGGG
GCTGAGTGATATTTTCAGGGGGTGTGGTACGGTACCACGCGTGGTACCGTAGCCGGACCC
>DTM48#DNA/Mutator
GGGTTATTATCATTTCACTACTTCAAAAATTGACAAATATCAAATGACTACAAGAAGTAT
TGTCTCCTATCATTTTCCTACTATATCTTTACAAAAATATCATTTTACTACTTTTCCGTT
ACAACCGTTAGTTGACCAGTTAGTTGACTAACAAAATACCAATTTTACCCTTCATGATTA
AAAAAAAAATACTTGAAGCTTATTTACAAAATCAGCTCTTCCACATTTATTCGATCATCC
AAGTTTCATTTCCAACATTAGGATATAAAAATGGAATCATTAATAAGACAAATTTGTAAT
CCATTTATAAAAATGGATACAAAATACCAACATAATTCTTTTTGCTGGAATTATGATATA
TGGATTACAAATTTATCTTATTAATGATTCCATTTTTATATCCTAATGTTGGAAATGAAA
CTTGGATGATCAAATAAATGTGGAAGAGCTGATTTTGTAAATAAGCTTCAAGTATTTTTT
TTAATCATGAAGGGTAAAATTGGTATTTTGTTAGTCAACTAACTGGTCAACTAACGGTTG
TAACGGAAAAGTAGTAAAATGATATTTTTGTAAAGATATAGTAGGAAAATGATAGGGGAC
AATACTTCTTGTAGTCATTTGATATTTGTCAATTTTTGAAGTAGTGAAATGATAATAACC
C
>DTM49#DNA/Mutator
GGCTGGCGCTAAGTTACGTTGAACGTAACTTGCGCCTCTCACAGCAACAGTACCCGGTCC
CATCAGTGGTACTGTTGCTGTGAGAGGGCCGTAAGTTACGTTCAACGTAACTTAGGGCCT
CC
>DTM50#DNA/Mutator
GGGAAATTATCCACCGTCCACCCGTTTTTTCCAACTTTTTCAAAAATACACAATTCTTTT
TTTTTTTTTGGCTGGAATCCACATGAAGTTACATTTCTTTTCACTTTTCCACTTCTTTGA
GACTTGCATTTTTTTGCTAACTCCACTTAAGTTATATTGTTTTGACCTTTCCACCACTGT
GTCGTTGTGAAATGATAATTTTACCCTTATGATGTTAGCAAAGTTATAACGGTGTTATAA
CGAGAGTGGACAAATGAAAAAAATATTAACTTCAGGTGGAGTACTGCAAAAAAAAAAGAT
TTGTGTATTTTTGAAAAACGGTGAAAAAACTGGTGGAAGGTGGATAATTTCCC
>DTM51#DNA/Mutator
GGGAAAAGGACATTCAACCCCCCAACGTTTAGGAAAAGGGACAAAAAACCCCTCAACGTT
TTAAAAAGGACTTATAACCCCCTTTCCGTTAACAAACACCGTTTGTTTTAACAGTAAATT
TATTTTTAATTTTTAATTACTATTATACCCTTATAATAAAAAAATTAATATATTAATTTG
AGATATATCACAATTAATAATTTTTTAAAAGCTTAAAATTGAGATACAATTATTTTTTTG
CCAAAATTATTTACTATAAATTATACCTTTCTAACAATAATAATATGGTTTTGATTCCTC
AAAGAAAAAGAGTTTAATCAAATTTCGTTTTATTAGTAATAATCACATATGAAAGGTTTG
ATCATTAGAAAGGTATAATTTATAGCAAATAATTTGGGCAAAAATGTAATTGTATCTCAA
TTTTTAGTTTTAAAAAAATTATTAATTGTGACATGTCTCAAATCAATATATTAATTTATA
TTTATTATAAGGGTATAATAGTAATTAAAAATTAAAAATAAATTTACTGTTAAAACAAAC
GGTGTTTATTAACGGAAAGGGGGTTATAAGTCCTTTTTGAAACGTTGAGGGGTTTTTTGT
CCCTTTTCCTAAACGTTGGGGGGTTGAATGTCCTTTTCCC
>DTM52#DNA/Mutator
GGAGAGGGCTAACTTACAGATTCTGTAAGGTACAGCCCTCACATGAATAGTGTTTGGCTG
TGGGCCCGTGTGGGACCCACAACCAAGTTTGTGAGTGAGCTGTAACTTACAGAATCTGTA
AGTTAGTAAGCTCC
>DTM53#DNA/Mutator
GAGTGATGATACAGCCACAAACTCTTGTACAAACTTATTTTGTACAAACTGATGTGGCAT
TAATTCATTGGTTGAATGAAAATATAAAATAATAAAAATAAATCATGTGGGCCAAGAGAT
ATTTAATTCAACCAATTTTATCATGCCACATCAGTTTGTACAAAATAAGTTTGTACAAGA
GTTTGTGGCTATATCATTACTC
>DTA11#DNA/hAT
TAGGGGTGGGCAAAAAAACCGTGCACTAGAGAAAACCGAACCGAACCATCCGAACCGTAC
CGTTCGGACCGATTTTAATTTTAAAAAATAACCGAAATATATGGTTTGTAAAAAAAACGA
AATGCAGGTTCGGTATTCGGTTCACTCAGCTGAACCGAAAAACCAGATTATTCTTAGAAT
TTTATTTAAATAGACACGTGTTAAATTTTAATTGGTTGCATAAGATAACTAAAATAGACA
TGCACACACACGATTACGGGTATATATATATATATGTTACAATTTCAGAAATTAGTGATA
AAATGTGTTTTGAATACTTTGTATTTATTGTTAATATTTGTAATGAAATTAGGATAAATT
AATTGTTGAAAAAAATTATTACATTCATAAGGCCTAATGGGCTAAAAATTTAAAAATTCA
AAATAGGCCCAATAGGCCCAAAACCGAAAAAACCGAACCGATCCGAAAAGATCCATTTAT
GTTCGATTTTTATTGAGTTCGGTTCTTATTTGGTTCTTTTTATAAAATAACCGATTTAAA
TCGGTTCTACTTAATTTCGATCCGAACCGAACCAGACCGAACCGTGCCCACCCCTA
>DTM54#DNA/Mutator
GGATTTCTCTATGTTACAAGTAATGTAACATACACACTCAATCACAACCACACAAATTGT
GGGACCCACAAATTGTGTGGTTGTGATTGAGTGTGTATGTTACATTACTTGTAACATAGG
ATAAATCC
>DTM55#DNA/Mutator
GGAGGTTACTGTGTTACAGATTCTGTAACATACAGCACCCAATGCATGCACCACAGGTGT
CCTGCATATGGAGAAAAAAGGGAGCAAATGCTTTTGTCTGGTAGCTGGTTAAGCAGAATC
TGTAAGTTACACCTACTCC
>DTM56#DNA/Mutator
GAGTCGGACTATTAGCACCCCTCCAAAATTCTATTGAAACCCCTTTTTCAATTATATTTC
ATTTAATACCAAAAATACTTTTTTTTTCTAAATGAACACTCTTTTCATTTATGAATTTTT
CAGTTTCTAATAATTTTCTCACTCTTTCAACCTTAATATTTATATTCCTCTCTTCAAACT
TTCTTTATTATTTAATTTCTAAAAAAAAATCTAAAAAAGTAAGAAAAACATTATACTTAG
AAAATAATGAATATTTTATGGGTTTAATACAATTTTATCCTACCTATAAATTTTGGGTTC
ATTGTTCAGCAATTAGTTTGAGAATCCTTAAAAAATTAGTTGCAATGGGATAAAATTTTA
TTTAATTTATTTTTCCACTATGTTGTATCTTAATTAAGTTGTTATGTTTATTACAAGAAT
TTTATTTTGGCTTAGAGGATTACTTCTTAAATTCAAATTATTTTAATGATAATAAAAAAA
TTTATATTGTGCAAGCAAAATAAAATTGAGGAGAGAAAGAAAATATAAATGGTTTAATTC
TATTTATATTTATCCTTAAATGTAATTGTAATATAACAGGGGTTTTATAAGATTAATGAA
GGGGTGCCAATAGTCCAACTC
>DTM57#DNA/Mutator
GGAAACGGATCCGGTGCTCAGCTGAGCTTGTGCTGAGCACCGGATCAATGGTCAGCAATT
GCCTTATGTGGGCCCCAAGCAATTGCTGACCATTGATCCGGTGCTCAGCACAAGCTCAGA
TCAGCACCGGATCCTGTTCC
>DTM58#DNA/Mutator
GGATAAAGATCCTCTCCTGATCTGAGCTCTCATGAGCTTTTAATGATCTTGTGCCATGTG
TATTTAAGTGATAGTGTATGGGTATAATTTAACTTCTTCATTTTCTTTATTTATTAACTA
CCAATCACTCATGTGTATTTTTACTCAGGAGGAGATCAGATCATGAGAGAATCCTAATCC
>DTA12#DNA/hAT
TAGGGATGGCAATGGGCACCGCCCGCAGCGGGTTTGCCATTACCAAACCCAAACCCGCAC
AAAATTTAAATTACCAAACCCACCCGCAACCCGCAGCGGGTTTTAATTTTTTTACAAAAA
CCCACCCGCAGCGGGTTTTAACAATTACCAAACCCGCAATGGTATCCGACGGATTTTTTG
CGGGTTTCCGTATTTAAAATCACAAATGTTTAATATATAAATTTATAATAATAACCTCAA
ATTCCATATAACATACTCAATTTTATATTTAAACAATGTAAATGAAAAATTAAAATTTCC
ACATCAATTCAACACAAATTCTCAAATTTAAGTATAAATTACACAAATCCATTTAAAAAA
CACAAACTAGTATCTAAAAATAATAATTACATTTCATATTATCATTTAAAACAAGCTCCA
AGAGAAGATATTCATTTCATTCACCACCATAAGCACCCATCCAACACAATGCCTATAATA
ATAATTAAGATTAATATTTTCTACTAATTTGAAGGAAAATGCCTTTATCCACCGGATATA
AGGTTAATACCAAACCCACCCGCATCCATGTGCGGGTTTTAATTTATAATACTAAACCCG
CCCGCAACGGGTAAAATTACCCGCAACGGGCGGGTTTTGGCGGGTGGGTTTGGGCGGGTT
TGCGGGTACAATTGCCATCCCTA
>DTM59#DNA/Mutator
GGACAAACTATGGTACCACAGTTGTATGGTACCACAGCTGGATCCAACCATTGGATCTAG
CCCACAGTTGTCACCAGAGCTAGATCCAATGGTTGGATCCAGCTGTGGTACCATACAACT
GTGGCACCATAGCTGGATCC
>DTM60#DNA/Mutator
GGGAAAATATCCACCGTCCACCTATTTTTTACACCTTTTTCAAAAATACACAATTCCTTC
ATTTTTTAGCTGGAATCCACCTAAAGTTACATTTTTTTTCACTTTTCCACTTCCGTTTGG
AATCCGTTAAGAAAACTAACGGAAACTTAATAAAATGACCATTTTACCCCCAAAACGAAA
ATTACAATTTCACCTTAAAAAATACCAAAAATAATAAGATTTAATGATGAATATCATTAT
TGGTACTTTAATGAAGTACAAAAAAATCTTAACTACTAGAGATTATAACTCAATTAATAA
TAAAACTCTACTTATCTTAAATTCAATTGATGATTTGTGAGATTGGGCTATTTTTAATAC
TACTGTTATAATTTAGCATTCTAATTACAGATATATTTAAAAAAAAAACATGCATTTGAT
GGTTATGGAATTAATTTATTTATTGACCGATGGGGAAAATAATTAGATTTAATCTAATTA
TTTTTTGTAATTTTTAAGGTGAAATTGTAATTTTCGTTTTGGGGGTAAAATGGTCATTTT
TTAAAGTTTCCGTTAGTTTTCTTAACGGATTCCAAACGGAAGTGGAAAAGTGAAAAAAAA
TGTAACTTTGGGTGGATTCCAGCCAAAAAATGAAGGAATTGTGTATTTTTGAAAAAGGTG
TAAAAAATAGGTGGACGGTGGATATTTTCCC
>DTA13#DNA/hAT
TAGGGGTGGGCATATTTTAACCGAACCGATCCAAACCGACCATTTGGATCGGTTTCATTA
GTAAAAAAACTGGTTTCGGTTTATTGGATTGCAAACCGACATCACTCGGTTTGGATTTCG
GTTTGGAAGGATTCCAAACCGATTCAAACCGATCCAATCCAGAAATATTATATAATTACA
TTATATTCTAAGTTAAGCAATCTAACTAATTATATTTATCATTTTATGCAGATTTTGACA
AATCAAAAGTAATTGGGCCATAAGTTTTGACGGACAAGATGCACAATATTTTAATTGTCA
AATGTTGTTCAAGTTTATTTTAATTTTGTGAGTTTGTTTTGAATGAACATGTTAAGAACT
TCTTTATTAGGATGTATTATGCTGTAAACTTGTATGGATGTATCTTTGAATTGTTATGTA
GATATCAAAGTAGATATGAATAATATAAAAGAGGTATCAATTTGGATTACGGACACAAAA
AAATAACAAATAATTTAGGTAAAATAATATAAAAGAAGTGGGCTTTTAGCTAATAAGCTC
AAACCGAGGATCCAAACCGATCCAGTCGGTTTGGATCGGTTCGGTTTGAAAAAATTTTAG
GTTGATATCGGTTTGAAAATATTTCAAACCGATAAGTTTGGATCGGTTTGAGAATATGTC
TCAAACCGATCCAAACCGAATTTGCCCACCCCTA
>DTM61#DNA/Mutator
GGATCAGGATCCTCTCCTGATCTGAGCACTCCTGATCTTTTATAGATCTTGTGCCACCTG
TATTTTAGTGTTAGTGGATGATTAAGATTTAACTACTTTTTCTTTTTAATTTATTAACCA
CCAATCATATTAATAGAATTTGCTCAGATGAAGATCAGATCAGGAGAGGATCCTGATCC
>DTH8#DNA/PIF
GGTGGCGTTTGTTTTTTTGTCTGAAATCTGAATAGACCTGAATTAGTCTGAATTCTGAAT
AGATCTGAATGTCTGAATCTGAATAATATGTTTGTTTTTTTGTCTGAATCTCAAAAAATA
AGTATTAAGTTGTTTGTTTTTTTCAACTTAAAAAGCTGAAAATATGTACTTTTACATTTG
TATCCTTATTAAATTTGAATGTCAAATAAATAATATATTAAATACCACAATATTTTAACA
TTTATAAGTAAAATATATTCAAGTGAATACATAAAAATTTATTTTATTAAGTCAAAATTA
TCTAAAAAATCTCATTAAGTTATAAAAACAAACACCTCTAATTAACTTAATTAATTAAGT
TAAGTCACTTTAAGTCATTAAGTTAAAAAACAAACGCCACC
>DTA14#DNA/hAT
TAGGGGTGGGCATATCGGGTTTCGGTTCGGGTTGTTCGGGTTTCGGTTTGGGTTTCAACC
CGATCGGGTTGGAGAATTGAACCCAATCGGGTTGAAAACGCCAACCCGAACACCGAACCG
AATTTAATTCGGTTCGGTTCGGTGTTCGTAATTCGGATCGGATTGGGTTGGTAATTCGGT
TAATTCGGGTTAGAACGGGTTGGAACAATTTAATCCACAAATTCTACCAAAAACCACTTA
AAATCCAAAAATCTCAAATCCAAACATCCTTAACAACATTTCAACAAGTCTTTTTAAAGT
TAATAAAACATAAAACATGTAGTCAAAGAGATTTTTTTTTTGTTTAATACATATATATAT
ATTTATTTTTAAAAGCCAAAACTTAAAAAAAAAAATTCAACCCGTTCGGGTTAAAATTTT
TCAACCCGAACCGAATTTTAACCCAAATGGGTTGATAGTTTGAATCCGTTCGGGTTGCAC
AGGTTAACCCAAACCGAACCGAACCCAAAATAAATTTCGGGTTCGGTTCGGTTCGGGTTA
ACCCAATCCGAACGCCCACCCCTA
>DTA15#DNA/hAT
CAGAGGCGGATGTAGTGTAGGACTAGTGGGGGCTTGAGCCCCCACTGAAAAAAAAAAAAA
CTCCTTTTTGTTTAAAAGAAAAATTAATAAATTTTTAAATAATCCCTGTCAAATTATCAA
ATAGTCCCGTTCTTTCAGTTTCTACAACCACAATAGAGAGAACATTTTCAGCAATGAAAT
TTGTGAAGAATGAACTTCGGAATCGGATGAGAGATGAATGGATGAATAATAATTTGATTG
TTTATGTAGAAAAAGATGTATTTAATAGTGTTGATAATGAGTCTATTGCACAACGTTTTC
AGAATATGAAATCGCATAGAGAACAATTGTAAATGTGTTATAAAAAATTTTATATATTCA
AGTTTCAGTTTTTACATTTTGTTGTTATTTAATTTAGCCCCCGGTAAATTATTTTTCTAG
ATCCGCCACTG
>DTM62#DNA/Mutator
GGAGAAGTCTATGTTACAGATTCTGTAAGTAACAGCAGCCAATGGGGAACTTCCACAGCC
TGCATTTGCACGGTTTTTCTCTCTCCTCAGGACACGTGTGCTGCTTCCCATTGGGTGCGT
AAGTAACAGAATCTGTAACGTAGCAAGGTCC
>DTM63#DNA/Mutator
GGACTTGACTAGCTTACAGAATCTGTAAGCTACAGACTGCAGCATCAGCCGTTGGATGTG
GTTGGATGTGGAGTGAGAAACTAAACAATAGAAAATCGGATGGTGGGATGACGGGAGATG
TTTGTTACAGAATCTGTACCATAGACAGGTCC
>DTM64#DNA/Mutator
GGGTCTAGCTATGTTGCAACAGTGATACGGTACCACTGTTGCTTTCAGCCATTGGATCTT
GCTAATACAACTGTACAACTATAGATCCAATGGCTGATTGCAACAGTGGTACCGTACCAC
TGTTGCAACATAACTGGACCC
>DTM65#DNA/Mutator
GGGTCCGGCTATTGTGGTACCGTGCCACAGTTGCAACCAGCCATTGGATCCACTTGGATG
AGGGGTGCAACAGTGGATCCAAGTGGATCCAATGACTGGTTGCAACTGTGGCACGGTACC
ACAGTTAGCCAAGTCC
>DTM66#DNA/Mutator
GGGAAATTTACGAAAATAACCATAAAATTTTTATTATTTTCACAATTAACCCTCTCAATT
TTTTTCTATCAACATTAGCCAAACACACGCTTTTCTCCCCAAATTACCCTTCTTTACAAA
CCAAAAGCAACTTTCTTTCTCTCATTTCGTCAAACCAAAGGCAGCTTTCCACTCTTGAAT
CATCAACCAACGGCGACGACAAAAGGCAACGATAAAAGTGAAATCCGATCATAATCTATC
CGGATCCAACACTAATCGGCATCACATAGTGGTATAAGTTATTTTCTGAACTTGCTCGAG
AATTTCAGTGAACTGCAAGTCGTGGGTGAATCTGGCGACAGGCCCTGTCGCCAACTTGTG
CGACAGGCGCCTGTCGCACCAAGCTTCGTGCGACAGGCAGCCTGTCGCCAGATTCACCTA
CGACTTGCAGTTCACTGAAACTCTCGAGGAAGTTCAAAAAATAACTCATACCACTATGTA
TTAATGAAAATAAATAAAATAGCTAACTTATGTTTTGTTGAAGACTGTAGATGGTAGATT
GGACGCCAACGAGGGCTGATGTTACCGCCGATGATGGGAGTTTGTTCGGTTTGGGAGAGA
TGGGTGAAAGAGAGTGTTGGGGGAGAGATGAGAGAGAGGGGTATTTTGGTCTCAAAGGTT
CTTTTATGGCTAATGTTGATAGAAATTTATTTGGGGGGTTAAGATGAAAAAAGCTAAAAT
TTTTATGGCTATTGGTGTAAATTTCCC
>DTA16#DNA/hAT
TAGGGGTGGGCAAAAAAACCGTAGTGTTAAAAAAACCGAACCGAACCGGTTTTTTTTCAT
TCGGTTCGGTTTTTATTTTTTAAAAAAACCGAATATACCGTTTGTAAAAAAAATCGAAAT
GTCGGTTCGGTATTCGGTTCACTTAGCTGAACGGTATCTTATTAATAGTTAGTAAGATAT
TAGTGATAAAATGTGTTTTGAATACTTTGTATTTATTGTTAATATTTGTAATAAAATTAG
GATAAATTAATTGTTGAAAAAAATTATTACATTCATGAGGCCCAATGGGCTAAAAATTTA
AAAATTCAAAATAGGCCCAATAAGCCCAGAACCGTAAAAACCAAACCGAACCGAACCGAT
CCGAAAAAAACCGTTTGAGTTGTTTTATTGAGTTCGTTCTTATTCGGTTCTTTTTATAAA
ATAACCGATTTAAATCGGTTCTACTTAATTTCGACGAACAACCGAACCGAACCGTGCCCA
CCCCTA
>DTM67#DNA/Mutator
GGGTTATTATCATTTTACTACTTCAAAAATTATCAAATATCAAATGACTACAACAAGTAT
TGTCTCCTATCATTTTCCTACTATATCTTTATAAAAATATCATTTTACTACTTTTCCGTT
ACAACAAATATCATTTTACTACTTTTCCTTACAACGTTAGTTGACCCGTTAGTTGACCAG
TTAGTTGACTAACAAAATACCAATTTTACCCTTCATGATTAAAAAAAATAATAAGACAAA
TTTGTAATCCATATATCATAATTCCAGCAAAAAGAATTATGTTGGTATTTTATATCCATT
TTAATAAATATATTACAAATTTATTTTGTAAATAAGTTTCAAGTATTTTTTTTTAATCAT
GAAGGGTGAAATTGGTATTTTGTTAGTCAACTAACTGGTCAACTAACGGTTATAACGGAA
AAGTAGTAAAATGATATTTTTATAAAGATATAGTAGGAAAATGATAGGAGACAATACTTG
TTGTAGTCATTTGATATTTGATAATTTTTGAAGTAGTGAAATGATAATAACCC
>DTM68#DNA/Mutator
GGGTTTGCCTACCTTACGTAAGGTACGCTCCCCTCACAGCAGTGGGAGCTGTGCAGTAAT
GGGACCCACTGCTGTGAGGGGAGCGCACCTTACGTTAATCGTAAGGTAGCGGCTCCC
>DTM69#DNA/Mutator
GGAAAAATGACAAACACACCCCCAACGTTTAGACAAAGGGACAAAAACCCCCCTAACGTT
TCAAAAAAGACATTTACACCCTCATTCACTAACGAAAACAGTAACTTTTAACAGAAATTA
CCGTTATACCCTTCTAGCATATAAAAAAATATATACAAGTTTAACTTGTGGTATTAATAC
CATAAAATTTTATTTAAATTTTAAACTTGTATATTTAACAATTCTCCACATGTTATCATT
TAAACTTGTATATTTATAACTAATTTTTTATGTTATTTATTATGGTATTAATTGAAATAC
AAGTTAACATTAATAACCAATTTTATTTATTTTTATTCTTGAGTAATGAATTAAATTTAT
TTGGCTTGAAGAGGGAATTTGATAAAAATTTAAATAGAGGAATTGGGTAATGAGGGTATA
TTTATAATTTTATTAATAATATATGGACAAATTGGATAATCAATAATTTTTTTTATATGC
TAGAAGGGTATAACGGTAATTTCTGTTAAAAGTTACTGTTTCCGTTAGTGAATGGGGGTG
TAAATGTCTTTTTTGAAACGTTAGGGGGATTTTTGTCCCTTTGTCTAAACGTTGGGGGTG
TGTTTGTCCTTTTCCC
>DTM70#DNA/Mutator
GGGATATTATCATTTTCCCACCAAAGGTATTCTGACACATCATGTCAGTACCACGGTTTG
GTAAAACCATCAATTTACCACCAAACGTTTAAACTGTTAGTATTTTCCCACCATTCCGTT
AAAACTCAGTTAATATGTAATGGAAAATTCATAAAAGATCAATTTTACCCCTAGAAAATT
CATAAAAGGTCAATTTATTTAATTTTTAGAGGGAAATTTTATCATTAAATGAAGATTTAA
TTAAACAATTTATTCCTAAAAATTAATTTTTGATAGAAGAAAAAAATGCAAAGATTTCTT
GATTTAATAAAAAAAATTCATAAAAAATTAAATAAATTGACCTTTTATGAATTTTCCAGG
GGTAAAATTGACCTTTTATGAATTTTCCGTTACATATTAACTGAGTTTTAACGGAATGGT
GGGAAAATACTAACAGTTTAAACGTTTGGTGGTAAATTGATGGTTTTACCAAACCGTGGT
ACTGACATGATGTGTCAGAATACCTTTGGTGGGAAAATGATAATATCCC
>DTA17#DNA/hAT
TAGGGGTGGGCAAATGCGGGTTCGGGTCGGGTTCGGGTCAACCCGATCGGGTTGCGGGTT
GGTCGGGTTTAATAAAAATCGACCCGAATGGAACCCGAATTAATGACCCGACCCGAACCG
ACCCGAACTGTTCGGGTCGGGTCAATAATTCGGGTAGGATCGGGTTCGGATTTGAAATGG
GTCGGATTGAGTTCGAGTCAGTTCGGGTCAATTCGGGTCAGTTCGGGTCAGGTCGGGTCA
GTTCGGGTCAGGTCGGGTCAGTTCGGGTCAGTTTGATTTAATTCAAATTTGAGCTATTTT
TTCCCTATTTTTAGAGTTTTTATGGTGGTTTTAAGACATATTTCTTAATTGTAGTCCATT
TCACTAATTTTCAACTAAAAAAATAAAATCAAATATTATAAAATCAAATGAATAAAGTTA
AAAGAAAATATTTTTTTTTGGTTGGGCAACCCAATCGGGTATTCGGATCGGGTCGGGTTT
GACCCGACCCGATCACAACCCGATCGGGTTGGCTAATTCTAACCCGATCGGGTTTGCATC
ACAACCCGATCCGACCCGAACCCGAAAATTTTCGGGTCGGGTCGGGTCGGGTCGGTTCGG
GTCGGGTATTTTGCCCACCCCTA
>DTM71#DNA/Mutator
GGATCCGATTATGGTGCAACTGTGGTACCGTGCCACAGTTGCACCAGCCGTTGGATCCAC
TTAAATGAATGGGGTCCATTTGATGATCCAACGGTTGGGTGCAACTGTGGCACGGTACCA
CAGTTGCACTATAATTTTTACC
>DTA18#DNA/hAT
TAGAGCTGGCAAAACGGGTCATCGGGTCGTGTTCGTGTCGTGTCAGCTTCGTGTCGTGTC
AAATTTAGGTCGACCCAAACCCGACCCATTTAATAATCGTGTCAAAATATTGAGACCCAA
ACCCGACACGGAAAAATAATCGGGTTACCCAATAACCCGCTTAATATCTATATATTAAAC
AAAAGTTACATCAAATATTTACACATTGTCATACATACGTATGCACATAATCATACATAC
ATACATACATACATAATTTATCGATATTATAAAATATACATATCTACCAAAATATTACAC
ATTACACTATTGAGGTTTTAATTATATATATATATATAATATTATATATCAATATTATAA
AATATACATGTCTACCAATATTTTATACATTTACACTATTGAAGCTCTAAATGTATTTAA
AATTTTATAAATAAAATATTGTGTTTATATTCATCCTTTTAAAGAATAAAAAAAAATCAT
CTCTAATATTTGAGTTTTGATGACAAGAATCTGTAAATTATTTTAAAATAGAAAATATAA
TCGGGTCATTGATCGGGTAAATGGGTCAAGAATTTTAACCCTAACCCGACACGGAAAAAA
ATCGTGTTGACCCGGACCCGACCCATTTAATAATCGTGTTAAATTCGACGACCCATACCC
ATTTATTTATGTCGTGTTCGTGTCGGGTAATCGGGTCGTGTCAAATTTTGCCAGCTCTA
>DTM72#DNA/Mutator
GGGAAATTATCCACCGACCACCTATTCTTTCCAATTTTTTCAAAAATACACATATCTTTT
TTTTTGGTTGATTTCCACTAGAAGTTACATTTTCTTGCACTTTTCCACTTCCGTTTGCAT
TCTGTTATAACCTTGCTGATGTCATAGGGGTAAAATTGTCATTTCACCTGCATAGCAAAA
ATCAACGTCATTTAAACGCGGTAGAAAGAGGAAAAAAAAGTAAAAATATTCTAGATTATT
TTGTTTAACTTATTATCTAATGTCTAAATTGCAAAGAAAAATTGAAGTAATTTAATTTTT
TTCATTTAATTAGGGTGAAATAGTAATTTTACATTAAGGGGGTAAAATAGTCATTTTGTT
AATATTCTGTTAACTTCTCTCACGGAGTTTAGACGGCAGTGGAAAAATGATACATTTTGT
AACTTCAGGTGGAAATCAGCAAAAAAAAAAAAGATATGTGTATTTTTAAAAAAGTCCAAA
AAAACAGGTGGTCGGTGGATAATTGCCC
>DTM73#DNA/Mutator
GGGAAATTTACAAAATTAGCCATAAAACTTTTACGTTTTTCAACTTTAACCCCCCAAAGT
TTTTTCTATCATAACTAGCCAAACACCTTATGTTTGGACTACATTACCCTCATCACTTTC
ATCAAATTTACAAAGCCATGCCACTTTTACAAAATTACAAAGACACAACACCTCCCAAAA
CTTGTTCCATAAACCCATGGATTTATGACAAGATATAGAAATAGAATCATCACTTTGTAA
AATTGAAAGTAAAAGTGGCATGGCTTTGTAAATTTGATGAAAGTGATGAGGGTAATGTAG
TCCAAACATAAGGTGTTTGGCTAGTTATGATAGAAAAAACTTTGGGGGGTTAAAGTTGAA
AAACGTAAAAGTTTTATGGCTAATTTTGTAAATTTCCC
>DTM74#DNA/Mutator
GGCTATGGCTATGTTAGAGTTCACCTACGGTGGAGTACGAATCTCAACCACACACGTAAA
GTGATAAATAATAAAAAATTCATTATAATTCATTATTTATTATTTATCACTTTACGTGTG
TGGTTGAGATTCGTACTCCACCGTAGGTGAACTCCAACATAGCCAAACCC
>DTM75#DNA/Mutator
GAGTGGGACTATTGGCACCCCTTTAAATATCTCTCAACACCTCTTTTCTTTATTAACCCC
ATTAAAATATTTAAAAATATTATAAAATTCTTTTAACACCCCTTTAATGACAAAAATACC
CTTAATTTAAATTTATTAGTATAAACCCCATTGTTTAATTTTTGATCCCTTGATTGTGGA
TAAAATTTAATTTTTGATCCCTTGTTTAATTTATTAGTATAAAATTGTCTAATATTGTCA
TTGACTAGCTAGATCAATTATTTCTTGTGTGGTAACTTCAAACACCAAATCCTTAAAAGC
ACTTATATTAGTTTCGTATGGTGTTGCCCAGCCTTCTGCACATGGTTCATGATACTTGAT
CCAACCATTCGCAATAGGAGGAATAGGTGAAGCTGGAAGCATGAACACCTGCAGAAAAAA
GCCATAGAAAAATTAGTCCAATAATAAAGATATTGTAGCATAATTTGAATTTCCAAAGTT
TTACATGCCTCTATGAAATGACTTCTATTAACAAATATAATAGCAATGATTTTATGTGAA
GAGCATGATAATGGAACAAATCTAAGAGGAATGAATGATTTTATGTCAATGATAAATTGA
TAATAGCAATGATTCTATTAACAAATCTAATAGCAATAAGGAATTTTTAAGGGGAAAAAA
TTATTTGATTTTGAGTGGGGGTTTAATTCGAAATTGTCTTATTATGTAATTTTAATAAAG
GTTAAAATTGTAAAATAATTAAAGGGGTGTTAAGAGGTATTTAGAGGGGTGCCAATAGTC
CCACTC
>DTM76#DNA/Mutator
GGCAAACCCTAAGTTACAATTAATGTAACATACATTCAAACTTAGAACCACACAATTTGT
GGGATCCACACAATTGTGTGGTTCTCAAGTTTGAATGTATGTTACATTAATTGTAACTTA
GCATTTGCC
>DTM77#DNA/Mutator
GAGAAATTCTAGAATACATCAGAGGTACCATGTCAGCCATACAACAAGTAAATGATGTTA
TGACATGTGTGCATTTATTTTGAAAAACTATCATGCAAGTGGTGGTTATATTAAATTCAA
CTACACATGTCATGCATGCATCAATTGGTTGTAATACATCAGAGGTATTCTAGAATTTCT
C
>DTA19#DNA/hAT
TAGGGATGGCAAAATAACCCGGACCCGGACGAACCCGGATAATCCGGGCCGGGTTGAACC
CGTACCGGAATGTAAAAAAATCCGGGTCCGGAATAAATTTTAATAACCCGGATATATCCG
GGTCCGGGTCCGGGTTTAGGTTAACCCGGACATCCGGAACCCGGACCCGGATATCTAATT
TTAATATTATTTTTTAATTAATTTTATTGATTAATCTAGATGTGTTATTGCTTGGAAATG
TATTAATTTTTTATTTTTAGAATTTTAGAAATTGATATTGATTCATTGATCCGGGTTCAA
AACCCGGAATCCGGAAACCCGGATTTTTCCGGGTTGAACCCGGACCCGGACCCGGGTGAA
AAAATCCGGGTTAAAATCCGGGTCCGGGAAAAGAAAATAGTATCCGGGTCCGGATCCGGA
AAGGCTAAACCCGGACCCGGACCCGGATTTTGCCATCCCTA
>DTM78#DNA/Mutator
GGATCCGGCTACAGTGTAATTGTGGTACCGTGTTACAGTTACACCAGTCGTTGGATCCAC
TTAAATAGATGGAGTCTACTTAAATTTTCATCCATCCAACGATTGGGTACAACTGTAGCA
CGGTACCACAGTTGCACTTCAGTTTTATCC
>DTM79#DNA/Mutator
GAGAAATTATCCACCGTCCACCTGTTTGTTTTGCCTTTTTAAAAAATACACAAACATTTT
TTTCTTTTTCAGTGTGCCACCTGAAGTTTGCCTTTTATTGCACTCGTCCACTTCCGTCTA
ACCGTTGTTAGAACGTTGCTGACGTCAGAGGGGTAAAATGGACATTTCATTCGAATACCT
AAAATTATGTTGTATTATGCTAATTTTTTAAAAAAAGAGTAAAACGATGTCATTTAACGC
GATTTGAAAATTAAAAAAAAGAAAGAAAACTGATGTTGTTTAACTCAATTGAAAGAGAAA
AAATAAATACAAATTTTCTAAATTTAGCAAGCAACAAACACTATTTTCCTCCAATTTCTA
GCATCCACCTTTGCGTTTAACTCTGTTGCTTGAAAAAACTTAAATCCAGCCAATTTATCT
CCAATTTCCATTTATTTTGGGTTAAATTGTAATTTTCTTTGAGGGGTAAAAATGTCATTT
CATTAATATTCTGTTAAATCCATTAACGGAGATCAAACGGAAGTGGACGAGTGCAATAAA
AGGCAAACTTCAGGTGGCGCGCTGAAAAAAAAAAATATTTGTGTATTTTTGAAAAAGATA
AAACAAATAGGTGGACGGTGGATAATTTCCC
>DTM80#DNA/Mutator
GGGTCCACCTAACCTATCATGCACCTGGTGCATGGTACCCCAGGGCCCAGCAACCATTGG
ATCTAACGCAGAACTTGTTTCTGCGTTAGATCCAATGGCTCTAAGGGCCATTGGTACCAT
GCACCAGGTGCATGGTAGTCATGGCC
>DTM81#DNA/Mutator
GGGAATTATCAGTCATATACCCTTAAATGACACTCGTATCAAACGTGTGTGAACACTTTT
CAAGTGTATCACTCGTATACCCTAAGTTGACAAAACACTTCTGCCGTCCACCAATCCGTT
AACTTCCGTTAGAAAGTTAACAGAATTGTGGCAAATTGACTATTTTGCCCTTGAAACTCA
AAATGAGGTAAAAAGATAAATTTACCCCAAAAATTAACGTAAATTTTCAATACACAATTT
TTTTTATTTTGTTATTAACAATACATTTTTTTATTAAAAAAATGAATTATTAATGGTACA
TATTATTAACAATTATCCATAAAAAATCCATATTATACCATAAAAAATTATTAACAAATA
TTATTTAAATTATACATATTATACCATAAAAAATTCCAGTTGGAGCTTGGAGGAGTAGAT
CTTCAAAAATTTAGGTTAAATTTTGGAGGAGTAGATTCGGTTGTAAAGTAGTTTTTTTTA
GCAATTATTAACAATTATCCGATAAATGGGATGACATGTCATTTTTATCAATATATATCA
TATGACATGTCATTTTTTACTAGGTAAATGGGATGACATGTCGTTTTTTTTAATCAAAGT
TTCGTCAATCTTAAAAGACTAAATTACCCTTATGATGTCAGCGCTTGCAAACGGCAGTTA
ACGGATTGGTGGACGGCAGAAGTGTTTTGTCAACTTAGGGTATACGAGTGATACACTTGA
AAAGTGTTCACACACGTTTGATACGGGTGTCATTTAAGGGTATATGACTGATAATTTCCC
>DTA20#DNA/hAT
TAGGGATGGCAATGGGGCAGATATGGGTTGGATCTACTCTGCTCCAGATCCAAATCCATA
ATAAAAATCAAGATCCGTATCTGCTCCAGATCCGTTATGAATCCATATTTTTCGCTCCAT
ATCCAGATCCAAAAAAGAAATAAATATCTATATCTGCTCCAAATCCGAAAAAAAATTAAA
ATCCAAATCTGCTCTAGATCCGTCATGAATTCTAAAATTCAGTAATAAAAAAGTAATAAT
TTTTTAGATTGAAAATTGAAGGCTAAAATGTATTGATAACAAATAAATTATATAATTTTT
CTCAAAAATATAATAAATATTGTAGCTTATACTTTTACACCAAAACAACAAATAAGAAAG
ATAATAAAATATCATTCAGAAGTAATTGCAGGAATAAGACCAATATAATATACCAGGTTA
TATTACTTGGATTGCAATTTGAATATTGCATGTACATGCTTTGAGGCTGGCTGACCTTTA
AATTTACAAAACTAACCTTTAAGTTTTAAGAGTTTAAATACATGGTAAATACTACTAATA
TGCTATGAATAAAATTTATTATCATTATAATTCCACAATTATTAAGAAACTTTTAAAATA
AAATAAAATTAAAAGATGAGTGGATATGGATATGGATTTAGATATTAAGATAGATCCATA
TCTGCTCCAGATCCGTCTTAGATCCGCACATCGATATCCAAATCCGATCCAAATCCATTT
TAAACCGATCCAAATCCGATCCGATTGGATTTGGATCACGTGGATCTTGGATCAAATCCA
ATCCATTGCCATCCCTA
>DTM82#DNA/Mutator
GGGAAAAGGACACGCAGACCCCCAACGTTTAATAAAGGGACACAAAACCCCCTAATGTTT
CAAAAAAGACATCCACACCCCCAAAATTTATAATTTTACCATATAATTACCGTTATACCC
TTCTAGTAATTTGTTGATTGTGTAATTTGTGCATATATTATTAATAAAATGATAAAATGA
TATTTGTGATTATTTTTAAATAACAATTCTCCACATGTCAATCATTTAAATTTATATAAT
CAACAAAATAAAAAAAATAATCATGCTTAAATAATCACAAATAATTGTTATTCTTATGGC
ATTAATAACCAATTTTATTTATTTTTATTCTTAAATAATTGATTAAATTTATTTAGTTTG
AAGAGAAAAATTTGACAAAAATTTAAATAGAGGAATTGGGTAATGAGGATTTTTTTTAAT
TTTATTAACAATATAGACAAATTACATCATTAACAAATTGTTAGAAGGATATAATGGTAA
AATTATAAATTTTGGGGGTGTGGATGTCTTTTTTGAAACATTAGGGGGTTTTGTGTCCCT
TTATTAAACATTGGGGGTCTGCGTGTCCTTTTCCC
