# Supplementary material for: Comparative analysis of miniature inverted–repeat transposable elements (MITEs) and long terminal repeat (LTR) retrotransposons in six Citrus species
Source: BMC Plant Biol. 2019 Apr 15;19:140. doi: 10.1186/s12870-019-1757-3 (PMC6466647; doi:10.1186/s12870-019-1757-3)
Supplement: Supplementary file 9 — Data Set S2. The seed file of LTR retrotransposons. (FA 2229 kb) [file 12870_2019_1757_MOESM9_ESM.fa]

>RLG1#LTR/Gypsy
TGTTGAGTGTTAGAAAATGCATATTTATAAAGGAGAAAACCGTCATTTTACATTTCAAGT
CTTACTAACAACCCTTACTTTTATGTATTTAACCTTCTTGTGATTTAATTACGTGTGTTT
TATTTTAATTAAGTATTTTATGTATTTTAGGGGCATTATAGTCATTTCACAATAAAGGAG
AGATCAGACGGCAAAACGGACATCACTTTTGAACTCAGGACGGTCGAAAACCTTAGGAGG
AGCATAAAAGGAAAAATGGCACTATTCACATGTACGGTACTATTCACGTGTACGGTACTG
TCTACGTTACTGTTCACGACACTGTTCACATAGACGGATCGATGACGTGGCATTGACCGA
TGATGTGGCATTGACTGATGAGGTGTCACGATCCTGTTGGACTAAAATTCTTATGTACTG
TTGATGGTGACGTGGCAGCATATCAGTGGACGAAAAATCTCGCGTACGGTGCATGCATCA
CACAGGATTATTTTCAACCAAACCGCGTTACTGTTCATCCGGGTCAAACCGTGTTACTGT
TCATCCGCGTGGTCAAACCGTGGACTGTTGACTGATGACGTGGCGCAATCCTGAGCGTCC
AAACTGTTTTTAATCCGATGGCCATGATTTACTCCATGTATCTATAAAAAGGGGGCCTCC
CCCCCCTAATTTGATATCTCTGAATCCATTTTTGGGATCCATTTTCTGTAATTCCTTCTC
CATCTTGTATTTTCTTCGTATTTTAATAAATTCCCATTTTGCCCCTAGTTCAATTATGAG
TGGCTAATTTTCTTTCAAGCTTGGGTTGAAGGTGAAGTCTCAACATGTGTCATGGGCTTT
ATTTGGTAAATTTATTTTCTCTTCCCCTCTAGTTTTTGTGGATGTTTTGACTTCTCGTCG
ACAAATAATACTAATCTTGTCTAGATACCGCCTTGGTTACACCGGCTCTCTAGTATAAGG
TTATTATTATTTGGCACGATAAGCCCTTAGCACCATATTGATTAGAGCGTGGTTCATGAG
GTGTGGATTCCCCCCTCATGATTTAATTGGCATTAATACGGATTATTTAGCCCATGATGC
ATGTTGATACGGATCCAGATACCCAAGTACGTCATTTCAATAGATTTCTCTTCAATTTAT
TCTCGCCATTTCAATTCCAATTTTAGAATTTATTCTCGCCATTTTAATTTAAGTTTTAGC
ATATTCCAAATCATTTCCACCACAAATCCAACCACCCATTTACAAAATTAATTCTACACA
CAATTAAAATCCACCTCCTCGTGGGATCGACACTCGTCACCATTGATCTATACTACAATA
GATTCGTGCGCTTGCGAGTACATTAAAATTTGCACAACANAGTTTTTGGCGCCGTTGCCG
GGGAGGTAAGTAATTTTAATTCATAGAATTAATTTTTGTGAATAATTTCTTTTATTTGTT
TTCTTGTATTTTTTTTATTATTAAAAAAAAAAAAAAAAAGTGAATCTACATTTAAAGGTT
AGTATTTCTTTTCTTTTTCTCTTCTTTAAAATTCTGTAATTTAATTTTCAATTTATTTTT
CTTTGTAATTTTTTTGTTTATCTTATTAATTTAATTTTTAGTTAATTTATTTCACGTATT
TATTTTTGTGTATTTTTATAGAAAGGTTGTAATAGCGCAATAAGGTTAGTATCGTAATTT
CTCCCTCTTCTTTATTTTTATTTGTTTTGTTCCCATCTTTATTTTTATTTTATTTGTTTT
GCATGCATGGTCGTAGGTCATTATTACCTAATCTTGAACCTATAGACCTTGAATTAGAAA
AAACACTTCGCACACACAAACAAATTAAAAATAAAATGGATTTGCAAGCACCACAGGAGA
GGCCATTTAAGGACTACTTCAGTCCCTTAGCTAATTTGAGCACATCATGCATAAGATACC
CAAATGTAGCTGCTAGGAGTTTTGAACTAAAACCTAGTGTGCTAAATTGTCTCCCCACAT
TCTATGGCCTAGAAAATGAGGACCCATATAATCATCTGAATGATTTTCATGCCATTTGTC
AAACTTTTAAATATGAGAATTTTTCAGACGATGATGTTAAACTCAGATTATTCCCATTTT
CTTTAAAGGATAGAGCTCGTTCATGGCTTAATACATTGCCTGCTAATAGCATTTCATCAT
GGGAACAAATGGTAACTAAATTTTTGAATAAATATTTCCCAGTGCATAAAACCAATGCTA
TTCGCAGGGAAATCTCAGAGTTTACCCAGAGAGAGGACGAGCAATTTTTCGAAACATGGG
AGCGATTCAATGGGCTACTCTTGAAGTGTCCACATCATGGGTACGAGAAATGGCACCAAT
GCCAATACTTTTTGGAGGGATTATTGCCGAATGTGCAAGAATGGCTAATGGCAACAAGTG
GAGGAGAGCTAATGTCAAAAAGTGCATCAGAGATTTGGGAATTCTTCCAGCGACAAGCGG
ATAATTCCCAACAACGGAGTCGATCACTCAGGAATACTAGAAGAATTAAGGGAGTAAATG
AGGTTCACATTGGCGAGTCAACTTCGGAAATCAAAGAAGTCAAAGAGATGGTTGAAGGTC
TCTCTCGACAAATAGCATCGTTATCGACTGCTAAATCAACAGAGCCACATGACCATGACT
CATACTCAGATCAAGCCAATGCCATAGGTGTAATGAGAAAACCATCAAATTACAACCCAT
ACTCCAACACATATAACCCTGGATGGAGAGACCACCCCAATTTTTCATGGTCTCAAGGAT
TCCAACAGAATGGACCAGCAGCTCCAGCTCCACCAATGCAACAATTCCTCAAAATCCTCA
AGCCTCTCAGCCACCATTTAGACCATACAATCAGAACCAGAACTACTCTCAACCCAGACC
ATGGGAGGATGCATTCCAGAATTTCAAGAATGTTACTCACTCCACGATTGAGCAACAGAA
CCGCACCATTGATGGACTACGAAATGAGTTGAGAGCAGGCTTCAACTCACAAGCCCAATC
AGTTTCAAGCCTCGAGAAGATGGTGGGACAACTTGCTTCTTCAGTTCAGACCTTGGCAAT
GACTGTTGAGAAAGGTAAGTTTCCAAGTCAACCAGTGCCTAATCCTAAAGGAGTACATGA
AGCAAGTACCAGTTCACCACAGCAGCATGGAGAGGTCAAAGCAGTCATGACCTTGCGAAA
AGGAAAAGAAGTCGACAACAAAGTGGAGATGCCGGTGACAAAAGAAAATCAAATTGTACC
TGTGAATGTTGAGGACTCATCACCGGAGGAGAAAGAAGAAACCAACCCACGAGAATATGT
TCCCAAAGCTCCATTTCCTCAGAGGTTAGCTAAAGGAAAGAAGGGAAAATCCACAGGTGA
GATTCTTGAAATCTTCAAACAGGTAAGTGTTAACATCCCTTTGCTTGATGCTATTAAACA
AGTTCCATCTTATGCCAAGTTTCTTAAAGACCTTTGTACTAAAAAGAGAAATATGCATGT
TCAAAAGAAGGCATTTTTAACAGAAAACGTTAGTTCTATACTCCAACATAAAATTCCTTT
AAAATGCAAAGACCCAGGCTCCCCCACTATCTCATGTAGTATAGGGAACCACACAATTGA
GAATGCTTTGTTGGATTTAGGAGCTAGTGTAAATCTGTTGCCTTACTCAGTATTTGTGAA
ACTTGGACTGGGAGAATTACACCCAACTCCAGTGGTGTTACAGCTTGCAGATCGGTCCAC
GAAAATACCTCGTGGTATTGTGGAGGACGTGCTTATCCAGGTAGACAAGTTTTATTTTCC
TGTTGATTTCATTGTAATTGACACTCAACCAATACAGGATTCAAGGAAGCACATCCCCAT
TATTCTAGGCCGACCTTTCTTGGCAACTGCGGATGCTCACATTCAATGCAGGACTGGAAA
TATGCAGTTGTCCTTCGGCAACATGACTATGGAGCTGAACATCTTCAACATTGCCAAACA
ACCTCACAGTGCAGATGATGGAATTGTTGATGTGGATTTAATTGAAGCATTAGTTGATAA
TACTTTTCTTTCAAACCTTAGTGATGATCCTTTACAAACATGTTTAACTCACTTTGGTTT
GGATTTTGATATTGACAGATCGGTCGATGAGGTCAACGCCCTACTTGACTCAGCACCATC
TATGGACACTAATAAATGGAAGTCAAGAGTTGAACAACTAGCACCATCAGAGAAGAAACT
CATCCCATCATCAGAATCACCACCGAAACTCGAGCTCAAACCATTGCCCAACACTTTGGA
ATATGCATTTTTGGGAGAAGAAAGTACTCTGCCGGTAATCATCTCATCATCCCTAAATGA
CGAACAAAAAGGTAAGTTGTTGGATGTTTTAAAAGAGCACAAAGGAGCATTAGGATGGAC
CATAGCAGACATAAAAGGTATAAACCCAGTAGACTGCATGCATTACATTCACCTTGATGA
AAATGCTAAATCTACTAGGGAAATGCAACGTCGGTTAAATCCTAACATGAAAGAAGTTGT
TAGAACTGAAGTCCTTAAGCTATTAGATGCAGGTATCATTTACCCAATTTCTGATAGTTC
ATGGGTCAGTCCTGTACAAGTTGTCCCCAAAAAGTCAGGAGTCACAGTAGTTACCAATGC
TGATAATGAATTGATACCCACTAGAGTAACTACAGGATGGCGTGTATGCATTGATTATAG
AAAGTTGAATTCTGTCACACGTAAAGACCATTTTCCTTTACCATTTATTGATCAAATGCT
TGATAGATTAGCAGGCCATGAATTTTATTGCTTTCTAGATGGCTACTCAGGATATAATCA
GATTCCCATAGCACCAAAAGATCAAGAGAAAACTACTTTCACTTGCCCTTTTGGCACATT
TGCATATAGGAGAATGCCATTTGGATTATGTAATGCACCTGCTACATTTCAACGATGCAT
GTTGAGCATTTTTTCTGATATGGTTGAACGATTCCTTGAAGTCTTTATGGATGATTTTTC
TGTCTTTGGTGACTCGTTTGATCAATGTTTACATCATCTAACACTAGTTCTGCAGAGATG
TATCGAGAAGAACTTGGTCTTAAATTGGGAGAAATGCCATTTTATGGTAAAACAAGGTAT
TGTTCTCGGTCACATCATTTCGAGCAAAGGTATTGAGGTTGACAAAGCCAAGGTGGATCT
CATTTCTAATCTTCCTCCACCCAAAACAGTCAGAGAAGTAAGATCTTTCCTTGGGCATGC
TGGTTTCTATAGACGTTTCATTAAAGATTTTAGCAAAGTTTCTAGACCCTTATGCAATTT
ACTTGCTAAGGATGTACCTTTTATCTTTAATGATTCATGTCTTGTGGCATTTGAAAAATT
AAAGCAGTTGTTGACATCATCACCCATCATTCAGCCCCCAAACTGGAGCTTACCATTTGA
GCTCATGTGTGATGCATCTGATTATGCAGTAGGAGCAGTATTAGGACAAAGAGTTGATCG
AATTCCCCATGTTATTTACTATGCTAGTATGACATTGAATGATGCACAGTTGAACTATTC
AACTACTGAAAAAGAAATGCTAGCAGTAGTGTTTGCATTGGAAAAATTTCGATCTTATCT
CATTGGTTGTAAAATAATTATATTCACAGATCATGCTGCTCTTAAATATCTTCTCACAAA
GAAAGATGCAAAAGCTAGACTAATTCGTTGGGTGTTACTTTTGCAGGAATTTGACTTGGA
ATTCAAAGATAAGAAAGGGACAGAAAATGTTGTGGCGGACCACCTCTCTCGTCTCCATTT
TGACACAATTACAGAACCATTAACATTGAATGAGTCATTTCCAGATGAACAATTAATGAG
TGTGGAAGTATTACCTTGGTATGCTGATATAGTTAATTATCTTGTTACAGGTAAACTTCC
AGAGCATTGGACCAAGCAAGACAAGGCTAAATTCTTTGCAGAGATAAAGAATTTCTTTTG
GGATGACCCGTATTTGTTCAAGTATTGTGCAGACCAAATTGTTAGACGATGTGTCCCAGA
AAGTGAAATTCAGAATATTCTTTCATTCTGCCATGAACAAGCTTGTGGAGGCCATTTCAG
TGCTAAGAAAACAGCGACTAAAGTTTTACAATGTGGTTTCTATTGGCCAACTATATTTCG
AGACGCTTACACTTTCTGTTCTTCATGTGATAGGTGTCAACGAATGGGGAGCATTACACG
AAGGAACATGATGCCACTAAATCCAATTTTAGTGGTTGAGATTTTTGACGTATGGGGTAT
CGACTTCATGGGACCCTTTCCCCCTTCTTTTGGCCATCAATACATATTGGTTGCTGTTGA
CTACGTATCAAAATGGGTAGAAGCAATTCCATGTAGAACCAATGATCACAAGGTGGTGAT
AGGATTTTTGAAAAGCAACATTGTTTCACGCTTTGGATTCCCTCGAGCAATAATCAGTGA
TGGTGGTGCCCACTTTTGTAACAAAGCATTCAAAGCTCTTTTGACAAAGTATTCAATCAC
ACACAAAGTGGCGACCCCGTATCATCCGCAAACCAGTGGCCAAGTTGAGATCTCCAATCG
AGAAATAAAGCACATATTAGAAAAAACGGTGAGGCCAGACAGAAAAGATTGGTCATTAAG
ACTTGATGATGCCTTATGGGCATATAGAACGGCTTTCAAGACCCCGATTGGGATGTCACC
CTACAGGCTAGTGTATGGAAAAGCTTGCCACCTACCTGTGGAACTCGAGCATCGTGCATA
TTGGGCCATCAAGAAATTCAATTTTGACATGCAGCAAGCCAGCTCAGAAAGAAGATTACA
GCTGGCAGAACTTGAAGAAATTCGCAATGATGCATACGAAAATGCCAAGATTTACAAGCA
ACGAATGAAAGTCTTCCATGATAAGCAAATTATGAGAAAATCGTTCACTCCAGGTCAGAA
AGTGCTTTTATTCAATTCTCGCTTGCACCTATTCCCAGGTAAGTTACGCTCTCGTTGGTC
TGGCCCATTTATTGTTCATACTGTTTTTCCACATGGGGCAATTGAAATTAAGGACCCAAA
GAACGGTGTCACGTTTAAAGTTAATGGTCAAAGATTAAAGCCATATCTAGAGTACCAACC
ACATGGAGAAGACACCGAAATAAATTTGAGTGACCCACCAAATTTGAATTGATTTTTTTT
TTCTTTTCGTTGATTTGATTTTTCTTTCTTTCTTTTTATTATTATTCTTTTGCTAATTGA
AATTGTTTTTGCATAAGTGTGTTTGTTTTACCATTAAGTTTTCTCTTATCATTTTTAATC
ATGAGTCTCATACTTAGACCGTTCCTCCTGAACATTCTTAAACCACTTCAACGTGTCAAA
ACTCATCTCAAAAGGCAGATTCAATTTTGTAAAACACAACGCATTTGGGCTCTACAACCA
CCAGAGTTAGTAGCCTATGTTGAGGGTTTAGAAAGCCAACTCAGAGACATTGAGAGAAGT
GTTTACGACATCCAGTTGGAGCTTGAGGTAAATTCAATAAGAGGACGATTTTAATTTTCT
TTGTGTGTTTTAATTTGTTTTTCTGTTTGTGTGCTTTAGTTTGTTACCCCGGTGAAGTGG
CGGATAACGGTACTCCGTGACAATCAAGTCGGTTACTTCAGTTTCCCATAATAACTGATA
TTCTGAGGCGAAGGTATGGACAGAAACGAGATTCTAGCGAAGCTTCACAAGCGATTCCCT
TCACTTCCTCAGAATGCCCTCCTTACGATCTATAAAGCTCGGTCCGAACGCATGCGATTA
CTCATGAGGAATAACATACCTGCTGACATCCGTTGGTTAATCGAGGCTAAAGTACGATCG
GCAGGTGAGTTACCTCCAAAATTTATTGCATACATGCCTGGTTGTGGTAAAGGAAATTAT
GCAAGAAAACGACGAGCTCGAAGAATTTCTGTTGCTTGTCATAAGTGTGCCAGAATGAGT
TGCAATAAAAACCCATGTTCTTTAGGAATGGTGTCTGATAACAGGGAAGATAAGATTCAA
TTCATTAGGGATGGCTTGAATAAGGAGTCATTGGATGATATCCTTTTGTCTCTTGAAACG
CATCCCAGTGGATATGTGCAAGGAGCGATTCTCCAGTTATGGCCATTATTCCAGAAAGAG
CATGCACGATATAGTCTCGGGAATCTGACTATAAACGACCCTGTTTGCCAGTTTATAAGA
AAACTGGATAGGAAGCCTATCCTCGACCCATAGAGGGCGTTCAAGCCGTTTCTGGACGTA
AAACCAGAGGAAGATGTGAGCCACAGTCGCAACTACCTGTAAATATCCTTTTACTTTACT
GTTATTTTATTTCACTATTGTTTTATTGTTTGCATTATTGTCTTTAATAATTTTATTACT
GTTTGCTTTTTCCTATTTTTACTGTTTTCTTTTTGACTCGCGAGCCACGTGCTTTACGCG
TTATTTGACACTGACATGTTACCTCATACACAACTGTGACCCACTATCACCAAGACTCTT
AAATGTGATTTCTTTTTTGTCAAGCACTCACAAATTATTTTTGAGAAGTATCACAATGGC
AGCTACTCCCAATAGACAATTCAAGAACATTTGTGTGCTTTCTGGATTTACCTATGGCAA
ACATAAAGAGTTCGTTGAGGCAGCCATAGATCTTGGTCGAAGCATAGCAGCGAGAAAATT
ACACTTGGTGTATGGAGGAGGTAATCGAGGGTTATCAAAAATGGTCTCAGAAGCAGCTTT
TATCAGAGGAAGTCAAGTGTTAGGCATCATCCCAAGAGTCCTAAAACCATTGGGCAGTTC
GTCTGACTCATCAACTGGAGAAGAGTTAGTCGTCTCAGGTATGCAAGAAAGAATAACTGA
AATGCTTAATCATGCTGATGCTTTTATTTTCCTTCCAGGAGATCTTGCAACACTAGAGGC
ACTTATCACACTAGCATCTTGGGCCCATCTGCACATCCACCAGAAACCCATCGGTTTGTT
AAATGTCAATAACTTTTATGATGGCTTTATCGCATTTCTTAACCATGCAATAAAAAACTA
TTTCATTCCCTCTAATGTGAAAAAACTCTTTATTTGTGCTCACACTGCTAATGAGCTACT
TGATCTGTTACAAGCTTATAGACCGGAGCCAGACCCCTGGACCTTTGTGTTGGAGCGTCC
AAATAATGATGGTAACAGTAGCCGCAGTAAGAAGTACAAATTAGATTTAACTCTCCGCCT
GTAAATATTTTCTTCTGTGTTGCACCACCCAGGTGATGTCTTCTAAACTCTACTTCTTTC
CTTTCAAACATTGAGGACAATGTTTCGTTCTGGTTGGGGGGAGGGAATAGTCGACAATTG
TGGAATTTTGGTTAAGTTTTTACTAATTTTTTGTTGTAGAAACTAACTGTTGCTAACTTT
TTGTGTTGAAGATGGCTGAATATGGAGTGTAGTGACTCTAGAAACGCATCTTCATCGTTT
AAAAAAAAAAAAAAAAATTAAAAAAAAAATTCAGACATTTTCTTTTTCTTTATTATGTTT
TGATGTTTATTTTTCTTCTTTTTAATTTCTCCTCTATAAATATACATTTTCCAACTTTTG
AGTCGAAGATGGCTGAATATGGAGTGTAGTTCCTCTAGAAACGCATCTTCTTTAAAAAAA
AAAAAATCATTTTCGTTTTCTATCATTTTACGTGTAACTTTTCTAATTAGTTTTTATGCA
TCATTTTCACATTTCTGCATGCATATTTTCCTTTCATGTTTAGAATAGGTTGGGGGGTAG
AATGTTGTTTAAAAAAAAAAATTTGTGTGATTTGTTTTAACATTGGATGACATGATTAAT
TTCAAATTTTAGTATTTGTATTATCTTTGGTCTTAAGTGATGTTACGTTATGTTTGCTAC
TCTACATGTTGATGTCGGAGACAAATATGAGTTGCTTGAAGGAATGAACATGTCATAATA
AGTACCAAGTGAGTTTTTGAGCCTATCATTTTTCTTGGAGAGTAACCCTTTTGCCCATTC
TTTATACAGCTTAGCAGTTTATTATTTTATACACGATCTCTAAATTTCTTTTGAGTTAAC
CCTTAAAAAAAAAATTGTAAAATAAAAAAAAAAAAAAAAAAAATGTGTGTTGCTACATTT
GGAGGCCCATCTAACTAGTAGATATGGAAGATTATTTAGAGCCCTAAAAGACGATGGAAA
GGCCATCTTTGATCCGTTTGAGCCTTTCTAGCCATCCCTTTTATTAAATATCCATAGTTA
ACCCTTTTGAGCCTTTAAAAAAAAAAAAAACCTTTTCTTTGTCAACTTATCATCTTGACC
CACTCCGATTTGGAGTATTACCCGATATCTTATAAGTTCCATCACCTATTTATGTTTGAG
AAAAATGTAAATAATTATTTTGTTCAGTGAAGTTATGCCAAAAAAAAGCAAAAAAAAAAA
AAAAAAAAAAAAAAACAAAAGTTGTTGTTTCAAAAGAATAAAAATAACAATAATAGGTGA
AATCCACCTTGCAACTTCCAAAAAAAAAAAAAAATTCTCTGCATTTTTCTCAAACATACA
CTTTGTTTTCCTTATTTCCCTTCTTTGTTAGCCATGTCCCTAGCCTACGTTACGTCCTAA
TAAAAGTCCTTCTTGATTTTAGGGAACTATAGTCTGAAGTAGAAGCTAGTTATATGGGCT
AAAAAGATGTAGTGATGCATAATAAAAAAAAAAGATAAATAAAGTGGGTTGACTAACATT
TTTATTTGACTTGAGATCGTATTATTTCTAAGCTGAGGGCATATTTATTTCATCTTGGTG
AGAGCATGTGATATCACTTCTTTATTATTTTCTCTCTCAATTACCATTCATTGGAGTGAC
TATTTTTATTGGGTTTAATTTCTTTGTGAGAGTGTCACTACTTCCAGTGAGATTTTGGGG
TTTGACATGTCATTCTTGAAAGTAGCTATAACAAAGTCTACTGGGCTGATTCATGTGGAT
GGTTGATGTGGGTGTGATGTTGCTTTAGACTGGAGATAATGCTTATACTTTTATTTGATT
GCTATCATTAATCTGATTGAATAAACACGAGTGTTTCTATTAAAAAAAAAAATTATTTTG
AATTTGAATTTTGTTTTCGCTTTATTTGCTAGGGACTAGCAATAAGCTGGTTGGGGGGTG
NTGTTGAGTGTTAGAAAATGCATATTTATAAAGGAGAAAACCGTCATTTTACATTTCAAG
TCTTACTAACAACCCTTACTTTTATGTATTTAACCTTCTTGTGATTTAATTACGTGTGTT
TTATTTTAATTAAGTATTTTATGTATTTTAGGGGCATTATAGTCATTTCACAATAAAGGA
GAGATCAGACGGCAAAACGGACATCACTTTTGAACTCAGGACGGTCGAAAACCTTAGGAG
GAGCATAAAAGGAAAAATGGCACTATTCACATGTACGGTACTATTCACGTGTACGGTACT
GTCTACGTTACTGTTCACGACACTGTTCACATAGACGGATCGATGACGTGGCATTGACCG
ATGATGTGGCATTGACTGATGAGGTGTCACGATCCTGTTGGACTAAAATTCTTATGTACT
GTTGATGGTGACGTGGCAGCATATCAGTGGACGAAAAATCTCGCGTACGGTGCATGCATC
ACACAGGATTATTTTCAACCAAACCGCGTTACTGTTCATCCGGGTCAAACCGTGTTACTG
TTCATCCGCGTGGTCAAACCGTGGACTGTTGACTGATGACGTGGCGCAATCCTGAGCGTC
CAAACTGTTTTTAATCCGATGGCCATGATTTACTCCATGTATCTATAAAAAGGGGGCCTC
CCCCCCCTAATTTGATATCTCTGAATCCATTTTTGGGATCCATTTTCTGTAATTCCTTCT
CCATCTTGTATTTTCTTCGTATTTTAATAAATTCCCATTTTGCCCCTAGTTCAATTATGA
GTGGCTAATTTTCTTTCAAGCTTGGGTTGAAGGTGAAGTCTCAACATGTGTCATGGGCTT
TATTTGGTAAATTTATTTTCTCTTCCCCTCTAGTTTTTGTGGATGTTTTGACTTCTCGTC
GACAAATAATACTAATCTTGTCTAGATACCGCCTTGGTTACACCGGCTCTCTAGTATAAG
GTTATTATTATTTGGCACGATAAGCCCTTAGCACCATATTGATTAGAGCGTGGTTCATGA
GGTGTGGATTCCCCCCTCATGATTTAATTGGCATTAATACGGATTATTTAGCCCATGATG
CATGTTGATACGGATCCAGATACCCAAGTACGTCATTTCAATAGATTTCTCTTCAATTTA
TTCTCGCCATTTCAATTCCAATTTTAGAATTTATTCTCGCCATTTTAATTTAAGTTTTAG
CATATTCCAAATCATTTCCACCACAAATCCAACCACCCATTTACAAAATTAATTCTACAC
ACAATTAAAATCCACCTCCTCGTGGGATCGACACTCGTCACCATTGATCTATACTACAAT
AGATTCGTGCGCTTGCGAGTACATTAAAATTTGCACAACA
>RLC2#LTR/Copia
TGTTGGGAAAATATGCTCTTTAAAAGCATATGTGTTTATTTAATTGTAATAAACAATTTT
TCTGATTAATAAAATAAATGAGGTATTTTATTCAAATATCTTAATTGCATTAATATTTGT
ATTAAAGTCCATTTAATCATATTATATGTATTTATGTGATCACCATGTGGATTCACAGAA
GACATAAATACAAGTTATCTTATGATTAAATAAATTTAGTTCGCAGTTGATAAATAAAGT
TGGGCACTTTATTTAGGTATAGACTGTAATAAATTCATTGAATGATTTGTCTTAATCATG
TATGAATTTATTGATGTAGTACGACTACATTGAACAGGATCACATATGAGATTTAATTAA
CTTTGTAATAACTGTCAGACTTATTAAATCTCATAGGCGTTGATTTTACTGTAATCTTAA
TCTTGAGTTAATTATGATTTCATGATTGTAATTGTTATTCCATTTGAGTTACCAATGGGC
ACGACACATCCTTGTGGTCAAGATTACCCGGTATCTTGGTGGGAGCAATTATGAGTATTG
GAGTTATGGATTAACAATATAGAATTTGTACAACACATCTCTTGATGGGTTTTCGGCACT
TGATCATAGAATTCTCTGGCCAGAGTGTGTCAACATATTTAGTATGTTGAAAATGATCAT
TAGAGAAAACCAGTAAGGATCAAGGAATAAGATGTTATTAAATTGATTGGACAGTTGAGA
TATCAATTTAATTAACGATGTGGTACAAAGGATTGTGCAGTAAAGAAATCAATGTGGCTT
GGGACGAATTATTATTCGAGCATACAATTATGGAAGTCAGTTCCAATCTTTTAGTGGAGT
AGATTTGGAATTAAATAATTGGGCTAGTTTAATTACAGGCCTAATTATTGTAGCCACTAT
TGTATGTTCCCAAATGATCCCCGGGTTAGCTCATTTAATTGACTGCACCACTACTGGACT
AATAAGTAAGATAACTAGCTATTTGGGTCAAAAGCCTAAATATATCATTTAGTGGGAGGC
TCCATTTAATTAGCTTTTGTATAAGGGGCCTTATGTTATTTTACAAGGTGGGTCCCCTAT
TGAAAAAGAAAATAACGTGAGTTTTATTTTTGGGCATTATTTGGAGCCTAGGGTTTTCAC
TAAAGGGAGATATAAAAGGCTTATTTTCTCTAAAGAAAAAAAGAGAAGCCACTTTATACA
GATCAGAGAATAAGATTTTTCTCTCTATTGTTGAGAGAAAAATTTTCTCGTGCTAGTTGC
TTTGGTAGTGATAAAGGCGCCCACACGTCAAGTGCAGATCGAACCTGAGTCATAACCTGG
AAGATCATTGGTGACAGTTCGTGATCTAACAAGCGTGGTGGTGACGGATCGTGATCTAAC
AGGAGTGGTGGTGGCGGATCGTGATCTAGGAGCCTAAATCACTTCAGCGGAAAAAGCCAA
CTCGGATTTTCAAGGTACGATTTCTAGAATACAAATTCTTATATATTATATGAGAGCGAT
CTTCAAAAGGTTTTATAAAAATTTAAAAACCTGATTTTTCCCCAACANATTGGTATCAGA
GCCATCTCATATTAATATATAAGAATTTCGTATGAAATCATTCTTGAAATTTATGTATTA
GAGTGGCACAATTTATTCAGATATATATTATTTGTTTAATATATGAATAAAGCATGTTTT
TGGTTTGTCTTAATTCATGGTTAGATTTTCCGTTGTATTTTTCCTTTGGATCTGTAACAA
GAGGGGTGGTTTTTTATCACCATGTTTCCCTCTTGATTTATTTTACTGTTATAGAATTTT
TGTAAGCCAAAAATTGGCCTAGGAAATTTGTAAATCAATCTCGGATTTTCATGATCGGTG
GAATAAGCAACGGAGGCCGGAAATTTTGACAGCGGCAACCAGCAGCAAGCAGCGCGCGGC
CCAGCAGCACACGCTGCCAGCAAGCGCGCGCTGCACGCGCAGCGCGCGCCCCGCCAGCAG
CGCGCGCTGCAAGCCGCGCAGCAGCCGCCAGCATGCCGCGTGCGCGCAGCACGCGCTGCA
CGCTGCGCGCGCAGCAACCAGCGCGCAGGCGCGGCCAGCGCGACCAGCAGCGCGAGCTGC
ACGGGCAGCAAGTTGCGCGCGCGAGTTTGGAGCGTTTCCGGCGACGCGGCGGCGGGTGGT
TCGGCGTCGGAGATGGCCGGCGGAAACCGTGAACAGCGGCTGGCCTTTGTGGAGATGGCG
GCTGGGGAAGAAGAGAGAAAGAAAAATATGGATTTAGGGTTTCATGGTTTTTATCATGGA
GGTCCCTATGGTTCCATAATTTTTCATTTGGGCAGAAAAATTTTTAATTTTTTGCATTTA
AATCCAAAAACAGTTTTGGGCTTAATGAATCCTAGTTTTAGGCCCAATTTCAATTGGGCT
TAATGGATTAAAAATGCATAGATAAAATTGAATACATTAAATTTATTTTTGGTCCAAAAG
TTTTATTTTAATAAAAAAAAAAAAATAAAATTATTTATTTATTTATTTCCTTTCAAAATT
AAAATTGGACCAATTATAAATTTAAAAGCCCAATTTCCCCTAGTCCATTAACAAAGACAA
GCTTATGGAAGATGGACATTGACAAGAAGCCCAATGAAGATTAGGCTTAGGGTTAATGTA
TTTTTCATTATTAGGAAAGCCATGAATTAAGATTATTTAATTGTTTTTCTATATGTTATG
TTTTGGATGATAACATGCCATGATAACATGTCATATAGAATAGGTAGTGCCACTCTATGC
ATAATGATACATGTCATTCATTAATAATGAATTTCATTATATTGTTTGAAATTTGCATAT
GCTTAATAATATTTGATATCATCTAGATAATATTATAGGAAGCATGCAATTAACAATATG
TATGTTTTAAAAAGGAAAAACCAATTTTAAAATATTGAGTGGGAGAGGGAAAATTCAAGA
TAATTTTCCCACGGGCTCCATTGTTAGTTCAATAATAAAATTATATATATACCTCGACTT
CATGATACGGTGATGCTCCCTTCGGAGGGTATATATATTAGATATTTTATTTGATGAACT
TCTTCAAAGATAAAATTGAAATATTTTTCAATCGATTGTTCACCCCAACGGTGACTATTG
ATATGAAAAATACGTAGATTGAAACAATGGTTATACACTCAACTAAAATTTGTTATTAAC
CTTCCCAACGAAGCTCTGTTAACAAATTTAGGCCCAAAAGGATAACGATAATTATTTATC
ATGTCTCTACATGAAAGTAAATAATCTAATGGATAATTGGGTCTAGTAAGTGTAGACATG
ACTTCCCCAACGGATAGCTTGTCAAAGCGGTACTAGATTATCGTTACAATAAATTAAAAT
GCATTTATGGTTTTTTGCATTTTTGTCATTTATTGTGAATATTGTTTCAAAGTATTTATG
CATGTATATTTTATTTTTTTTCAGAAAATGTCTTCCATCAACCCACTTATTAATTATCCT
TGTTAAAAATGAACTCACTGGCGAAAATTATTTAGATTGGAAACGCAATCTATTTAATAT
CCTCACTGCTAAAGGATGCAAATATGTGTTGACCCAGCCTTGCCCTCCAGAACCATCGTT
ATACGATTATAGAAATCAGAGGGAGCCTTATGAGAAATGGTGCGAAGCTAACAAAATGGC
TAAGCGCTATATATTGGCTTCGATTTCTATGGAACTGCATAAGAAACATCGGAGCATGGA
AACAGCCACTGAAATAATGGCTAGTCTTCATCAGATGTTTGGGCAAAATACCCATTTTGC
CAGAGAAGCAGCATTAAAACGTATTACGGATACTAAGATGGAAGAGGGCACAAAAGTTCG
TGATCATGTCCTCAAAATGATGGACTATTTGAATGAGGTAGAGATTCATGGTGTTCAAAT
CAATGATAAATCAAAGATTAACATGGTGATTGAATCTTTACCTGATACATTCAAAGAGTT
TAAGGTCAGTTATATCTTAAACAATAAAGATATGACCTTAATTGAATTAATGCACGAACT
ACATGCTATAGAAGAATTTTATCATGCTGAGAAATCTCTGGGAAGCAGAAAACTTCCTGA
AAAAGGATTCTCTTCAAGGCTTAAGTCGAAAGACAAGAATGAGCAAGCAAGAGTTGGGAT
CAACAAACTGTCCACTAAAAGAAGTGGCAAGCCAAAAGGCAAGTGTTACAAATGTGGACA
GAAGGGTCACTGGAAGAAAGATTGTCCTAAGATTATTAAAATCAGGTATAGGAAATCTTT
AAGCAATTGAGGCCTAATTAGTTCAGATTTCTATTGACTCATGCAATAATGAATTCTGAG
ATAACTAATCTTATTTGTAATTCATTTATTTGGTTTTCAGGAAACCAAGAGATTAAGTGA
AGAAAGCGTCAAACAGCAGTTGAGGACATGCTAGTTTATATCAATTGTAAAGACTAGATC
AATTTTATTATCTTTTAATAACAAGACTTTAGTTTTGAATATTTGTCTTTATTGTTCCAG
ATATTAAGAGGAATTTAATTTCGGTGGCTTGTTTTAATAAACAAGAGTACACTGTTATTT
TTGGATCCTCTGTTTATATTTTTCATAATAAGAGACTTATTTATTTTGGTTATTTATAAA
GACAATTTATATCATATAAGTCCATTGATCTATTCAAAGCAAGATATAATGATAAATAAT
GATGAGTATATGCATTTATCTAAGAAAAGAAATGTTTCTTCTAACCAAAAATCACCTCTG
ATATTTATGCTTAAGTCATATAAACTATAATAAGATTTTAAGAAAATGATTAATGATAGA
CTTGTTGGCCTATTAGAAGATTGATCATTGTAACTCTATAAATCTTATTTAGAAAAGTAA
TATGACAAGAATGCTCTTCTTGAGCTAAAAGAGTACATAACATTGTATTTGATGATTTAG
CGCATACAAATGTATACGGACTAATCAGTTTACATGTTATAAGAGGTTATGAGTATTCTA
TCAATCTTGTTGATGAATATTCATTTTATGGTTATGTTTGTCTAAATGCGTCATGATTCC
ATTGCTTTTGAGAAATTCAAAAGAGTACGTGGATAAGACAGAAAAGCAATTAGACAGGAA
CATAAAAGAACTTCGATATGATCGAAACAAAGAATATCTCTATGGAGAATTCAAGCACTA
TTTGGTTGTCAATGGGATTATATCTCAATTGACTGCCCCGGGAACACTATAATACAATAG
TGTAATTAAATGGAGAAACAAGATTCTTTTGGATAAGACAAGATATATACTAAGTGGTTT
ATCATTTACCTTTTTCATTCTAGATACTAGCATTTGAAACTGCAAAGTTTACCTTTGAAC
TTAGTTTCATCTATCTCGGTGTCTAATACTCCAAGAGAATTATGAAAAAGTCACAAACAT
AGTTTGAGACACATTCGTATTTGGAGTTCACCAGCACATGTACTAGAATCAGAGGTAGAC
AAGATGGATTCGTGTTCAGAAGCTTGCATGTTTGTTAGGTATCTTAAAGGAATAAGGGAA
AGTCTGAATTATAGTCCTCAAGATAGGAATGTATTTATAGACATATTCTTTACTTTCTTT
GAGGAAGACTATATGAATGACTTATAACCTAAGAGTAAGGTAAAACTAGAGAAACAGTAA
AGAGATCAGGTTGATGCTCAGCTTTCAACACCTGTTATAGAACAGGAAGAACAGCAACAA
CCAGCTGATCAACACAGGATTATCCCTGAACAACCATCACTTTTAGAACCTCGTCGTAGT
GGGAGGGTAACTAGGTTACCTGCGAGATACATGCTTTTGGGAGAAACCTATACGGCTATC
TCAGATGAACATGTACAAGATCCCACTAGTTACAACGAAGCTCTAATAGATAGAGATGTT
GAATTTTGGAAAAAGGCCATGAATCAAGAAATGGAATCTATGTATTCCAATAAAGTCTGG
GAACTTGTAGAGGCACCAAATGGGGTAAAACCTATAGGGTGCAAGTGGATCTACAAGAGA
AAAAGAGGAGTAGACGGAAGGGTGGAAACATTTAAAGCAAGATTAGTAGCCAAAGGGTTT
ACTCAGAAAGAAGGAATCGATTATGAGGAAACCTTTTCTCCGGTTGCTATGCTTAAATCC
ATCAGGATTCTGCTCTCCATTGCTGCAGTGCTAGATTATGAAATTTGGCAAATGGATGTC
AAGACTGCCTTTCTTAACGGGCATCTTGAAGAAAACATCTACATGCAGCAACCAGATGGA
TTTATACAAAAAGGCCAAGAACACATGGTATGTAAGTTGCAGAGATCCATTTATGGATTG
AAGCAAGCATCCCGGTCATGGAACATCAGATTTGATCAAGCGATTAAATCGTTTGGATTC
ATTCAGAACATTGATGAACCATGTGTGTACAAGAAAATTCAAGAAAAATTTGTAGCCTTC
CTAATTCTTTATGTAGACGATATTCTCCTAATTGGAAACGATATAGGAGTATTGACTACA
ATAAAGAGTTGGTTAGCAAAACAATTTGATATGAAAGACCTGGGAGAGGCAAGTTATATT
CTTGGTATCAAGTTACTACGAGACCGGAAGAATAAAACTTTAGCCTTGTCTCAAGCGGTC
TATATCGATAAGATATTGGCTAGATTTAGCATGGAAAATTCCAAGACTGGTTTATTACCA
TTCAGACATGGAATTACATTCTCTAAGGATCAATCACCTAAAACATCTGAAGAGATAGAG
AGAATGAGACGAGTTCCCTATGCAGAAGCTGTGGGAAGTCTCATGTATGCCATGCTTTGC
ACTAGGCCAGACATCTGTTTTGCGGTAGGGATGGTTAGTAGATATCAATCTAATCCTGGA
CCTGAACACTGGACTGCGGTCAAGCATATAATGAAGTATCTGAAAAGAACTAAAAATTAT
ATGCTTGTGTATTCTGGTGATGAACTCATTCCAGTGGGTTATACTGATTCTGACTTTATG
TCAGATAAGGATTCCAGAAAATCAACTTCCGGCTATGTGTTTACATTGGGAAGTGGAGCT
ATTAGTTGGATGAGTGTGAAACAATCTTGTATCACAGACTCCACAACTAAAGCTGAATAT
GTGGCTACATCTGAAGCTGCAAAAGAAGCTATATGGCTCCGCAAGTTCCTACAAAATCTT
GAGGTGGTACCTGTTGTAACTGCACCCCTTAAACTATTTTGTGATAATGGTGGTGCGGTA
GCTCAATCTAAGGAACCAAGGAACCACAAGAAACAAAAACATATTGAGAGGAAGTATCAT
CTTATAAGGGATATAGTGTAGAAAGGTTATATGAAAGTACCCCAAATGGCATTAGATGCT
AAACTTGGCAGATCTTATTACAATGGCCATTAGTGGGAAACCTTTATAACCTGCACTTAG
AGCCCTAGAGCATGTGCAATATGCCAGATATGCTTTGAGAGCTAGTGGGAGATNTGTTGG
GAAAATATGCTCTTTAAAAGCATATGTGTTTATTTAATTGTAATAAACAATTTTTCTGAT
TAATAAAATAAATGAGGTATTTTATTCAAATATCTTAATTGCATTAATATTTGTATTAAA
GTCCATTTAATCATATTATATGTATTTATGTGATCACCATGTGGATTCACAGAAGACATA
AATACAAGTTATCTTATGATTAAATAAATTTAGTTCGCAGTTGATAAATAAAGTTGGGCA
CTTTATTTAGGTATAGACTGTAATAAATTCATTGAATGATTTGTCTTAATCATGTATGAA
TTTATTGATGTAGTACGACTACATTGAACAGGATCACATATGAGATTTAATTAACTTTGT
AATAACTGTCAGACTTATTAAATCTCATAGGCGTTGATTTTACTGTAATCTTAATCTTGA
GTTAATTATGATTTCATGATTGTAATTGTTATTCCATTTGAGTTACCAATGGGCACGACA
CATCCTTGTGGTCAAGATTACCCGGTATCTTGGTGGGAGCAATTATGAGTATTGGAGTTA
TGGATTAACAATATAGAATTTGTACAACACATCTCTTGATGGGTTTTCGGCACTTGATCA
TAGAATTCTCTGGCCAGAGTGTGTCAACATATTTAGTATGTTGAAAATGATCATTAGAGA
AAACCAGTAAGGATCAAGGAATAAGATGTTATTAAATTGATTGGACAGTTGAGATATCAA
TTTAATTAACGATGTGGTACAAAGGATTGTGCAGTAAAGAAATCAATGTGGCTTGGGACG
AATTATTATTCGAGCATACAATTATGGAAGTCAGTTCCAATCTTTTAGTGGAGTAGATTT
GGAATTAAATAATTGGGCTAGTTTAATTACAGGCCTAATTATTGTAGCCACTATTGTATG
TTCCCAAATGATCCCCGGGTTAGCTCATTTAATTGACTGCACCACTACTGGACTAATAAG
TAAGATAACTAGCTATTTGGGTCAAAAGCCTAAATATATCATTTAGTGGGAGGCTCCATT
TAATTAGCTTTTGTATAAGGGGCCTTATGTTATTTTACAAGGTGGGTCCCCTATTGAAAA
AGAAAATAACGTGAGTTTTATTTTTGGGCATTATTTGGAGCCTAGGGTTTTCACTAAAGG
GAGATATAAAAGGCTTATTTTCTCTAAAGAAAAAAAGAGAAGCCACTTTATACAGATCAG
AGAATAAGATTTTTCTCTCTATTGTTGAGAGAAAAATTTTCTCGTGCTAGTTGCTTTGGT
AGTGATAAAGGCGCCCACACGTCAAGTGCAGATCGAACCTGAGTCATAACCTGGAAGATC
ATTGGTGACAGTTCGTGATCTAACAAGCGTGGTGGTGACGGATCGTGATCTAACAGGAGT
GGTGGTGGCGGATCGTGATCTAGGAGCCTAAATCACTTCAGCGGAAAAAGCCAACTCGGA
TTTTCAAGGTACGATTTCTAGAATACAAATTCTTATATATTATATGAGAGCGATCTTCAA
AAGGTTTTATAAAAATTTAAAAACCTGATTTTTCCCCAACA
>RLG3#LTR/Gypsy
TGTTAGAGTGCAATTTATGCACTAGTTTTGCATTGTTTACTTCCCTTAATATCGATGTTT
TGCACTTAATAATAGTGATTTACTTGTGTTTTACTTTTGTAGGTGCAATTCTATTGATTG
GTGATAAAATTGAGCTACAAGATGATGTTTAAGGATGATTGTTCTCTTGGAGAAATTATG
AGCGTCAGAAGAACTTTGTTGATAAGGCGTGGGCGCGTGCTGTCAACTGCGGACCTGCAG
TTTTTAGTTTAACGTGTTTTGTATTTTTGGTTATTTTTGTAATTACGAATTTAATATTTC
AGATATTAGTATTTTATTTTAAATAGAATTCTAAAAGAGAAGAGAGAGAGAGTATTTAAG
GGAGGAATCTATTGTGAAAAAGGGGGATTTGGATTGGAGAAAAAGAAAGAAACCCTAGAT
CTTAATTTTTCTCTTCTCTCTATGAAGAACTAAACCTATTTTTCTGGTTGAAGGTTAATG
AAGCTTTGATTCATCACTACTGTGAGATCTTTCTTATGCTTTAATTGTTTTATTACTTTT
TGGGTATTTGTTTATTCTCTGAATTATTTTCATGATTATGTTTGTTAATTAGGTAATTGG
CCACTATTTAATTATCAACTTAATCTATTGTCAATTAAAGGATTCATCGTATGAAGAATT
TAATGTTTGTGACAAATAACATAGCAGAGAGTTGTGTTGTGAGAATAAACAATCTAATTT
AAATGAATCATCATATGTGTTGATTAGGATTTGGGTCTCTCTGGTTTTTCAGGCTGTCAA
TTGATTAAATCCTATGATCGTATCTAGGGTTGTCTATTGATTAGGGAAATAACCAACGGT
CGTACCTTGGTTATCGACTAGTTAAGGAGAGATTGGCTATTAGAGGGTCTCAGTAGCTAT
AACCGGTCTATTCATAAGTAATAATAATCTATATTTGAATCAATGATCAGTAGTCGAATC
AAGCTGAGTTAATTCCTTCAACCAGAGCTTTCTCCAATTTGAATTACAACTTTAATTTGC
ATTCTTGTTATTTTAATTTGATTTTTATTATTGTCAACAATTCCCCCATTTTACGTTTTA
CGTTTCAAAAGGATTTAAATAATTACCGATCTCTGTGGACACGACCCTGCTCAATCACTA
TACACAATTTATTTAGAGTAGGAATTTATTTTTGTTGGCTTCGACAACCATCANAATTTT
GGCGCCGTTGCCGGGGATTGGTGTCATTTATTTAATCCTTTTTACGTTTTACTTGGTGTA
TGGTTCGTTCTTCTCGTACAGGTACACTTTCGTTTGATCCTGAAATTGAGAAGACAGCTC
GCCAGCTGAGACAGCAGACGAAGCGAGCTAAGCAACGATCCTCGTCGCCTTTGCTTTCTG
AAACAGATACGGTGCCTGATTTAGTTGAATCATCTAGCGATTCAGAAGAACAAGTGATGG
ATAGACCTGCACCTGTAGAAAGAACTCTTAGAGAGTTAGCTGAACCAGACTTGAATCAAC
AACCACTCTGCATTCAATATGTAGACTTGGAGGTAAATTTTGAATTAAAGTCTGGTCTTA
TTCATTTATTACCCAAGTTTCATGGTTTTGCAGGTGAAGATCCTCATAAACATCTTAAGG
AGTTTCATGTTGTGTGTTCAAGTATGAGACCACAAGGCGTGACTGAAGAGCAGATTAAGC
TGCGTGCTTTTCCGTTCTCTGTAGATGGGCTAGCTAAAGATTGGTTGTACTACTTGCCTC
CTGGATCGATTACAACGTGGAATGGTTTGAAGAAGCAGTTCCTTGAGAAGTACTTTCCTG
CTTCAAGAGCTGCCAACATCAGAAAAGATATTTGTGGGATCAGACAACTTCCTGGGGAGA
CTTTGTATGAGTATTGGGAGCGATTCAAACAATTGTGTGCCAGCTGTCCTCAGCATCAGA
TTTCTGATCAACTTCTTATTCAATATTTTTACGAAGGACTGTCATTGATGGATAGGAGTA
TGATAGATGCTGCTAGTGGAGGCGTGTTGGTGAACAAGACCCCTACTCAAGCAAGGGAGT
TGATATCAAATATGGCTGCCAATGCACAACAATTTGGCAGCAGGCAAGATCCCACTTCAA
GGAAGGTGAATGAGGTAAATATTTCTTCTGTTGAACAACGTTTAGATAAACTTACTTCTC
TTGTGGAAAAGTTTGTTGTAGGTAATGTGCAACAGGTGAAGACTTGTGGCATTTGTTACA
ATATGGGTCATTCAACTGATATGTGTCCTACACTTCAAGAAGAACCCGTTGAACAAGCCA
ATGCAGTTGGAGGATTTCCAGGCATGCCTCAGAGGAGGTATGATCCTTATGCACAAACAT
ACAATCCGGGATGGAAGGATCATCCCAACTTCAGCTATGGAGTTAGGCCGTCAGGATTCC
CACAACAGTATCCACCAAGACAACCAGCACCTCCACAGTCAAACTCCAAGTCAGGTATAT
CTCTTGAAGAAATTGTTAAATCACTTGCGACTAACACTCAACAATTTCAGCAGGCAACTA
CAGCAAGCATTCAGAACTTGGAGAACCAAATGAGTCAATTGGCGACTACAGTGAGCCGTC
TGGAGTCTCAAGTATTAGGGAGATTGCCTTCACAATCTGAGGTGAATCCAAAGCAAAACG
TTAGTGCTGTCATCCTTAGAAGTGGGAAGGAGTTGCAAGAGCCTAGTAAGAAAGTGACAA
AGCATGTAGAAGATGAGCTTGAGAAGAATGAATTGATGCCTAAATCTCAAGATGCGCAAC
CCACCAGAGCGAAACCCCTACCTATTGTGATACCTCCTCCTTTTCCAAGCCGGTTTGCAA
AATCCAAGAAGGAGGAACAAGAGAAAGACATCCTTGAGACATTTCGCAAGGTTGAGGTAA
ATATTCCTTTATTAGATGCTATAAAACAAATACCTCGATATGCTAAAGTCCTTAAGGAAC
TGTGCACCTCCAAGAGAAAATTAAGAGGAGATGAAAAAGTTCACATGGGGGAGAATGTTT
CAGCAGTTCTCCAAAAGAAACTACCTCCTAAGTGCAAGGATCCAGGTATGTTTACTATCC
CTTGTAAAATTGGTAGTGTTAGAGTTGAAAAGGCTATGTTAGATCTAGGAGCTTCTATTA
ATGTCATGCCTCGTTCCATTTATTCATCTTTGAATATTGGTCCATTAAAAGAAACTGGCG
TGATAATTCAACTAGCTGATAGGTCTAATGCATATCCTGATGGGGTATTAGAAGATGTCT
TAGTACAAGTTAATGAGTTGGTTTTTCCTGCTGATTTTTATGTACTTGATATGGAAGATG
ATAACTCCTCTAATTCTGTCCCAATTTTGCTAGGAAGACCTTTTCTTAAGACTGCTAGGA
CTAAAATGGATGTACATAAAGGGACTCTCACTATGGAGTTTGATGGAGAGGTTATAGAAT
TCAATATGAATGATGCCATGAAATATCCTAGTGAGGAACATTCGGTATTTTCTGTGGATG
TTATTAACCCTATAGTGCAGGAAGTTTTTTACAAGGAAAAGACGAAGACATTTCATGATA
GAATGATTTTGAGAAAGGAGTTCTCTGTTGGTCAAAAAGTTCTTCTTTTTCATTCTAAGC
TTAAACTTTTTCCGGGTAAATTACGTTCTTGCTGGGTTGGACCTTTTATTGTTACTAATG
TTTTTCCTCATGGTGCAGTTGAGATTCGGAGTCCGACCTCTGACAAAGTTTTTAAGGTTA
ATGGTCATCGCTTAAAACCTTTTTATGAAGGTTTTTCGGTGAATATTGTGGAGGATGTGG
CTCTCGAGAGTCCCAATTATGGAGATTGATGCATAAATGTGTCTAGCCAAAGACATAAAA
CAAAGGCGCTTTTTGGGAGGCAACCCAAATGATTTATTTATTTTGGTTTTTGTTATATCT
TCTTTTAATTTTGATTCAGATTTTTTTTTAAAAAAAATAATGTGTTTGCTTATTTTGGTC
AGAAGAAAATTTTTGATAAGGCGTGCCCACGTCTTAACTAATAAGTACTTCTGTAATTTT
TAAAGTAAAATAGTTTTAAGGCGTGCCCACGTGCTTATTAGAAAAGTACTTCTGAAATTT
TTAGTGTCTCAAAGTGATTCATCACTAAAAAAAAAAAAAAATTTTTTATTTATTTATTTT
AATTTTTTTTTTCTTTTCTTTCTTTTATATATATATATATTTATTTATTTATTTTAAAAA
AAAAAAAAAAATCAAAAATCATGTTTAAAAAAATTCACTGTTCACAAAATCCCTAATTAA
AATTACCAGAAATTGTTTTCTTCTCCAGCCGCTCCGTGCAGCACCACCAGCAGCAAACCA
GCCCGCCGGAAAACGCCAGCATCACCCGCGCGCGCAGCGCAACAGCACCAGCAGCCGCAC
CCGCGCCCGCAACGCAGCAACCAGCCGCGCGCAAGCACCCGCAGCGCAACCCAGCTCTCG
CGCGCAACGCAACAACCCCAGCCAGCACTCACGCAGCCCAGCCCCCCACAGCCCCCCGCG
CGCGCAACGCAACCGACCAGCACCCCCAGCAGCGCGCACAACCAGCCCCAGCCCGCGCAC
AAGCTCCAGCCGAGCAGCACCCAGCGCAACGCAACCAGCCTACGCCCTGTATTCCAGCCG
CGTAAATCCAAATCCGTGAGTGCAATTATTGTAACAATGCCGAAGAGGAAAGCATCTACT
TCCAAGTCATCAAAAAGACACCCGTCGCAAAGAAATCTAAGATTGCCGCTCCCACTACGG
TTCCATGGAACACAATTTCAGATTCACGCCAAGCCGTGAGACAAAGATCGAAGCATGGAA
AAGGCATGAGTGTTTTGCCACTTGCGGAATCCAATCTCGGAGGGTGCCTCGCATTCGCGA
CTCAACAAGAGAAAGAGAGGTACAAAGATATTTCCACGCGCAAAATACTTCCAGCTAAGT
ATATTCATTACCCGACTCTTGAAAAATTAATGTTAAGGATAATTTTGATTCTTTGATAGA
TAAGATTGGGTTGCGTAAGTTTGTTGATGTTGATTGTTTGGGTTATGTTGAGTTGATTAG
GGAGTTTTATGCTACTTTTCAATTTAATATCCGAATGATTTTACTTTGCATACCCCGGAT
GTATAAGTTTAGGTTAATGGGACGAAATTTTTCACACTCTATCACGGATTTTAACCTAGC
TTTAGGATTCATTGATGATGATTATTCTTCTAGTGATGCATATTTAGGAACAACTTGTGA
CTTTAGCGAAAATTTTGAGCCTTATGGTCTTTGGCGTAATTTATCTGTTGATCACAATGC
CTATGACCCGAGTAAATCAAAGAGTTCTTTCTTACGTGATCCTGTTTTGAAATGTGTGCA
TCGATTCTTAGCATATAATTTTTTAGGCAAGAAAGATCACTCAGGAGTTTTCTCTAAAAC
TGAATTTTATTTTATCTGGTGCATGTTAAATGATGTGAGGCCTAATTTAGGTTTTTGGTT
AGCGGATCAATTTCAAAGTGTGCTTAAACGGTATAGGACTTTATTTCTTGGTCCATACAT
TACTCTGTTAGCTATAAACCTATGTGTGCTTGATCCTGACAATAATGATTTGCATCCTGC
TTGCAAAAAGGAATTTTTGGATATGTCTGTGTTTGAAAGAACAGGTGTGGTCGAATTCAA
GGAGGGGAGATTTCAGTTTACTGAACCAGGACCCACTCAACTTCCGAAGAAGCTTTATGC
TAGGAGTGGTGCTACCTCTGATGACGAGTTTGACGACGACACTGCTGCCCCGCCAACTAT
TCCTTCTACATCCGCACCACCTTTGAGCATTCAGTTAGAGAAAATGGAGCACAAGCTGAA
CAAGATGGAGCAGAATTTGGCCGCATACTTCGAGAGTGTGGGATTTATCCCACCATTTCC
GCCAAGCCCATAGACGTTATGTGGATCAAAGCTCACAATTCAGGGAAGTTTCTTTTTGCC
TTTAATCTTTTATCCTTACGCTTTAATTTTTATGTGAGCTTTGATTATCTTACATTGGGG
ACAATGTAAGTTCTTGGTGTGGGGGAGGGATTTTTGCATTATTGATGTCTGGAATTATTA
TTTTCACTCTACTCATCTATTTTCACTCTACTCATCCTTAAATGATTTTGGAGTTAGTAT
GCTTCATATATTATTATTTTTCTTTTCTTTTCTTTCTCACTACTCTTTTCCCATCTATCT
CAAATTATTTACATCTATTTTTATTCTATCATACTCTTTCATCACTCACATTTTATCTTT
CACTTTTCATATTACTACATACATCTTTCTCGCTTCTTATCATTTTTACCTTTCCTTTTA
TATCTCACTCATACCTTCTTCTCATTCTACACCACTATTGATGGTTGATTCATTTGAAGA
GTGTACATGATTTGATGGCAAATTTACCAACTTTGTGAGGATTTGAGCCTATGAGCAACC
ACTTTGCTCTAATTATTTTTGTTATGTGAATATCAATCTTAGTTTGTTTATTCTAGAACT
TGCTTTGTTATGCATGTTGAAGCCACATTACGGGATTTTATGCATTAAAATGATAAGGGC
AAACCATTTTCCATTTTTCTATTCTCGCATTTTCTTCTTTTTCTCTACCCGAAGACCTTT
ATTTGCTATCTTTGTTTGAGCCTTAACCATTACCCATCTAATTCTCTCCGTCTACTTAAC
CATTTTTCTTCTTTTTGAGCCTCAATTTAAGGAGATTTTTGGACTCATTGTGTGGATATA
TTTTATATATTTTGTTGCTTTTTCTACCTTGTATTAAAGTTTCTCAATTAGATCAACAAG
CATTATGCTTGAATTAAATTGTGCAAGGTTCGTTTCTTTTGTTTGATTCAAAAAAAAAAA
AAAAAAAAAAAAAAAAAAAAAAAAAAAAAAAAAAAAAAAAAAAAAAAAAAAGAAAAAAAA
AAGAAAAAAAAAATGTTTACATTCTTGGTGACTTGAGTAGAAATAAGCATTTTGATATCA
TAAGTTCATTCAATGAGTTCATTCTTCTCATTTTGATCTCTTTTTCTTTCATAAACCTTT
CTTTTTCATTTAACCCATTTAACCCCATTACAACCCTTTTAAGACCCTTAGATTTTTGCA
TTTTATTCATGTTTTGTGGATTGAGATGTGATATATGAGCAAGCTTATGGTAATAGCATT
CTTTGATTTGATTTGAGTGCATAAATGACACCCTAAACACTTTGAGTGCATGGAGTGAAG
TTATTGAGAGGGCTATTAAATCTTGTTGCACTTGAATTTTGAATGGATCTTCTTGGTGGT
TGAATGTTCTTATTCTATCTTATGAGATTCTATGCTTTAAAATCCTTGTCTCTCGAATGT
TGATCGACTTAATTTCTTGAGGTATGCTTGCTTAAAATTGTTTTTGGATGAGTTGAGATG
AGAATTGAGTGGAGATTTGAGATTAATCTTGAGTTATATGCTTGAGGACAAGCATCATCT
TGGTGTGGGGGAATTNTGTTAGAGTGCAATTTATGCACTAGTTTTGCATTGTTTACTTCC
CTTAATATCGATGTTTTGCACTTAATAATAGTGATTTACTTGTGTTTTACTTTTGTAGGT
GCAATTCTATTGATTGGTGATAAAATTGAGCTACAAGATGATGTTTAAGGATGATTGTTC
TCTTGGAGAAATTATGAGCGTCAGAAGAACTTTGTTGATAAGGCGTGGGCGCGTGCTGTC
AACTGCGGACCTGCAGTTTTTAGTTTAACGTGTTTTGTATTTTTGGTTATTTTTGTAATT
ACGAATTTAATATTTCAGATATTAGTATTTTATTTTAAATAGAATTCTAAAAGAGAAGAG
AGAGAGAGTATTTAAGGGAGGAATCTATTGTGAAAAAGGGGGATTTGGATTGGAGAAAAA
GAAAGAAACCCTAGATCTTAATTTTTCTCTTCTCTCTATGAAGAACTAAACCTATTTTTC
TGGTTGAAGGTTAATGAAGCTTTGATTCATCACTACTGTGAGATCTTTCTTATGCTTTAA
TTGTTTTATTACTTTTTGGGTATTTGTTTATTCTCTGAATTATTTTCATGATTATGTTTG
TTAATTAGGTAATTGGCCACTATTTAATTATCAACTTAATCTATTGTCAATTAAAGGATT
CATCGTATGAAGAATTTAATGTTTGTGACAAATAACATAGCAGAGAGTTGTGTTGTGAGA
ATAAACAATCTAATTTAAATGAATCATCATATGTGTTGATTAGGATTTGGGTCTCTCTGG
TTTTTCAGGCTGTCAATTGATTAAATCCTATGATCGTATCTAGGGTTGTCTATTGATTAG
GGAAATAACCAACGGTCGTACCTTGGTTATCGACTAGTTAAGGAGAGATTGGCTATTAGA
GGGTCTCAGTAGCTATAACCGGTCTATTCATAAGTAATAATAATCTATATTTGAATCAAT
GATCAGTAGTCGAATCAAGCTGAGTTAATTCCTTCAACCAGAGCTTTCTCCAATTTGAAT
TACAACTTTAATTTGCATTCTTGTTATTTTAATTTGATTTTTATTATTGTCAACAATTCC
CCCATTTTACGTTTTACGTTTCAAAAGGATTTAAATAATTACCGATCTCTGTGGACACGA
CCCTGCTCAATCACTATACACAATTTATTTAGAGTAGGAATTTATTTTTGTTGGCTTCGA
CAACCATCA
>RLG4#LTR/Gypsy
TGTTGCGGACCGCCCAATTCGCTAGCCCAATTGCCCACAATTTCGGGCTAGAGAGCCAAC
ACAAGGCCAAGAGTGCTAGCTTGGCCCAATTCCGGAAGGTTCTAGGCAACTCTAGCACAT
GTGAACATGTAAATATTCTAGAATACTTTATACAATTCCAGCACATGTAAATAGCTAGGA
AATTGTAGAATTCTCTAGAATTTCTCCAAGTTTGCAAAGTTAGGAGAGTTTGGCAAAGTT
AGGAAAGCCTCCCCTATAAATATGGGATGGCATTAGGCATTTGTATCCAACAAACACACA
ACAAGCTTGTAAGCAACTCAAGCATTGTAATCTCTCTTTGTGCAATACAAGTTTTCTTCT
TTGGCTCAATTGCTCTCTTCTCTAGTTCGAGAAGCTCTAGGCTTACTTAGCAACATTCGG
CAAAGTTGTCTAAGTGCCGCACGGGTTAGCTGCGCAAAACACTCATCCCGTGACANAGTG
GTATCAGAGCTAAGGTTTGCACGCACGCAAATTAGCTCACGAAGCAATGGCCAACCCTTC
GAACGTAGCACAAGAGGGTGTTGTTGGTGTGGATGTTCCACCGGAACCAAGCCGCGGCCG
AGAGGGAGAACGCGCCCAAGGCAAGACTCGCGGCAAGTCCAAGGCCCTATCCGTGGATGC
GTTGGAGCCTCGTGTAGGCACTCTCGAAATAGCATTGTCCGCCGCTCAAGATAGCCTCGT
GGGATTGGAGGAAAGAGTGGATGGTCTCGAGGGAGAATACGCCGAGTTCACGGTGGCCAC
AAAAGCTCTCATCCATGAGCAAGCGAACATTCTCCGAGGTGAGTTTCGTTCTTTCCATGA
TGAGTTGCTCAAACTTCGTAGTTTTGTTCAGGACGAACTACGTGCTGTCCGTGCGGAAGT
GGATGAAGTCCGCTCGGATTGGGCATGGCACAAGCGCACACTCTCCACAAGTCCAGCTTC
CGCAAACTCGAGTGATGCGCGCCGCATTGACGTGCCAAAGCCCGACACCTACGATGGCAC
ACGCAATGCCACCATCGTGGACAATTTCCTCTTTGGGCTGGATCAATACTTCGATGCCAT
GGGTGTCCGAGATGAGGCATCGAAAGTGGGCACTGCACCCACCTATCTTAGAGGCGCTGC
ACAACTATGGTGGCGTCGCAAGCATGGCGAGATGGGCAAGGGCATTTGCGCCATCGACAC
TTGGGCCGACTTCAAGCAAGAACTCCGAAAGCAGTTCGCCCCAAGCAATGCGGAGAAGGA
AGCGCGAGTGCGCTTACGTCGCCTCAAGCAATCGGGTAGCATTCGGGACTACATCAACGA
GTTCACTACCCTCATGTTGGAGATAAGCGACATGTCCGACAAGGATTCACTCTTCTACTT
CCAAGATGGCCTCAAGGATTGGGCCAAGACCGAGCTTGATAGGCGTGGTGTTCAAACACT
TGACGACGCCATTGCCGTTGCGGAGTCGCTCACCGAATACTCTACCCAATCCAAGGACAA
AAAGGCCAACCAAGGCAAAGGTGGGGGAGAGAGTCGCAAGGACAAGGGCAACAACCGCAA
AGATTGGGGGCAGAAAAAGCCGCCTAGCAACAAGAGTTGGCAAGGAAAATCGGAGGGCAA
GAAGGAGGCGCCAAAGCCGCGAAGCCCATGCTTCATATGCAATGGTCCTCATTGGGTACG
CGACTGTCCGGAGAAGAGGTCGCTTAATGCTCTTGCTGCCCAACTCAAGAGCAACCCCAC
AATGTCCACGGAGGAACCCCAACTCAGCATGGGTTCTCTCCAACGCCTCGGCGCACTCAA
TCGCCAACAGCCCGCACTCGTCAAGAAAGGGCTCATGTATGTAAGCGCAAAGGTAAACGG
TCAGTCCGTTCGCGCGCTGCTAGACACGGGAGCAACACACAATTTCGTGTCCGTAGACGA
GGCCAAGCGCTTAGGCCTCAAGGCCACCAAGGAAGGAGGCACAATGAAGGCTGTGAACTC
ACCCGCCAAGCCAATTGCGGGAATCGCACAAGGCGTGCACATCACACTTGGTACGTGGAG
CGGAAAGCTTGACTTCTCCATCGTGCCCATGGACGACTTCAAGATGGTCCTCGGCATGGA
ATTCTTCGACCAAGTCCATGCCTTCCCACTGCCCGCTACAAACTCCCTAAGCATCCTCGA
CGGGAGTAAAGCATGCATGGTACCCACGGAGCGAGGCAAGTCCGAGGAGAAGACACTCTC
CGCCATGCAATTCAAAAGGGCTTTCAAGAAGGACCCAAGCTTCTTGGTCTCCATTCGGGA
ACTAAATGAGGAAGGAAATAGCGGAACGTCGCCAAGCCAAGTCCCTCCACGAATTCAAGC
CGTCCTCGAAGATTACAAGGATGTGATGCCTCCAGAACTTCCGAAGAAGCTCCCACCTCC
GCGAGAGGTAGATCATGCGATCGAGCTGGAACAAGGCGCGAAGCCACCAGCCTTGGCGCC
CTACCGCATGGCGCCACCCGAATTAGAGGAGTTGCGGAGACAACTCAAAGACTTGCTGGA
CGCAGGCTACATTCGCCCCTCAAAGGCCCCATTCGGTGCACCGGTCCTCTTCCAAAAGAA
AAAGGATGGATCGCTGCGGATGTGCATCGACTATAGAGCGCTCAACAAGATCACTATCAA
GAACAAGTATCCGATTCCCTTGATTGCGGACTTGTTCGACCAGCTTGGCAAAGCGCGGTA
CTTCACCAAACTTGACTTGCGCTCCGGGTACTATCAAGTGCGCATCGCCAAGGGAGACGA
ACCGAAGACAGCGTGCACAACAAGGTACGGGTCTTTCGAATTCCTTGTGATGCCTTTTGG
CCTTACTAATGCACCCGCCACATTTTGCACACTCATGAACAAGGTACTCCAACCATTCCT
CGACCGCTTCGTGGTCGTGTACTTGGACGACATTGTGGTGTATAGCACCACACTCGAGGA
TCATGCCCAACACTTGCAACAAGTCCTCCAAGTACTTCGAGACAATGAGCTCTTCCTCAA
ACTAGAGAAGTGCTCGTTTGCCCAACAAGAGGTGGAGTTCCTTGGCCACAAGATTGCGGG
CGGGAAGATCATGATGGAGAATGACAAAGTAAAGGCCATCCTCGATTGGGAGCCTCCCTC
GAAAGTACCCGAGCTTCGCTCATTCCTTGGGCTGGTGAATTACTACCGCCGCTTCATTAA
GGGCTATTCAGCCAAGGCGGCACCCTTGACGGATATGCTCAAGAAAAACAGAACGTGGCA
TTGGTCCGAAGAGTGCCAACGTGCATTCGAGGAGTTGAAGAAGGCAATTTCGGAGGAACC
AGTCCTCGCTCTTCCGGACCACACCAAGCCCTTCGAAGTTCAAACGGATGCCTCAGATTT
CGCCATAGGTGGAGTCCTTATGCAAGAAGGCCACCCAATAGCGTTCGAGAGTCGAAAGCT
AAATGACACGGAACGCCGCTACACGGTGCAAGAAAAGGAGATGACAGCCATCATCCATTG
TCTAAGAGTGTGGCGACATTACTTGCTTGGCTCACACTTCACGATCATGACGGACAACGT
GGCGACAAGCTACTTTCAAACTCAAAAGAAGTTGAGTCCGAAGCAAGCACGGTGGCAAGA
TTTCCTTGCGGAATTCGACTATCGGCTAGAGTACAAACCGGGGAAAGCCAATGTCGTTGC
GGACGCTCTAAGCCGCAAGGCGGAATTGGCAACACTTAGCATGAGCCAACCGAAGTCCGA
CCTTGTCTCACGCATCAAGGAAGGCCTCCAACAAGATCCGCTAGCAAAGGATTTGCTGGA
GAAGGTGCTCGAGGGAAAGACAAGGCGGTTTTGGCAAGAGGAAGGCATCCTCCTCACCAA
GGGAGATCGGCTGTTCGTGCCAAGGTGGGGAAACTTGCGGAAGGAAGTAATCAAGGAGTG
CCACGACTCTAAGTGGGCTGGTCACCCAGGAATCGAGCGCACCACCGCACTAGTTCAAGC
CTCGTATTTTTGGCCGCACATGAGGGACGACATCGAGGCATATGTGCGAACTTGTCTTGT
GTGCCAACAAGACAAGGTGGATCATCAACTTCCAGCGGGATTGTTGGAGCCGCTACCACT
AGCAACAAGGCCATGGGAAAGTGTCTCCATGGACTTCATCACATCGCTGCCCAAGTCCGA
AGGTTGCGGTAGCATCATGGTCGTTGTCGACCGATACAGCAAGTATGCCACATTCATTGC
CGCACCCGTCGATTGCAAAGCGGACGAGGCAGCCCGCCTATTCGTCAAGCACATTGTGAA
GCTTTGGGGAGTTCCGAAGAGCATTGTGAGCGACCGAGACCCTCGGTTTACTGGGCGGTT
TTGGACGGAGCTCTTTAAGATGTTGGGGACCGATCTCAAGTTCTCGACAAGTTTCCACCC
ACAAACGGATGGGCAGACCGAGCGCATTAATGGCCTCCTCGAGATGTACCTGAGGCATTA
TGTGAGCGCTCACCAGCGGGATTGGGCGAAGCTACTCGACATCGCCCAATTTTCTTATAA
CTTGCAGCGAAGCGAGGCTACAGGCAAGAGTCCGTTCGAGATCATCATGGGATTCCAGCC
CATGACCCCCAATGCCATAGCCTCGACTTACGGAGGGAAAAGCCCCGCGGCACACAAGCT
CGCCCGCGAATGGCATGAGGAAGCGGACATCACGCGAGCCTATCTCGACAAAGCCGCGAG
GAAAATGAAGAAATGGGCTGATACAAGGAGACGGCATGTTGAGTACAAGGAAGGAGATCA
AGTCATGATCAAGCTCCTACCCCAACAATTCAAGACTTTGCGGAAAGTTCACAAGGGGTT
AGTGAGGCGCTACGAGGGACCCTTCCGAGTTGTTCGACGTGTAGGCAACGTCTCGTATCA
ACTCCAACTTCCGCCAAGACTCAAGATCCATCCGGTCTTCCATGTGAGCCTTCTCAAGCC
ATATCATGAAGACATGGGAGAACCAAGTCGCGGAGAATCGAGGCGCGCGCCAACTGCCGT
TGTCACCGCGTTCGACAAAGATGTGGACTACATCATTGCGGACCGAACGGTTTCGAGGAG
GGGCGTGCCAGCACATAGCGAGTACTTGGTGAAGTGGAAAAACCTCCCCGAGAGCGAAGC
CACTTGGGAACGGGAAGATGATTTGTGGCAATTCGCTGAGCACATCCAGCACTTCAAGCA
CGAGAGCGCGACGAGGACGCCGCGAGCTTAGGTGGGGGAGGANTGTTGCGGACCGCCCAA
TTCGCTAGCCCAATTGCCCACAATTTCGGGCTAGAGAGCCAACACAAGGCCAAGAGTGCT
AGCTTGGCCCAATTCCGGAAGGTTCTAGGCAACTCTAGCACATGTGAACATGTAAATATT
CTAGAATACTTTATACAATTCCAGCACATGTAAATAGCTAGGAAATTGTAGAATTCTCTA
GAATTTCTCCAAGTTTGCAAAGTTAGGAGAGTTTGGCAAAGTTAGGAAAGCCTCCCCTAT
AAATATGGGATGGCATTAGGCATTTGTATCCAACAAACACACAACAAGCTTGTAAGCAAC
TCAAGCATTGTAATCTCTCTTTGTGCAATACAAGTTTTCTTCTTTGGCTCAATTGCTCTC
TTCTCTAGTTCGAGAAGCTCTAGGCTTACTTAGCAACATTCGGCAAAGTTGTCTAAGTGC
CGCACGGGTTAGCTGCGCAAAACACTCATCCCGTGACA
>RLG5#LTR/Gypsy
TGATAACTCTAGGAAATGAGAGTTATTACATCAATTCTAGACTTGAATCAAGATCATTTA
GAGAACAAATAAGGTGTTTTTATTACATTTTGGTTACCTTTTGCATAAACATTCATTTTA
GTTGAGTCTTAATAAGTTTTGCTTGAATCATAGTAATTTGTGCTAAAAACAGGTGCATAA
TTGTAGGTTTTGAAAGTCTAAATTCATGAGGGGATGTTGAGACATTAGATGAGCAAGAGG
AGGAAAGAAGATGGCCACAAAAGAAGAAAAGCACAATCGGGAATAATGCAGTGCTGTTGC
GGATGTTAGAGCAACCAGTGCTGTAGCAATCTGGGAGCAATGCGGGAGAAAACTTAGGCG
CGGGTCAGCCATAAAATCGCGATCTGCATGTTTCCTAATTTAAACGCATGCACGCTCATG
GGCTTTGGTTTTACCCTAATTTGCAATATAAAAAGGAGGCGTGCACCACATAGAAAGGCG
GCAAGGGAATTATCATTAAGAATAATTACAAAGGAAAGAAGAAGAAGATCAGAATTGAAG
AGTGTTGTTTCGGCAACATTGAAGAATCGTGCAGAATTATTTGGATTTGTCTTTCATCGT
GCTCAACTTATATTTATCTTCTTCCTTTAATTGTTTTGATGTATTCCGAGATCAATATAT
TTATGTTTATTTTTCTCATTCAGATTATGAACTAAATTTACTTGTAGTTGAGTGACAAAT
AATCCAATGGGTTCTTGACTGTTCTTATATGTTGTTATGGTAATGCTGTAGCATTATACT
CTAGTAGTTTTTATGAATATAACTGTTATTTCGGTTGACCACCCATTTAATAGTTTCAGT
TAAGATAGAGCAGCAAAAGGGCATGTCTTAGCGGATATTATTAGAGTATTACTTGTTCTT
AAGTCGAGTTTCCTGGATTAGGTTATCTTGAATCCCATAAGGGCAATACTTGAAGTTAAG
ATTTGTGACACTCTAGACATAGGTGTTCACCTTGTAGGGTAGAGAGATTAAAGGTTATAA
TGCCATACCATAAATATATGAGCAACTGGTCATTGTTAGTAGATTTAAAGGTATGAGATT
TCCAACATGCGATAGCTGCGGATGCAGATTTATTCTGCCCAGTGCTGCAGCACTTATTGT
AACAACTGGTGCTAATTTGGTAAACAACAGTCACCCCATTAGGAGAGTTTGATCATTCAA
CTACTATATTCTCAATTGAATCTTAGACACATTTAACTTAGTTTATTTCATTACAGTATT
GTTTTATTTCCATCTCTCACAATTATTAATTACGATAGAAATTATTTGACAATTGTTTGT
TTCGGTCTTTAGTTGATTTGCACTATTGTGATTGCTTTAGCATTTTGAGTAACATCAATC
CCTGTGGAGACGATCTTGAATACTCATCACTTTATTACTTGTTGTGTATACTTGCACATT
GGCATTGATAGTAATTGATTATAAAATCAACCAACANAGTTTTTGGCGCCGTTGCCGGGG
ATTGATTGTTTATTTTTGAAGTGTGAAGTAAATCTTGATAGCGCCAAATTTGATTTGATT
CATTCTATTTATTGGCAGATCGGTACATGCATGCGCAAAGACAGATCTGTGGTATTCCAA
TTCGATCCTGAGATTGAAAGGACTGTCAGGAGATTGCGAAGAGAACAAAGGAATTCAAAA
ACTGCTTCAAGCATGAATAATTTACAGGATGCGGGAAATTTGAATCCTCACGGGCCCTTA
CAACCAGTCAACATTCAAGAAGAGCAGAATGAACATGCTAACGGGAGACAGCCAGGCAAT
AACAATATTATTTACATGGCTGATGACAGAGACAGAGCTATAAGAGATTATGCTGTGCTA
ACTCCTCAAGTTGTACATCCTGGCATCATCAGACCTGAAGTAGAAGCTGCAAATTTTGAG
TTAAAACCAGTGATGTTTCAAATGTTGCAAACAGTTGGGCAATTCAATGGATTGCCAAAT
GAAGATCCTCATCTCCATCTTAAATTGTTCTTGGAAGTAAGTGATGCTTTCAAGATTGCT
GGAGCAACACAAGATGCCTTAAGGCTGAGGCTCTTTCCTTATTCCTTAAGAGATCGAGCA
AGAGCATGGTTAAATTCGTTACCATCTGATTCCATCACTACATGGAATGAATTGGCTGAT
AAATTCCTAATGAAATATTTCCCACCAACAAAAAATGCAAAATTGCGGAATGAGATTACT
TCCTTCCATCAACTTGAAGATGAAAGTTTGTACGAGGCTTGGGAAAGATTCAAGGAATTG
CTCAGAAGGTGTCCTCATCATGGTATTCCTTGTTGCATTCAATTGGAAACTTTCTACAAT
GGGTTGAATCCGAGTACAAGGTTAATGGTGGATGCTTCAGCAAATGGAGCTCTGTTATCC
AAATCTTACACTGAAGCTTATGAAATTCTGGAGAGAATTGCCAATAATAATTACCAGTGG
CCTTCAGCCAGGCAACCAGCAGCAAGAGGATCAGCAGGGGTACATAACATTGATGCAATT
ACAGCCTTATCAGCACAAGTAACCTCATTGACTAACATGGTAAAAGCCATGACAGCTGCT
CCAGCAACAGTAAAGCAAGTTACTGAACTTTCTTGTGTCTACTGTGGTGAAGAACATGAT
TTTGATAATTGTCCTGGAAATCCAGCTTCAGTAAACTATGTGGGTAACTTCAATCGACAA
CCTCAGAACAACCCATATTCAAATACTTACAACCCAGGCTGGAAACAACACCCAAATTTC
TCATGGAGCAGTCAGAATCGAAATGCTCCAGCATTGAATGGACTAAGTAGAAACACACAA
CACCACCTGGTTTTCATCAACAAAGTCAAGGGCAAAAGCATATCAGTCAGGATCCAATCA
CTTCACTGGAAGCACTGATCAAGGAGTACATTGCAAAGAATGAAGCAATTGTGCAGAGTC
AAGCTGTGTCCTTGAGAAACCTTGAGAACCAAATGGGACAACTAGCTACAGCAATGAGCA
GCAGAACTCAAGGAAGCCTACCTAGCAACACAGAAGACCCTAGGAGAGAGAGCAAAGAAC
ACTGCAAAGTAATTAGTTTGAGATCTGGAAAGAATGTTGATATCCCAGTTGAGGTGACCA
AAAATGGGATGGAATGCAATTCAGCACAAAAACCAACTCAAAAGGGAAGCATGTTACAGC
AAACTCCCCATCAAGACACTGGTTACATGGGCCAAGCTACAGCAACTGCAGAGGAAATTC
AACCAGAACATGCTGAAAAAGAAGTTACAACACCAGTAGCCACAACCTGCACCAAATCAA
ACAAACAGAGTTTGATATCTCCTGAAGCTACCCAGCAGTTTAGACATCCACCACCTTTCC
CACAAAGGTTCCAGAAGCAAAAACAAGACAAGCAGTTCAGCAAATTCCTGGAAGTGCTGA
AGCAACTGCACATAAATATACCTTTTGTGGAAGCTTTGGAGCAAATGCCAAATTATGTGA
AATTTCTAAAAGATATCTTGGCACGAAAAAGAAGGCTGGGAGAGTTTGAAACTGTTGCTT
TAACACAGGAAAGCAGTCATATGCTCCAGAGTAAAATTCCCACAAAATTGAAAGATCCAG
GGAGTTTTACAATACCCTGCTCTATAGGGACTAGGTATGCTGGCAGAGCACTTTGTGACT
TGGGAGCTAGTATTAATTTGATGCCATTATCTGTATTTAAGCAGCTGGGAGTAGGGGAGT
GCAGACCAACAACAGTCACTCTGCAATTAGCTGACAGATCTCATGCATACCCTGAAGGAA
AGATAGAGGATGTACTGGTGAAGGTTGACAAATTCATCTTTCCAGTGGATTTCATTGTGC
TGGACTTTGAAGCTGACAAAGAGGTACCCATTATACTTGGAAGACCTTTTCTAGCAACTG
GAAAGACTCTGATAGATGTGCAGAAAGGAGAGCTCACCATGAGAGTGAATGATCAGCAAG
TCACATTTAATGTACTAGAGGCTATGAGGAACCCTGATGAAGTAGAAGATTGCAATTTCC
TAAGTGTAGTGGATCTTGTTGTAGCAGACAGAATGGACAGATGCTGCAGTAATGTACTTG
ACAAAGTCACCACCTTTGAGGATGTTGAAGAGGAAGATGTTGCAGCAATTCAAACAGATT
GGATGGACAAACAGCAATCTGATAGGCACAACAGGTTTATTGAACACCTGAATCTTTCAG
ACAGGGAAGTAAAAACAACTTTACCATCTATTGAATCACCTCCTAGTTTTGAATTAAAAC
TGTTACCTTCACATTTAAAGTATGCTTATCTTGGTCAAAACAACACACTCCCTGTAATCA
TTTCTTCTACTTTGGATGCAGGTCAAGAACAGAGTCTAGTAGATTTGCTGGGAAAATACA
GAAGAGCAATTGGATGGACCATGGCAGATATAAAGGGGATAAGCCCATCAATATGTATGC
ATAAAATCCTGTTAGAAGATTGTTCCAGCAATTCGGTGGAGCACCAGAGAAGGCTGAATC
CTATTATGAAAGAAGTGGTGAAGAAGGAAATCATCAAATGGTTAGATGCTGGAATCATAT
ACCCAATATCAGACAGTTCATGGGTAAGCCCAGTTCAATGTGTTCCAAAGAAAGGAGGGA
TAACAGTAATGGCTAATGAGAAGAATGAACTTATTCCTACAAGGACAGTGACTGGATGGA
GAGTGTGTATGGATTACAGGAAGCTCAACAAAGCCACAAGGAAAGACCATTTCCCACTTC
CATTCATAGATCAGATGTTGGACAGACTTGCTGGAAAACAGTACTACTGTTTCTTAGATG
GGTATTCAGGCTACAACCAGATTGCTATAGCTCCAGAGGATCAAGAGAAGACTACATTTA
CTTGTCCTTATGGAACATTTGCCTTCAGAAGAATGCCATTTGGGCTATGCAATGCTCCAG
CAACTTTTCAGAGATGCATGATGTCTATATTTTCTGATATGGTAGAGCAGACTTTGGAAG
TTTTCATGGATGACTTCTCAGTTTTTGGAGAAACATACAATGATTGTTTACACAACTTGG
AAGAAGTTCTTAAAAGATGTGAGATGACCAACTTAGTACTCAATTGGGAAAAGTGTCATT
TCATGGTGCAAGAAGGAATAGTGCTGGGTCACAAGATATCCAAGGATGGTATTGAGGTAG
ACAAAGCCAAGATAGAGGTAATAGATAAACTGCCACCTCCAACTTCAGTAAAGGGTATTA
GGAGTTTTTTGGGTCATGCTGGATTCTACAGAAGATTCATTAAGGATTTTTCCAAAGTAG
CTAAGCCTCTATGTTCATTGCTGGAGCATGACAAACCATTTCACTTTGACAAAGAATGCC
TTCAAGCATTTGGAGAATTAAAGAAAGCTCTGATCACTGCTCCAGTAGTTATATCTCCAG
ATTGGACTTTACCATTTGAATTGATGTGTGATGCTAGTGATCATTCTGTGGGAGCAGTAT
TAGGGCAAAGAAAGGATAAGGTTTTTCATTCCATATACTATGCAAGCAAAACTTTCACTC
CAACTCAGATCAATTACACCACTACAGAGAAAGAGTTGCTAGCAGTAGTTTTTGCTTTTG
ACAAATTCAGAGCTTACCTGGTGGGTACTAAAGTAACTGTTTACACAGACCATGCAGCCA
TCAAATATTTAATTTCAAAGAAGGATGCCAAACCAAGATTAATCAGATGGATCTTATTGC
TTCAAGAATTTGATCTGGAAATTAAAGATAGAAAGGGGACTGAGAATCAAGTGGCAGACC
ACTTGTCACGGCTGGAAGCAGACACTAGTACATTGACAAGGAAGGGCATCACTGAAACTT
TTCCTGATGAACAGCTGTTGGTAGTACAGCAAGCACAGATGCTGCAGCAGTCAGAATCTC
CATGGTATGCAGACTTTGCTAACTACTTAGTAAGTGGGTTGCTACCACCTGAGCTGAAGT
TTCAAGAGAAAAAGAAATTTCTTCATGATGTTAGAAGTTATCAGTGGGATGACCCACATT
TATATAAGCTATGCTCAGATCAAGTAATAAGAAGATGTGTTGCAGCAGAAGAAATACCTC
ATATACTGGAGTCATGTCATGCTGCAGCATATGGAGGACATTTTGGTGGTCACAGAACAG
CTGCCAAAGTTATGCAATCAGGTTATTATTGGCCCACTATTTTTAAAGATGCTTATGAAT
TTGTTAAATGTTGTGACAGGTGTCAAAGGACAGGGAACATAACTAGCAGACATGAGATGC
CATTGACCAACATACTGGAAGTGGAAGTTTTTGATGTTTGGGGAATAGATTTCATGGGAC
CTTTTCCCCCATCCTTTGGGAACTTATATATCCTTGTTGCTGTGGATTATGTCTCCAAGT
GGGTAGAAGCTGCAGCATTACCTACCAATGATGCTAAAACAGTGGTGACTTTTCTTCAAA
AAAATATTTTTTCCAGGTTTGGCACTCCTAGAGCAATTATTAGTGATGAAGGCACACATT
TTTGCAACAAAATCTTTGCTGCAGCAATGATGAAATATGGAGTCAGACACAAGATAGCAA
CAGCATATCACCCACAATCCAATGGTCAGGCTGAAGTGTCCAACAGAGAAATTAAAAAGA
TCTTAGAAAAAGTGGTGAACCCAACAAGGAAGGATTGGTCTTTACATTTGCATGACTCTC
TATGGGCCTACAGAACAGCATACAAAACTCCACTCGGCATGTCTCCTTACCGAATTGTTT
ATGGCAAGGCTTGTCATTTGCCACTAGAGCTAGAGCATAAAGCACACTGGGCACTGAAGA
AATTAAATTGGGATATGCATGCTGCAGCAGAGCAAAGGAAGCTTCAACTTTGTGAGCTTG
ATGAATTACGGCTATTTTCATATGAAAATGCAAGAATCTATAAAGAGAGGACAAAACACT
GGCACGACAAGCATATTCAACACAGGAAATTCACCCCTGGTCAATTAGTGTTGCTCCACA
ATACAAGACTAAGATTATTTCCGGGAAAGCTCAAGTCACGATGGTCTGGCCCGTTTAAGC
TGTTAAAATCTTATCCTCATGGAGCTGTTGATCTTCTAGATGAACAAACAGGTCACGAAT
TCAAGGTTAATGGACACAGGGTTAAGCATTACATACATCCAGCAGCAGAATGTTCAAAGG
AGGTGTTACTCCTTAAAGAACCCAGCTATTGAACAAAGAAAGAAGGTCAGGCTGAAGGAC
CTTAAATCAAGCGCTTCATGGGAGGCAGCCCATTGAGGAGACAGCCACTTCAAACCAATT
TTGATATCCTTTGGTTTTGTAGACAGCTCTTCCTCTTTACCATTTTATTTAATCTTGTTT
TTCCATATTAACCATTTATTTTTATCCTTTTACATTATTGCATTCTTTATTTTCGCTTTA
ATTTGATCTATTTATTTATTTTAATAATTTTAGACTTAATTTTAGTTTGAAGTAAGTATG
TGACAATTGAATTCCATATTGACAAGTGAGAGTGTATGGTGGCAGAATTCAGAGGTGAAC
CACGTGTCAGAAGCTTTTAGTGTGGAGTATGTATCCGTTGTTAGAATAAGCGAATGGGTG
CTGCAGCAACTAATTTTACCGTTACAGTAAATTAAAAGCTGGAGCCTTTCACTTACCGTT
GGAGATAAAATCGTGACAGATGGACGCATGGATATGGATAGAAATTGCGGAAACAAATCT
CCGAAATTAAAGCTTTAATTTCACTGGCCGATAATTTTGGGATATGCACATTTAATTCAA
AATATTTTATTCCCTCAATTATCTCTAGTTACCGTATTTATCTTCAATTAAAAGTCCACT
ATAAAAAGGAGTCACTGTGCTTAGTGCTCTACGCCACTATTCCCCATCTCCTTCGCAAAT
CCAACTCTCCTAATTCTTAACCTCTTCTTCTCTTTTTACTCTCAGGAACAGTAGCCTCAA
TTTGTTACTGCTACAGCAATGCCGAGATATAAGAAAACAGCAAGCCGCCTCAAAGATCCG
TCACGATTCCAGAGTTACCACGCCGAAGAAAAATATGAAGAATTCATAGAGCCGCGTAGG
ATTCTGGAAGAAAAAGGGTTTCAATTTCCAGACCAACTCACGGGAATTGTGCAAACAATT
CATAATGCTGCAGCAAAGCGAGGATGGCTAGAGTTTTGCAACCACCCTCGAGATCCTGTG
CTGCCTGTAGTCAAAGAATTTTACGCCAATTTGGTAAGCCCTGATCAGCACAACATTTGG
GTAAGAAATACACTTGTTCCATTAGACTCCCGTGTTATCAATGCTTTTTATAACTTACCT
GCTGAAATTACTTGTGAGTATGCTAAGTTGCGTGATAAGTTAACCCCGAAAAAGTGGAAC
ACCATTTTCACAACTCTTACAATCGAAGGGGCATCATGGGCTAACGAGGAAGGGCGTGTA
GTTAATAGGATAGATTTGAAACCTATTGCTAAGGTGTGGGTGAAATTTCTGAAATCTAGG
CTTATGCCCACCACTCACACTACTACGGTTTCACAAGAAAGGTTGGTCTTGTTATATGTC
ATTGTTCGAGGGCTTCCCATAGATGTGGGTAGCATCATTGCAAAAGAAATCCGAGATTGT
GCAGTCAAAACTCACCGAACTGCTGCCTTGCTATTTCCTTCACTCGTCACCAGCATTTGT
GTAGTTTCAGGTGTTCGTCTTGACGCCAGAGATGAACATGTCAAGAATGATGGTGCCTTT
ACGGCACGTACCATTGAGAGAGTTGCTGGTGAGAGTGCTGGAACAACCACTGAACCAGCT
GTTGTAACAGGAGCAAGACGAGCTATTGGCTTAGAACAGACCATCCAGGCACTCAGCACC
AGTATAACTCAATGTGTGGAAGCTCAGCAGAGGGAAAATGGTCGGTTTTGGAGTTATCTA
CAGCACCTGGACAACCAACTACACCAATTTGCTCTGTACATGAAACGCACTCACCGGAAC
TTCCCTGATTCACTGCTCCAGCAGTACAATTTTGACACCAACACCACAGGTGCTCCAGCA
GAAGCCAGTGAAGAAGCCACTGCCACAGATGAACCAGCAGAAGAAGCTGCAGCTGAACCA
CAAGCAGAGGTAGAATCAGAAGATGCTGAACCATCTGACCCACCTGAGGAAGAAGGTGAC
AAGTCTGAGACTGATAGCTCACCCACAGAGGCAGAGGACAATTCAGAGAAAGAACGTGAG
GAACCAACCATCCCAACCCAGCCCAAAACCAGGAAAAAGCACATTATTCAAGAAGAGGAG
GAGGAAGACCTTGAAGAGGAACCGTCTATTCCAGTCCTTGCGGGCAAGAGAAAGGACAAG
GGTAAAGCAAAAATGGCAACACCTCCAGCCTCTGAAGATGAAATGGAGCAAGTCGATGCT
GAGCTGGCTGCTGCAGCAGCCAGAGCTATGCCTACACCTGAGCAAGCCAAGCAACTACTT
GCGGTCATTGCTGCCATCACAGCTGAGGGCCAGGCAGCTGATGCATTAACTCCAAAGCCT
CCACAGCAAACTCCTAGCCAGCCTATTCGCACCAGTCCAAGACAATCCAGCAAACGAAAA
GGCAGTACATCTACAGGTACTGCTACAGCAACCCCAGCCACAACTCCTCTCACCAGCCCC
GCAGCGAAAAAGACAAAGACATTGCCAGCTACTTCCCCAAAAGCTTCACCAAAGGATAAG
CTGCGCAGTGCATCCAAGAAGCGCTGATAGCATCCCGTCATGTGCTGCAGTCCCCACCAC
AGGGGAGTACTCTTTCCTTACTAGTTTATTTTTTTAAAAAAAAAAAAATTTTTTGTTTGT
CAATTTGTGTGGTATTTTCTAAGGTCTTCCATATCCTTGTCAATTTGTGTGCCTTTGTTA
TGTATGCTTGTGAGGACACAACATCTCTCAAGTTTGGGGGGGTTTTGTTTCCGAATGCAT
GTGTTTATATGTATGTGTTTATGTTTGTGTTGTGTGAAGCTCTGTTATCTAATATTTGTG
TATGGATTTGAAAACCTAATGAAGATAAATTGAGTGTTATTCAGTATTTATGAGAATGCC
AAGTAGAGATAGTTATAGATAGAAGTGAAATTATGTCCCAACACTTAGACTTTGGTTGAA
TTGTATGAGACTGCTAGAGCAAAGCCAAAAGAATAGAAAAGATCTTAAGTTTGGAGGGAG
AAGCAAGTTGATTGACTGTGATATCTATGAAATAAAACTCTGCTCCAATGGCTCAAGTTG
CTGAGTAACCAGATCTGAGTATGTACCCCATATGCAGAATTGTGTTCAAAGGTAGCGAGA
GTTATGAGCAATGCTGTAGCAAATATAAAAAAAAAAAAAAAAAAGTCCTCTGTCTAAGGC
ATTGAGTAGCCAGGTCTGTTCATGAGCCCCATGTTCAGCCTTGAGTAAAAGATACCTCTA
GATAAGATTATACTACAGATATTGCTGCAGCAACTCTGATCTGGGCATGGTTTGAGTAAT
TGGGTGTCATCATTACAAGTGATTGACATTCACATGAAAGATAAATGTTACAGTGAGGAG
GTTGATTACTCCCCAGTTTATCAATGTTAAAACAATCACAGTTTGAGTATGTGAAATTTA
TGCTACCCCATTTATGAATGAAGTATTATCACTGCTGAAATTTATGCAGTCCTTTGGTGA
TGTTACAGCATATCTGGAATTCAATCAAAGGAAGCACACACACACTATGGACAGAAAGAA
GCTTAAGTCTAGAACTGATTTACTATGGGCATTTTGTATGATTGGGATTGTGATCTGAAG
GTGGAAGAATCCTTGCAAATTTGATAAAAGAGCTAAAGTTGTGTGCATGTTTGTTTGCGG
GAAATGTTAGTATGTGTCATTACTTGAGGGCAAGTAATGGTTTAAGTTTGGGGGTGNTGA
TAACTCTAGGAAATGAGAGTTATTACATCAATTCTAGACTTGAATCAAGATCATTTAGAG
AACAAATAAGGTGTTTTTATTACATTTTGGTTACCTTTTGCATAAACATTCATTTTAGTT
GAGTCTTAATAAGTTTTGCTTGAATCATAGTAATTTGTGCTAAAAACAGGTGCATAATTG
TAGGTTTTGAAAGTCTAAATTCATGAGGGGATGTTGAGACATTAGATGAGCAAGAGGAGG
AAAGAAGATGGCCACAAAAGAAGAAAAGCACAATCGGGAATAATGCAGTGCTGTTGCGGA
TGTTAGAGCAACCAGTGCTGTAGCAATCTGGGAGCAATGCGGGAGAAAACTTAGGCGCGG
GTCAGCCATAAAATCGCGATCTGCATGTTTCCTAATTTAAACGCATGCACGCTCATGGGC
TTTGGTTTTACCCTAATTTGCAATATAAAAAGGAGGCGTGCACCACATAGAAAGGCGGCA
AGGGAATTATCATTAAGAATAATTACAAAGGAAAGAAGAAGAAGATCAGAATTGAAGAGT
GTTGTTTCGGCAACATTGAAGAATCGTGCAGAATTATTTGGATTTGTCTTTCATCGTGCT
CAACTTATATTTATCTTCTTCCTTTAATTGTTTTGATGTATTCCGAGATCAATATATTTA
TGTTTATTTTTCTCATTCAGATTATGAACTAAATTTACTTGTAGTTGAGTGACAAATAAT
CCAATGGGTTCTTGACTGTTCTTATATGTTGTTATGGTAATGCTGTAGCATTATACTCTA
GTAGTTTTTATGAATATAACTGTTATTTCGGTTGACCACCCATTTAATAGTTTCAGTTAA
GATAGAGCAGCAAAAGGGCATGTCTTAGCGGATATTATTAGAGTATTACTTGTTCTTAAG
TCGAGTTTCCTGGATTAGGTTATCTTGAATCCCATAAGGGCAATACTTGAAGTTAAGATT
TGTGACACTCTAGACATAGGTGTTCACCTTGTAGGGTAGAGAGATTAAAGGTTATAATGC
CATACCATAAATATATGAGCAACTGGTCATTGTTAGTAGATTTAAAGGTATGAGATTTCC
AACATGCGATAGCTGCGGATGCAGATTTATTCTGCCCAGTGCTGCAGCACTTATTGTAAC
AACTGGTGCTAATTTGGTAAACAACAGTCACCCCATTAGGAGAGTTTGATCATTCAACTA
CTATATTCTCAATTGAATCTTAGACACATTTAACTTAGTTTATTTCATTACAGTATTGTT
TTATTTCCATCTCTCACAATTATTAATTACGATAGAAATTATTTGACAATTGTTTGTTTC
GGTCTTTAGTTGATTTGCACTATTGTGATTGCTTTAGCATTTTGAGTAACATCAATCCCT
GTGGAGACGATCTTGAATACTCATCACTTTATTACTTGTTGTGTATACTTGCACATTGGC
ATTGATAGTAATTGATTATAAAATCAACCAACA
>RLG6#LTR/Gypsy
TGATGCAGCGGAAGTTTAATGTTCAAAATATTCCGTTGATTCTAGAGAATACCGGAACAA
AAGAACAACTAAATTCACGTTGATTCAAAAGAATACCGCGAATTTAGGGGTTAAGACTCG
TTGATTCCGCAGAATACCGAGAATTAACTGTTCAAATACTCACAAAGAGATTTGAAAATT
GAAATATTATTGAACTCAAAATTCTACCTTCAAAGGCTACAAGAGGGAGCTATTTATAGT
AGTAGTAATTATCCTAATTCATGAAGTAAAAACAAAATCCTAAATTGAAAGGGAAACAAA
ATTCTAAATTAGAAAGGAATTTAAAAGTCTTAAACTTTAGTTAATAAGGAAACTAATCCT
AGTATAATATGGATTCCTACTCTTCATCANTTCCCCCCAGGGTGGAGAGAATTCGCCCTC
GAATTCGGATTGTCAGCAACAACATCTTCATCATGATCACCTCTGTAAGGAATAAGATGC
TTAACATTAAATACATCTGCAGTGCGGATATGACTAGGAAGCTTTAATCTGTAGGCATTA
GGATTTATCTTCTCTATAATCTCCAAAGGGCCGATTTTCCTGGCAGAAAGCTTGTTGTAC
TCACCAACTGAGAATCTATCTTTAGTTAGGACAACCCAAACAAAATCTCCCACTTGAAAT
TCCAAAGCTCGACGTTTTTTGTCTGCCATAATTTTATAACCTTCGGTCGTCTGCTTCAAA
GACTCTTGCGTAGTTTCATGAATCTTCTGAAGCTGCTCAATAAAGTCTTCTGCTTTACCG
CTTTTGCGAACTAAATTTGGAACTGGAGCCAAGTCGATGGGAGCTCGTGGATTATATCCG
TAATTTACCTGAAAAGGGCTTAAACCAGTACTACGCTTAACTGCACGGTTATAAGTAAAC
TCGACTTGATATAACTTTTGATCCCACATCTTCAAGTTATCGCCAACTAGACTACGTAGA
TGGTTTCCTAAAGAGCGGTTGACAACTTCAGTTTGACCATCTGTTTGTGGGTGGTAAGCA
CTACTAAAATTCAGGCGAGTGTTAGTCAATTTCCATAATGTCTTCCAAAAATGGCTAAGA
AATCGTGTATCCCGGTCAGATACTATAGAACTTGGTAAACCATGCAATCTATAGACTTCC
TTGAAGAATAGGCGAGCAACAGTCAAAGCGTCTGTAGTCTTCTTGCAAGCAATGAAGTGA
GCCATTTTCGAGAATCGATCAACAACAACAAATATTGAATCCATACCCCTCTGAGTGCGG
GGTAATCCTAAAACAAAATCCATGCTAATGTCAGCCCAAGGTTGTGTTGGAATCGGTAGC
GGCATATATAACCCAGCATTAGTTGCTGCGCCCTTGGAAACTTGACAAATGCGACAAGTC
TCGACATAGTGATAGATTTCACGCCTCATAGTAGGCCAAAAATAAGTGTTGGCTATTAGA
GCCAGAGTTTTGTCACGACCCATGTGCCCTTCATTATGTAACTCTGCAATGATTTTCAAT
CTCAAACTTGAGTCAGGAACACACAACTGATTACTCTTGAAAAGGAATTTGTCATGTAAA
TGATAATCTGAGCGAAACCCTGCAACAACGTCTTCTAATATAGGAGCAAAGTAAGGATCA
GAAGCATATAACTCTCGAAATGTGTCAAATCCGAGAACTTGATTATGCATCTGTGTCAAT
AAAGAAGTTCGTCGACTAAGTGCATCTGCTACCCGGTTGGATTCACCAGAGGTATGCTTC
ACCACAAAAGTAAATTGTTGAAGGAATGTTGTCCACGTGGCATGTCTGTGAGAGAGCTTG
TCTTGACTATTGAGGTATTTTAACGCGGCATGGTCAGTGTATAAAACAAAGTCTTTATGA
ATTAGATAATGTCGCCAATGTTTTAACGCTTGGACTACTGCGTAAAATTCCACGTCATAA
GTGCTGTAGTGTGCCTTTGCTCCATTCAACTTCTCACTGAAATAAGCTATAGGCTTACCC
TGTTGGCTAAGAACAGCTCCAATGCCGACCTTAGAAGCATCACAATGTACCTCAAAAGTG
AGCGAAAAATCTGGTAGAGCAAGTACTGGGGCAGTAATCAACTTTTCTTTGATAATCTTG
AATGCCTTAGTAGCTGCCTCTGTCCAAGAGAATTGTCCTCCTTTCATGCAATCCGTGATT
GGTGCCATAATAGTACTGAAATGAGGAATGAATCGCCTGTAAAAAGAGGCCAATCCATGG
AAACTTCTGGTGGCGGATAAAGTAGTTGGCGGAGGCCAATCTCGAATAGCATCCACTTTT
GATTGGTCAACAGATATACCATCCTTCGACACCACATATCCCAAAAATAATACTTTCTCT
GTCAAGAAAATACACTTGTTTACTGCTGTGTATAAACTTGCTGCTCTTAAGGCTGAAAGC
ACTTCTCTCAAATGTTGTAGATGTAACTCGTGACTGGTGCTATATATAAGTATATCATCG
AAGTAAACAACCACAAACTTTCCAATGAAAGGGCGAAGAACTTGATTCATGACTCGCATA
AAAGTACTCGGAGCATTGGATAAGCCAAACGGCATTACCAACCACTCGTATAACCCTTCG
CGAATTTTAAAAGCTGTTTTCCATTCATCTCCAGGTCGTATTCGAATTTGATGGTAGCCA
CTTTTCAAATCAAGTTTGGTAAAAATTGTTGCTCCACTGAGTTGATCTAACAAGTCATCT
AATCGAGGGATTGGAAAACGATATCGAACTGTAATTTTATTGATAGCTCGACTGTCCACG
CACATCCTCCAAGAACCATCTTTCTTTGGAGTCAATAAAGCAGGGACTGCACAGGGACTA
AGACTTTCACGGATAAATCCCTTTTCTAGTAACTCTTCCACTTGGCGCCTTAATTCCTCA
TGTTCTGTAGGACTCATACGATAATGAGGTCGATTTGGTAGTGTAGAACCTGGTACCAAA
TCAATTTGGTGTTGTATATCCCGAAGAGGTGGTAAACCCTGTGGTAGCTCATTGGGGAAC
AAATCTTGAAATTCCGCCAGAATAGGTGTCACAGCTTCAGGAATCTTCGAATCACCGTTA
CTCTCTTTTCCCAATAAAATGTAGATTCTCTTTGTCTCTGCTACAACATCTATAAATTGC
TTCTTGCTTAACAAATAATTACCCAAGTCTTGCTGGAGAGTAAACTCCTTGTTAGGTAGG
AGAACGATCTTGGTGTTGTTAAACATAAAGCTGTAGGTGTTTCTCTTCCCATCATGCACT
ACGTTTCGATCATATTGCCAAGGTCTACCCAGTAATAGATGACAAGCATCCATAGCCACA
ACATCACACCAAATTTTGTCTTTATAAATTGAACCAATGGATAAGGAAACTAAACAACGT
TTCGATACTGTCACTTGATTTCCCTTCTTCAGCCATGTGAGCTTGTATGGAGTTTGATGA
GGTTCTGTCTTTAAATTTAGCTTTGTTATGGCTTCTTCCGAAATGACATTCTCGCAACTG
CCGGAGTCTATGACCATACGACATACTTTACCCCCAATTGTGCAAGTAGTCTGAAAGATA
TTTTGTCGTAGCCACTTGTCTTTGTCTTGACCTTTAGGAGTGAAGAATGCACGGTTCACG
ATCAACATTGGTCCGCTATCACCATGTTCTTCAACAGATTGAGCGCTACCACTACTATCA
AAAGTTGGCTCTACAGCAAACTCTTCAGTTTCTTCCTCCTGATAGTCTTCGCTTTCCTCT
GTGCCTACGAATAAGCCTTTACCATATTTTCCTCCCTTTTTACATTCTGTCATTCGGTGC
CCATTTTCTCCGCAATTAAAACAGCGTAATCCCGAACCCGAGGATTGGGTTTTGCTGCTT
TGACCGATTTCACTAGGCTTACTAGTTTTATTTGGAGGATTTGGAGGAGTGAAAGTACGA
AATTGGGAAGTCGGGTTTGAATTATCACGAACAACACTTCGAGCACCCCGAAAGCTTGAG
TCATTAGTACGTCGACTAAATTGCTTCTCCAACTGCAAGGCTTGTTGGTGTGCCTCTGAA
ACAGAGTATGGGTCAAGTAAATTTAATTGGTCTTGAAATTGAGATCGTAGGCCTCCAATG
TAGCGGGAAACCTGTTGTTCTTCTGTCTCTGTCAAGTCATTGCGTGCCACCAACCAATGG
AATTCTGTAGTGTAATCATCCACTGATCGATTACCTTGCCTTAAATTCTGTAGCTGTTGG
TATAACAGTTTGGCGTAATTATGAGGCAAGAATGCTCCACGCAAGTGCTTCTTGAACTTT
TCCCAAGAATCAATCTTCTTTTTGCCTTGCCTAATCCTTGTGAGCTTAGTTTGTTGCCAC
CAAGCTGCTGCTCTTCCACGAAATCGAGTTGCAGCAAGCGAAACTAGTTTATTTTCAGGA
ACTTCTTTGTATTCGAAAACTTCCTCAATGGCGTTAATCCAATCCAATAATTCTTCAGGT
CGACCACTTCCTTGAAATTCGGGAATGTCAATTCTCAACCCAGATTCCCATCTTCTGTCA
TCAGTAGACTCAGTTCTAGGTCGACGCCCAGAGAATGGGTTAGCAAAGCTTCCACTTGAT
TTGTCTTCACGTTCTGGAGTACGATGGCGTTCGTCAAGTAACTCTGCCATTCGTGCCATT
TGTGCAGCTAACATATCAATTCTGGCTGTCATACTAGCCAGGGCTTCATCTTTAGAAACA
TCTTCTTGATTGTAAGTTGCAGTATGAGCATCACGAGCTTTTCTTGGAGGCATTTTTTTT
CAAATTCGGGTTTAAAAAGGTAGTGGGGCTAAACTGAAAGTAAATAAAAATTTTAGGCCG
AAACTGTAATTAAGCAAAAGTTTTAGATTTCCGATGACAGTGGTCAGAAATCGAGTAAGG
ATGGGTGGATCTGAAAGATTTTGGGTTGGTAAGTATGATGGTGGTGGTGGTTTGTCTGAA
AAAGTGGTGTTTTGGCCGGAAATTGTAGATAAAGCCGCGTTTTGAGGCTTCGGTTTCCGG
GGTTTGAGCGTCGATCGGCGGTGAGGAATGGTGGGAAAGGTTAGTGATGGAGAGGAATGA
TGATGGTGGTGCCACCCAAAGTGTGAACAGTGGGGCGATCGCGGCTGTTTGCTTTTGGCA
TCTGTGGCTAAGAGTGGGATGCTTGGGGTTTGATGGCCGGCGATTTATGATCCTAGTGGT
GGTTGCTCGATCGGTGAGGAAAAAGCGGCACCTTGGAGTGGCCGAGTTGTTTCTGTTGTT
CTTTTTTTTTTTTTTTTTAAGCTAAACGAAAAAAATAAAAAAGGGAAAAAGGAAAGGTTT
GGTGGTAGATGGAGTTAGATTGGTGATACCAGGTTTTGGCTCTGATACCAAACNTGATGC
AGCGGAAGTTTAATGTTCAAAATATTCCGTTGATTCTAGAGAATACCGGAACAAAAGAAC
AACTAAATTCACGTTGATTCAAAAGAATACCGCGAATTTAGGGGTTAAGACTCGTTGATT
CCGCAGAATACCGAGAATTAACTGTTCAAATACTCACAAAGAGATTTGAAAATTGAAATA
TTATTGAACTCAAAATTCTACCTTCAAAGGCTACAAGAGGGAGCTATTTATAGTAGTAGT
AATTATCCTAATTCATGAAGTAAAAACAAAATCCTAAATTGAAAGGGAAACAAAATTCTA
AATTAGAAAGGAATTTAAAAGTCTTAAACTTTAGTTAATAAGGAAACTAATCCTAGTATA
ATATGGATTCCTACTCTTCATCA
>RLC7#LTR/Copia
TGTTGAAAAGTCATGCATGTGGCATTCAAATTCAAAAATGCATGCAAAATTTCAAAGGGC
TACCAAACATTTGAAGAAAAAATGGAAAGTTGGCAAATTTGTCAAATTTGCCAAATGGAC
ACCATTGACATATTTGCTTAGGTTAGGTGGAATAGTAAAGGGGTTAGGTGCAATAGTGCC
ATTATTTTCCCTATAAATAGATGGCACTTCTTCCATTCTAAATCATCCCAAAATTGTTAA
GCTTATAAGTTTCTAAGCTTTTGAGAGAAGTGAGAGAAGTGTGTCTGGGGAATTTATCTT
TCCTGCAGAGTGTGAGAGTACTGGGTATATTTGGGTTTCTGGGAAGTGAGATTCGTTACT
CAAATATTGTACTCTATTAATTGTTAAATAAACAATTATTCTTTCTTGCCTCCGTGGATG
TAGGTTTAATTACCGAACCACGTAAATTCTTGTGTCCTTTATTTTTCTATAATTATTTGG
TGCGCTTGATTCCGCATTCCGCGCACAACANAGTGGTATCAGAGCCGACGGTTCGTACTT
GGGGGGATACGGTACTGTTCACGTATACGGTACTATTCACGTATACGGTACTGTTCACTA
TACGGTACTGTTCACGAATACGGTGGAGACGGCCATTTGTACTTGGGAGACAGTCTATTG
TAAGTAGTGTGTATTTTTGCATGTCTAGGAAAGTTCTGTCAACAAAGGCGATAAGAGTCT
AAGGATTCTGGTTTTTAATTGGGACCGAGTTCCCGTCCAGTTTCCTGGGAACTTTCCTGG
TGCATTTATTCACGCGAAATTAACATCATAGAGACTGTTTTTCAAGTGGAAATAGTTCGT
TGAGAAAATGGTAGAAGGTGAAACTTCCAGAATTGGGGAGAGATCTACCGAGACTATTTC
AGGAGACACTTCAGGTGGGAGGCGAGATTTGTCAAATCGCTATTCAGCACCTGTTATAGG
AGGCCAGAAGATCGATGTTGAAAAGTTTGATGGGAAAATCAACTTCGGCATGTGGAGGCG
CGAAGTTATGGATGCCCTTATTCAAATCGATCTCGATGTTGTTCTGAAAAATAAAAGACA
CTTGTATGATGAAGAAATTTGGGATCGTATGAACGAGAAAGCCTGTGGTCAGATCAGATC
TTGTTTGACCAAGGAGGTGAAATACTTGGTGAAAGATGAGGAGTGTGCGGTGACTTTGTG
GCGTACATTGGAGGAGAAGTACCTGGTGAAAAGTCCTGAAAATCGTCTTCATGCAATGAG
CCAAGTATATGGCTTTCGAATGAAGCCTGGGGTGTCAATGCACGATCATGTTTCAAGATT
TGAAAAGTTACTTGCTGATTTGAAGAATCTTGATGAAGATATTAAGGATGAAGTCAAGGC
TATGATTCTGTTACACTCACTACCAGAGGAATATAGCCATTTTGTGACTACTTTGATATA
TGGGAAGAGTGTGATCGTCTTTAAAGATGTTTGCACAGCATTGACTAGCTTGGAGATTCG
GAATAATGATAAAAATTCTGAACGAGCATCGTCTGAAGCTTTGGTGAGCAGAGATTGGGC
GATGGAGAAACAGAAGAAGCGTGGTGGAAAGAATTCTCGATCCAAATCGAGAAGCAGAAA
TATAGCTCGAGATGAGTGTGCCTTTTGTCATGAAAAGGGCCATTGGAGGAAAGATTGTCC
AAAGGCTCAAAAGAGAGATGGGAAGAAACCAGCAGCAGCAAACATGGCACGGAAAGATGA
GGACTCTGATTATTCACTAAGTATTACTCCTGCAGCATACGTGGCTAGTTCGAGCGAGTG
GATACTTGATACTGGAGCAACCTATCATTTGTGTCCTATTAAGGAATGGTTTACGGATTT
TCGTAATCTGGAATCCGGTGCAGTTGTGATGGGGAATGATCAACCTTGTCGCACAATGGG
GATAGGAACAATTCGGCTCAAAATGTTTGATGGAATGGTCAGAGAACTCAAAGAGGTTAG
ATTTGTTCCAGCTTTAAAGAAAAATCTAATTTCTGTGGGTGCTTTGGAAGCTAAAGGCTA
CAAGGTTACCATTGAAGATGGCACAATGAAGTTTACACATGGGGCTATGGTGATTCTGCA
AGGGGTTCGGCGTCACAATCTGTACTATTTGAAGGGAGGTACAACTGATGAAGCAAATGT
TGTTGAGGCGCACAGTGACACCACCAAGCTATGGCATGTACGACTGGGACATGCTGGAGA
GAAGTCTTTGCAAACTCTGATGAGGCATGGACTCTTAAAAGGTACCAAAACCTGTAAATT
AAATTTCTGTGAGCATTGTGTAGTAGGCAAGAAAACAAGGGTCAAGTTTGGTACAGCTAA
TCACGATACTCGTGAGATCCTTGAATATGTTCATAGTGATGTATGGGGACCAACCAAGAC
TGCATCAATTGGTGGAAGCCATTATTTTGTTACATTTGTTGATGATTTCTCTAGACGTGT
GTGGGTGTACACCATGCGAGCAAAGGATGAGGTTCTAGAGATTTTCGTGAAATGGAAGAA
ATTGGTGGAGACTCAAACTGGCAGAAAGATCAAAGTATTACGATCTGATAATGGGGGTGA
ATATACTTCTGATCCATTCTTGCAAGTATGCCAGAACGAGGGTATTAAAAGACATTTCAC
GGTGAGACATACTCCGCAACAGAACGGTGTGGCTGAGCGTATGAATCGTACTTTACTGGA
GAAGGTACGGTGTATGTTATCTAATGCTGGTTTAGATAAAAAGTTTTGGGCTGAAGCTGT
GAGCTACGCAAGTCACTTGGTAAACCGGTTGCCTTCTGCTGCAATTGGAGGTAAAACTCC
TATGGAAATGTGGTCTGGAAAGCATGCACAAGACTATGATTCCCTTCGTATATTCGGGTG
TCCAGCTTATTATCATGTCAAAGATGGTAAACTGGATCCTCGTGCTAGAAAAGCTATCTT
TGTGGGATTCAAAGGTGGAGTAAAGGGCTTCAAGCTTTGGGATCTCGAAGACAAAAAGTT
TGTGTGTAGCAGAGATGTCACATTTGATGAAGCTTCAATGATGAAAGCTTCAAGTTCTCA
GCAGGTGGAGAACAAGACCAAAGAGGTATTGCAGCGGGTGGAGTTTGATGCAACTCCATA
TGTACCAGTTAGTTCTACATCAAAGAATGGTTCAACTATGGAGGTGACACCTAGAGTTGA
AGAAGAGGTTGTTTCTTCTGATGTCCCACAAAATGAAGAAACAATTGATGATGTAGATAA
TGATGATTTTATAGCAACAAGGAGGCCAAGAAGAGAGATAAAGAAACCCGGATGGCTTAC
TAAAGATATGGTGGTAGCCTATGCACTTCCAGTTATTGATGATGACATCCCCAACACTTT
CGGTGAAGCATTACGCAGCAGTGAAAGTGATCAGTGGAAGTTAGCCATGGAGGAAGAGAT
GAAATCTCTCCATCAAAACCAGACTTGGGAACTTGTAAAGTTACCAAAGGGGAAAAGGGC
TATTGGCAATAAATGGGTCTACACCAAAAAGCAAGGATCTCCGAATCAAACAACTCCTCG
ATACAAGGCAAGGCTCGTGGCAAAAGGTTTTGCTCAAAAGGAAGGTATTGACTACAATGA
AGTTTTCTCTCCAGTTGTAAAACATACTTCCATTCGTATCCTACTTGCCTTAGTTGCAGA
ATATGAGTTAGAGTTGGCTCAGTTGGATGTTAAGACGGCGTTCTTACATGGAGATTTGGA
GGAGGAAATCTATATGATTCAGCCTTGTGGTTTCAGAGTTGCTGGAAAGGAGAATCATGT
GTGTAGGTTGATTAAATCTTTGTACGGACTGAAGCAATCGCCAAGGCAGTGGTACAAAAG
ATTTGATCAATTTATACAAGGGCAGAAATTCACCAGAAGTGAACACGATCATTGTGTTTA
CTTTAGAAGACTACCAGATGGAGCTTTCATCTATTTGTTACTCTATGTCGACGATATGCT
TATAGCTTCGAAGAATAGAGATGAGATCGAAAGATTAAAGAAGCAGCTGGCTTCTGAGTT
CGAGATGAAAGACTTGGGTGATGCACAGAGAATACTTGGGATGGAGATTCGTAGAGACAA
GAAGAATGGGAGCGTATGGTTGACTCAAAAGTCTTATTTGAAGAAAGTGCTAGAAAGATT
CGGTATGGATGACAAAACTAAACCGGTATGTACACCTCTAGCTCCTCATTTCAAATTAAG
CTCTTCTTCATGTCCTAGATCTCAAGAGGAGCGCGATTACATGGCTCGTGTTCCATATGC
TAGTGCTGTGGGTAGTCTTATGTATGCTATGGTATGCACAAGGCCCGATATATCTCAAGC
AGTGAGCATGGTTAGTAGATACATGCACAATCCGGGTAAAAATCAATGGCTTGCGGTAAA
GTGGATTCTCCGATATCTGTATGGGACAGTTGATGTTGGGTTATTGTTCAAGAAGGATTG
TGGTCAACAATGTGTTGGGTATTGTGATTCTGATTTCGCTGGAGACCTTGACAAGCGAAG
ATCAACAACGGGCTACGTATTCACATTGGGTGGAGGTCCGGTTAGCTGGAGGTCGATTCT
ACAATCGACAATTGCTCTGTCCACTACGGAAGCAGAGTATATGGCAGCAACTGAAGCTGT
AAAAGAAGCTATCTGGTTGAAAGGCTTGTTAGGTGATTTGGGAGTAATCCAGGAGAACAT
TGCGGTCTTCTGTGATAATCAAAGTGCGATATTCCTTGCGAAGAATCAAACATATCACGC
TCGGACGAAGCACATAGATGTGAAATATCATTATGTGAGAGAGATTATCGAGAGCGGTGT
TGTGTTGTTGAGAAAGATCGATACCAAAGATAATCCATCAGATATGTTGACGAAGGTAGT
TTCTGGAGTTAAGTTTCAACATTGCTTGAAACTAATTCAAATCCTTCGATTGTGTTAAGA
TATGTCCTTCGGGAATTTTGAACTACGGTTGGCTTGATCCCAAATTTTGGGTACGTAGGC
AGTCACAGAGATGCAGCCATTCTGGATCCTTTTGAAGGATCACTTTGGGGATGATGGTTC
GTTGGTAGTCGGCTCAGATTTGGACAAATTTTCGCCGAGGTGGAGAATNTGTTGAAAAGT
CATGCATGTGGCATTCAAATTCAAAAATGCATGCAAAATTTCAAAGGGCTACCAAACATT
TGAAGAAAAAATGGAAAGTTGGCAAATTTGTCAAATTTGCCAAATGGACACCATTGACAT
ATTTGCTTAGGTTAGGTGGAATAGTAAAGGGGTTAGGTGCAATAGTGCCATTATTTTCCC
TATAAATAGATGGCACTTCTTCCATTCTAAATCATCCCAAAATTGTTAAGCTTATAAGTT
TCTAAGCTTTTGAGAGAAGTGAGAGAAGTGTGTCTGGGGAATTTATCTTTCCTGCAGAGT
GTGAGAGTACTGGGTATATTTGGGTTTCTGGGAAGTGAGATTCGTTACTCAAATATTGTA
CTCTATTAATTGTTAAATAAACAATTATTCTTTCTTGCCTCCGTGGATGTAGGTTTAATT
ACCGAACCACGTAAATTCTTGTGTCCTTTATTTTTCTATAATTATTTGGTGCGCTTGATT
CCGCATTCCGCGCACAACA
>RLC8#LTR/Copia
TGAAATAAAGTGTGCAACCCAAGAGGGGGGGTGAATTGAAATTTTAAAATTTATCCTAAC
AAATCCACACAACAAGCAATCTAATGTCTTAATAAAAATTGAAAACAATAAGTTTTTATA
ATAAGAGCACAATAATTAAAGAGTAAGGGAGAAGAGAAACAAACACACGAATTTTTACGT
GGTTCGGCAATCCCCGCCTACGTCCACGCCTCCAAGCGATCCAAGCTTGAGGATTTCACT
ATCCAAGCCTTTCCGAGGCTTCAACATTACAATTGACTTCGAGGTGTCAATAAACCTTTA
CAACAAAGAGATTATCTCCCAATCTCTTCACTCAAGTGTCTCACACACTCAAAATCTTAC
AAAGTTTGAGATGAACAAATGAAAATTACAATGAAACTCACTCAATGAGTAGATATGCAA
AGATGAAGAACAATTAATGATTCAATGTTTGTGTTTTACAAAGTTGAAGGCTCAAGATAT
CACGTGTGCTTTTTGTTTTTGCTTGTTGGAGAGCTTCAAAATGAGTTGGATTTGAGCAGT
TCTTATAGCACGGCCGGTTTGAGCTCGAAAACTAGCCGTTACGCAGAGCATTCTGGGCGT
AACCGGTTTGCCGGTTTATGGAATCCGGTAAGCCGGATTTATGTTACCGTTAAGGCAAAA
TTCAAAATTTTGCCTTAACGGTAACATAATCCGGCTTGCCGGATTCGAAATCCGGTAAGC
CGTTTACGTTCTGGATGCTTACTGGCCAGTATTCGGGCTCCGATTATCAGAATCCGGATC
CAAGCCGCTTTAACGCTACAGTAAGCTGCTACAGTAAAAGCTTTCCTGATATTTTGAGTT
TTCGACCCCAAAACTTTATAAAACTGTATTATGGCCCAAAATGTTATGAAACTTTGCAAA
TAGGTCCAATTTCAGAATTTTAAAGTAATGCTCATTTGTTAATCCCAAAACTTTCTAAAA
TTATGAGTTTGCCCAAACTTTGAGTGAAGAGATTGTGAAATTATATAATGGCCGTAAAAA
TATTTAAATACTTTCAAATAAGTCCAAATCGTTGAAACCTTGGAAAAACTTGGATAGTGA
AATCCTCAGCTTGGATGCTTGGAGGCGTGGACGTAGGCGGGGATTATCAAAGCATTTTAA
AAATTCGTGTGTTTGTTTCTCTTCTCCCTTACTCTTTAATTATTGTGCTTTATTAAACTT
ATTGATTTCATAAATTTTTATTAAGTCATTAGATTGCATGTGGTTTGTTATCATCAAAAT
CAATATTTATAGTTCCATATACCCCCCTCTTGGGCTACACACTTATATTACANATCTCCC
CCTTTGGTATCAGAGCAAGGTGCTCTTATTTAGAATTTAACCATCTAGAGTTAAAGCTCC
CCCTTAATCAATGGCAACTCAAAAATGATTCCACATTTAGGGAAGGGCAGTCCACCACTA
GACCACCTTACTTTGATGGAAACGATTACCCATATTGGAAAACTAGGATGAGAATTTACT
TGCAAGCCTTAGATTATGAGATTTGGGAAATCGTTAATGATGGTCCTTTCATGCCCTTGA
CTAAAAATGAAGTAGGAGAAGATATTCCAATCAACCTTCACGGGATTGGAATGAATTCGA
AAAGAGAAAAGCTTCTCTAAATTCCAAGGCCATGAATGCCTTGTTTTGTGCACTAGATAA
GAAAGAGTTTCATAGAGTGTCTAGTTGCGAAAGTGCTAATGAGATTTGGCACAAACTTGA
GGTTGTCTATGAAGGCACGAACCAAGTGAAAGAATCTAAAATATCAAGTAGGTACACTCG
ACAATATGAATTGTTCCAAATGGAACAAAATGAAAATGTGTACTCTATGTATACTAGATT
CACGGACATAGTGAACACTCTAGGAGCCCTAGATGAAAGACTTTTTCAAATAGCGAAAAA
GTCGTAGGTGTGTCCAAAGAAAATCATTAGGTCACTACCTAGTGGTGAGGAAGGAATGGA
GACCAAAAAGGACTGCCGAAGTGCTCATTGAGGAAGCCAAGGATTTAAATGTATTACCTA
TTGATGATTTAATTGGCTCTCTTATTTCATATGAAGAAGATTTGGCAGCTGCAAAAAGGG
TGTCGACTCACCATGAGGAAAAGAAGAAAAACATTGCTCTCAAGGCTTCAAAACGTGAGA
GTGATGAGGAAAATGCAGAAAGGAGCGAAATGGATGATGAGGAACCGCGTTGGCTATGTT
GGCTAGAAGATTCAGAAAATTTTACAAGAAGAATAATGAGCAGCAGAAAGTTCAGAGGCT
ACAAGAATAAGAAGGAGAAGAAGGAGCCAATCACTTGTTATGAATGCAAGAAGCCCGGTC
ATTTCCATCACACATACGACCGGAATGTCCTCTTCCATACCCTTGAGGCTAAAGTTTAAT
GGATCAACAAATTCAAGAATCGAAAGCTATGGTGGCCACATGGGATGATAGCGATGAGGA
AACAAGTGATGATGACATGTAATAACCAAGTCACTGAGCAACAAGAAATGACAAACTTAG
CTCTCATGGCCATTGGGGAAGAATCATGTGATGAACTTGATGAGGTAAGTGTTCTGATCT
CCTACATATGATGCTGAATTGCATGATGCTTTTAAGGAGTTTGCATGATGAGCTAATGAA
GATTAGGTAAAAAGAATATATGTCTTCAAAAAGAAGATGATACGCGACAATATTAAGAGC
TTAAGAATGAAAATATATCAATTCAGAGATTCATTTAGTGCAAAGATTACATGCCTAGAA
TTAGAAAATCCTAAAACATTGCATGATTCCGAAGTATTGCATTATTTGAGAATTCTAGCA
CTTCACATGAGCACTTAGAGTCACACATGAATGACTTGAAACTTACCAAATGAGAATGAA
AATTTGCTTAGAAAGAAGAGCAATGAACTAAATGACATCTCCAACAATTGTGCTAAAATT
CTATACAAATGGGCAAAAGATGTTGGACAATTTGCTAAACTCACAAAAATGTAGTATTTG
ACAAAAGTGGCATAGGTTATAAACCGAATTTGAAACAATTTGAAATTTTACAAGAGTTAT
TTTGTGAAGAATACATCTATTAACAATAAAATTGTATGTCATTACCCTTGCAATCAAGAT
GGCCATATGAAAAATAGAACCGGTCTTCCTGTGCAGTGAACGCCGAGAAATGCATATTAT
GGTATGAAATGTGTTTGGGTTCCGAAAGGAACCATTGCTAACGAGATCTCAAGGACCCAA
AAAGGTTTGGGAAAATTGTACCTAAAAAGCTTGAGATTTTTTCTACAGGGCTCAAAGAAG
AAGAAGAATAAGTGGTAAACTTGGACAGAAGGATCTAGTTCGGTTGTTCAAGACACATGA
CAGGGAATTATTCTTGGTTTTCAAGCTTTACTAAGATCGAAAATGGTGGAGATGTATCGT
TTTGGGAGATAATTCAAAAGGAAAAATCATTGGAATTGGAAATGTCGGTAATGTATCCTC
TACTCTCATTGAGAAAAGAACGTCTGTGTGTTTGGTTGAAAAGAAACTTGAAACACCGAA
TCAATTTGCTTAGTATTAACGGCAGTCAATTACAGATGTGATAAAGGATATAGAGTTATC
TTTGATGAATCAAAATGTGTTATTGAGAATGCATGTGATGGGAAAGTCTTGTTTGTTAGG
AAATAGATGTGTTGAATGTCTATACCATTAATATAGATTGTGCATCAACAAATGATAAAT
GTCTCTCCGCATTGCATGATTTAGATGGTTGGTTATGGCGACCAAGGTTTATAGAAGATT
AGGTCATGCAAGCATGGATTTGATTTCAAAAATCGTGAAAAATGATTTAGTTAAAGGTCT
TCCAAAAATCAGTTTTCAAAAAGATAGAATTTGTCCGAAGCATGCCAATTTGGAAAACAA
ATCAAAACTTCCTTCAAAAGCAAGAAATTTCAGCTCATGTCTCTACTTCACAAACCACTT
CAATTGGCTTCAAATATAGATTTATTTGGACTCACTTCTAGATATGCTAGTTTAAGTGGC
AAATTTTATGCATTAAATGTAATTGTGGATGATTATTCTAGATACACATGGGTATTATGT
ATCTTAGCTAATAAGGATGATGCCATATGATAAAAGCATTTCGAATATTTCTATAAAAAT
ATTAAGGTTCAAAATGCAAAATTCCAGGTTATTCTATTACTTGTATTAGAAGTGATCATG
GTGGAGAATTTGAAAATCATGCATTTGAAAATTTTTGTAAGTTGACTTTGGCATTGAACA
TCAATTTAATCATCACCTAGGACTCCACAACAAAATGGAGTAGTAGAGAGAAAGAATAGG
TCTATTCAAGAAATGGCTAGGCCTACCATGTTGAATGAAAATTCTTTGCCTAAATATTTT
TGGGCCGAAGCCGTCAACACCGCTTGTTATGTTACATTAAATCGGGTGTTGATTAGACCT
AATCTTATAGTCTATAAAACTCCATATGAGCCAAGAATTTGGAAAGATAGAAAACCTGCG
GCAACATTGGTTATTTTAAAGTTTTTGGATGCAAATGAGTTTTGTTTTTTACGAACACAA
AAGATAATCTTGGTAAATTTGATCCAAAATCTGACATGTTCCACTGGTATTTTTCTTGGT
TATTCAAATTCAAGCAAAGCTTATAGAGTTTATAATAAAAGAACTTTAGTTGTGGAAGAA
TCTATGCATGTTACATTTGATGAGTCTAACCCCTCCTCTACGGAGAAAGTTGTTGTTGAT
GATAATGCAGAAGAAGAACAACAATGCCGAAGAAGCATCGAAAAATCTTTGACAACCAAG
AAGACGCACCACATGGAATTCAAGAGGAACATCATGAAGAAACAAATGCAGAGCAAAATG
AAGGTACTTCTCAAACACTCCCCAAGGAGTGGAGGTATGTATCCTCTCACACCTAAGGAT
GTAATTTTAGGAGATCCCTCACGAGGTGTTACCACTAGATCATCTCTGTCCAGCTTGATA
GGAACACATGTGAGCATGCTGCATTTATTTCTCAAATTGAACCAAAATCCTTTGCGGATG
CGGAAAATGATGAATCTTGGATTATGGCAATGCAAGAGGAGTTGAATCAATTTGAGAGAA
TTCCTTCCACAATGTGTGGGAGTTAGTTCCTAATCCAGAACATCAACTCTCCCATTATAG
GCATCTAAAATCTTGGGTATTTAGAAACAAAATGGATGAATCTTTACAAACGGTGTGGTT
GTAAGAAATAAAGCTAGATTAGTGGCTCAAGGTTACAACCAAGAAGAAGGAATTGATTTT
GATGCTTAACAAAAAACTTTTGCACGCTTTTCCTGTAGCAAGATTAGAATCCATTAGGAT
GTTGTTAGCATATGCATGTCATACCAAGCTCTAGGATTTTATTTTATATCAAATGGATGT
CAAGAGTGCTTTCTTAAATGGATATATTATGGAGGAAGTTTATGTGAAACAACCTCCTGG
TTGTTGAAAATGAAAAATTTCCAGATCATGTGTATTTAAAAAGTTATCCAAGGCTTTGTA
TGGTTTAAAACAAGCACCTAGAGCTTGGTATGATAGGCATATGTTAAAAACTTCTTGTTG
GATAACGATTTTTCAATGGGAAAAGCGGACACAACTCTTTTTGTTAAGCATAAGAACCAA
GACATACTTATTGTTTGCAAATTTATGTTGATGATATTATTTTTGGTTCTACTAATGAGT
TGTTATGTAAAGATTTTTCATCATGTATGAGCAAAGAGTTTGAGATGAGTATGATGGGAG
AGTTGAAGTACTTCCTTGGACTTCAAATCAAACAAAACGAGGAAGGAATTTTCATAAACC
AAGCCAAGTACTCTTGCATTGCCATAGTGAAAGATCTATCTTTTCCCATCCTCAAAAGAT
TTGGCTATGATAATGGAACGGCAAAAAGCACTCCTATGAGTACTACCATCAAGCTGGACA
AAGATGAGAAAGTGGTAACACCTCGTAAGGAAGTTGATATCAAGACATATCGAGGTATGA
TCGGATCCTTACCTCTACTTGACTGCTAGTAGGCCTGAAGTACCTTTATTATGTTTAGTG
TTTGCTTGTGTGCTAGATTTCAATCTTGTCCTAAAGAGTCTCACATGCTTGCTGTCAAAC
GATGCTTCATTTTTCGATATTTAATTGGCACTATTAATCTTGGCCTTTGGTATCCTAGAG
GAGGGTTAGACTCATCAAATGTAACATGCATTGATTCTTCCATAACTAAAGTTCTGTTAT
TCGGATGCCGATAAGTTTGCTGGGTATAAGGTTGATAGAAAAAGTACTAGTGGAACATGT
CACTTCCTAGGTCATTCTCACCAAGATTGTCTCTTGGTTTAGTAAGAAACAAAACTCGGT
TGCGCTTTCAACCACTGAGGCAGAATATATTGCCGCAGGTAGTTGTTGTGCACAAATTCT
ATGGATGAAACAAACCCTTAGAGACTATGGTTAGATTAAGCTTGATCAAATTCCTATCTT
ATGTGACAATACTAGTGCTATAAACGGCTTCTTTCCAAGAATCCTTAGGCAAAGATTTTC
ATTCAACATTCTAGGACTAAGCATATAGAAATTAGACCTATCATTTCCTTAACTACCCTT
TTGTGGGATCCTAGGATGAAATTGATGTTCAATGCCGAGATCATTACAAAATGTTCAAAA
AGGAGATGTTGTAATTCTCCACCAAATTTGTTTCCACTGAAAGATCAACTTGCGGATATC
TTTACAAAACCTCTTAGCGAAGATTCGAAATGCATCAATGGCATCATCCGCATTTTATAA
AGATAAGACCCATATGAGCTTGGAATGATGAATGTTGAATCTTAATTCATGTATTTACTA
CATAGCTTGATATGTTTGTTAGGTTCATATGGATTTATGCTTCATAAATTAGATAGCTTT
GAAGTGAGATATGCTTGTAAATTTTAATGATTTTATGATTTGTTTTCCAAATTGGTATGT
TTCATGCATTAAATGGCTTATTGAAAAGTTTTAAATCTCAAAATGATTTAAAATTAATCA
ATTTTTTTAAGGCCGGAAATAAAATCCAGGTGTGTGTAATACAAGTATAAGAGCTAGCAA
ATATTCCATTTCCATTCATCATCATGCAATGCGGAAAAACATTTTTCCTTATTGATTTCT
CTCGAGACAAATTCCAGATAACCGGATTTTCAATCCGGAAAACCGGATTAGCTTTGGTTG
CTCTCAGGACAACATTCGGATAACACGGATTTTCAATCCGGAAAACCGAATTTTCTAAGC
TACCTCTATATCCTCTGCCTCATAACCGGCCTACCGGTTCTTTTCAAAACCAGGAAAACC
GTATTCGCATGGAAAGTTTGCTGGACCAAAACCGGATTTCCGGTTCAAGACATCCAGAAA
ACAGGATTCTTTTGGAGCTCAAACCGGCCACCGGTTAAGGAAACCGGCAAGCCGAATCCC
AATTATTTTTCTTTTGGATTCATCTCCGGCCAACCGGTTTCCTTCGGAAACCGTTTTCGA
TCTTGGATAAACCGGATTCCGGTTAAAACCGGAAAGCCGTTTATGGTTTTCTGTCTTGTG
TCTGCCATAACCGGCTAGCCGGTTAGAAATCCGGAAAGCCGGTTTCGAAATACTATTTAT
TCTGTTCATCTTCTACCCCTTCATTCGGAAATCCGGAGTTTTAGGTACCCAAACTTTTTC
TCTCTCTAAAAGCCGGTTTTCTTCTCTCTCGGAACCCAAACATATTTCACTCCAAAATCC
ATCATTTTCTTTCCTTTTCACATCAAATTGAATCCATAAAATCATTCCCCATCTCATTAA
TAACACAAAATCTATCCTTAAAATCCATTTTCAACATCAAATAACTCTTGTAAGATCCCA
ATTTCAACCTAGGTTTTGAGCCAATGTTTTCTCTCTCTAGACACATTTTTGTGAGTTTAG
CAAATTGTCCAACATTTCTCACTCTCAAGCCATTTTTGATCCAATTTGTTTCACTAAATC
ACTTTCAATCTTCATCATCTTCATTCTCTTTATTTTTTAAGTCATCTTCAAATCAATCTA
AATCATCATGTCAAGTTCTCGGCCGGTTCGAAGAAAAGGCAAAGAACCGGTTCAACCATC
CATTCGGCCACGGGAAGCAAGGGGCACCTCCAATCAATCCACCTTTTTCATTTTGAGTCC
ATTCATTTTCAGAACAAGAAACATTTGATCAAACGTTTTCATCAAAACTTTTGGACTCGT
GAGGTAAATCCTCAAAACTTTCTTTGTTTTACCGGATGTTTTAAAACATTTCCTCTTCAA
ATTAGTCATAGAACTTTATTTCAATTGTTGGGAGATGTTGGTTGGATTGATGCATTTTTT
ATTGAGGAGAATGTGTATCCTGACTTGGTGAAAGTATTTTACTCGAATATGGATTGTTCC
GCGGAGAAAGAGAATCGAGTAATCACCACAGTTGGAGGAGTTTTGATTGAGTTTGATGAG
AAAGACATTTCGGACTTGAACTGCATCCTAGGATCTTCCGATGATGGCAAGTGATTGGAC
ATTTTTTCTCCTTCTTATTCAGGAAACCTCCTGACATTGATGACTATGTTCATGTTGATG
CTGTTCGTAATATTTGTCGGCGTATGATCTTTCTGTTGAAGATTGCCACTCCTTACCATC
CATTTCCGTACTCAGTGTCTTTGTCTTCAAACTCGTGTTTTGCTTCGTATCATTCAGAGC
ATTGTACTTCCTAGTTTCATCAGGCCATTTTTCAGCTGGATGAGGTTTCTCATATGGATG
TCGCCATGATTGCCAATTGTATTCTTAGTAGGTCGCCCAGTTAAATCTTGGGCTATTCCA
TTGTCCGCACCATGTTGAGCATTCCTGCCTTGATTACCCGCTCTCTTCCTTAGGTGGTCA
CTTCATTACCCGAATTCTTAAATTTTTTGAAGTGCCTATTCTAGAACCTTCTTGTAGGCC
GTCTAAGGGTATTGGGGATGAGGTTATTGTTGGCTTAGGCTTTGAGTGGAAGGATGGCAC
TTGGGTCAAATACATAGAGAACAAGTTTACCTTTCTTGCTCCAAGTGATGATCGGCCACT
TAATGTTGTGATTCCAGCCGATCAGCTTCCAATTTTCTCACTCTCATTTCGAGGGCAGCG
TAGACGCCGAGTTTCTCCCACGGTTGCTTCAGCTCCTAGTGCATCTGCATCCGTTTCATC
ACCTCCGCAACCTCCTACCTCTGGAGATGTTACTCTTCAGCAGCTTATGGATGAGGTGCG
GACACTTTCGGTGCGGCAGACTGAGTTTCAGCAGGAGCAGCAGCAGCAGCGGCAGCTGCA
GCAGCAGCTCATTCATGGCCAGCGCCTCCTCTTCGAGCACTTCGGCATTCCATATCCGTT
TCCACCTCCATCACCTCCATCCTCACCACCTGAGTAGTATCTTATGCTTGTATTTGGACA
CACCTACATTTCATTTACTGCATTGTGTGTTCTTTTATTTTCGACTCTATGGATGGTTAT
TATGCTTTTCGGTTTATGTATTTGTTTTGGATGATATGGATTTGTTGTGACTTCATTTAT
GTTGGATGTTATGGATTTGTTTTGAATGATCATTATGGATTATATGGATTTCCTTATGCT
TATGGATATTTTTTTTACTAATGAGCTTATGTTGCGATTTTGATGATTGATAGGGGGAGC
TTTTATTCTTTTTGATGATGAAGGGGGAGAATGATTTAATATGTGTTATGAAAATATGCA
TGTATCTAGGGGGAGCATGTATGCAGGGGGAGTTTTTCGTTAAACAATTTTCAAATCATT
TTTTAACTTGCCATTGATTAAGGGGGAGCTTTTTCATAACAAGATTAAAGTTTTATAAAT
GTGCTTTGTCATCATAAAAAAGGGGGAGATNTGAAATAAAGTGTGCAACCCAAGAGGGGG
GGTGAATTGAAATTTTAAAATTTATCCTAACAAATCCACACAACAAGCAATCTAATGTCT
TAATAAAAATTGAAAACAATAAGTTTTTATAATAAGAGCACAATAATTAAAGAGTAAGGG
AGAAGAGAAACAAACACACGAATTTTTACGTGGTTCGGCAATCCCCGCCTACGTCCACGC
CTCCAAGCGATCCAAGCTTGAGGATTTCACTATCCAAGCCTTTCCGAGGCTTCAACATTA
CAATTGACTTCGAGGTGTCAATAAACCTTTACAACAAAGAGATTATCTCCCAATCTCTTC
ACTCAAGTGTCTCACACACTCAAAATCTTACAAAGTTTGAGATGAACAAATGAAAATTAC
AATGAAACTCACTCAATGAGTAGATATGCAAAGATGAAGAACAATTAATGATTCAATGTT
TGTGTTTTACAAAGTTGAAGGCTCAAGATATCACGTGTGCTTTTTGTTTTTGCTTGTTGG
AGAGCTTCAAAATGAGTTGGATTTGAGCAGTTCTTATAGCACGGCCGGTTTGAGCTCGAA
AACTAGCCGTTACGCAGAGCATTCTGGGCGTAACCGGTTTGCCGGTTTATGGAATCCGGT
AAGCCGGATTTATGTTACCGTTAAGGCAAAATTCAAAATTTTGCCTTAACGGTAACATAA
TCCGGCTTGCCGGATTCGAAATCCGGTAAGCCGTTTACGTTCTGGATGCTTACTGGCCAG
TATTCGGGCTCCGATTATCAGAATCCGGATCCAAGCCGCTTTAACGCTACAGTAAGCTGC
TACAGTAAAAGCTTTCCTGATATTTTGAGTTTTCGACCCCAAAACTTTATAAAACTGTAT
TATGGCCCAAAATGTTATGAAACTTTGCAAATAGGTCCAATTTCAGAATTTTAAAGTAAT
GCTCATTTGTTAATCCCAAAACTTTCTAAAATTATGAGTTTGCCCAAACTTTGAGTGAAG
AGATTGTGAAATTATATAATGGCCGTAAAAATATTTAAATACTTTCAAATAAGTCCAAAT
CGTTGAAACCTTGGAAAAACTTGGATAGTGAAATCCTCAGCTTGGATGCTTGGAGGCGTG
GACGTAGGCGGGGATTATCAAAGCATTTTAAAAATTCGTGTGTTTGTTTCTCTTCTCCCT
TACTCTTTAATTATTGTGCTTTATTAAACTTATTGATTTCATAAATTTTTATTAAGTCAT
TAGATTGCATGTGGTTTGTTATCATCAAAATCAATATTTATAGTTCCATATACCCCCCTC
TTGGGCTACACACTTATATTACA
>RLG9#LTR/Gypsy
TGATGAGAACCATCAAGGGAATACCATTAAAACTTCAAGTGATCCTTTGCACATTCATGG
AGGCCCAATTACAAGAGCAAGAGCCAAAAAGATGCAAGCTGCTTTAAATGGATTAATTGA
GAAAATATGGATTGAAAATGCAATTCAAGATGCAAGACATCATGAATTGGGCTTGAAGAG
AAGACAAGGCATTGTGGGCATTATTCAAGTTATTGGGCAGCCAAATACACAATTTGTATC
AAATGCAGAAAGGTCAAATTCGGAATAAAAATTGTATTGATTGAGCCAGAATTAATGTGC
AAGCTATATACCGTTGGAAAGATAATTAAGTTAGCTTTCCAATAAATTTTACAGAGCTGG
ATTTGGAGTTCTCTAGAAGGAGTTATGACCAATTCATTACAGCTTGTTCAGACTTGGGAT
TTTCAACGAATCCTTTGTTTTTCAACTTCATTTGTTTGTTTTGTTTCAAGTTTGTCAATG
TGTAAGGTAAGTCTACCATCAATGATGGTGGGCTAACATTAAGTTTGTCAATGATAGCAT
TAATTATAGTAGGCTAGCATTAAGTTTGTCAAAGATAGCATTAATTATGGTGGGTTGGTG
AAGACTTTTGAAACATCCTTTGACAAACCTACTTGGAGGGTTGTTCCAATGTTTCCATTT
GTATTTTTAGGATCTTGGGTTTCTTTTAGCCTATTTAAATTCAGCAACCTTGCTATGTAA
GAAAATTAGAGATTAATGTTATTTGAATTTGAAAGATTATTCTTTCTTTGGTTCTTTTGA
GAACTAGTGAACTTATCAAGAATTTGCATTCTTGTGGCGTTCCAAATTTAGACTTATCAC
TCACCTTCTCATCTATTTCTTGAGTGTGGCGTCAATATCATTCTCTATACCTTTGGTTCA
TGTTTTCTTAAGCATTGGGTCAAGGTTTTGTTTGTCTTAAATCTGTTTAGAACTTTCTTG
GGAAGTTGAAACTACAAATTAAGTGTGGGTTTCAAAGTTTCATTGTGGGATTCGCATCAN
TTTGGTTCATCAGAGCTAGTTTTCTAATCAGGTTTGAATGTCTTCATTTATATTGATTAT
CAAAAAGATAAAGAAAAAAAAAAAGAAAAATAACGTACTACAAAAAAAAAAAGATTACAG
GCATTGTCATTGATCCGTGCACACTTGAAAGGATTCAAGTACTCCTGGAAGACTTTCATC
AAATTGAATTTGGCTGGTAGTTGTTCATTTTCCTTGCTCATATGACATAGTTTACACACA
ATATCCAGGTAAAAATTGTGTTCCTTTGCTTACTTGCTTTTTGGCCTAGTACATTTCTTC
AATTTCCTTTTTCATTCTTTGTGTTCTCTTAATTTCTTTATGAATTCTTTGTTAGTGTGC
TGGATAAATGTCATATTTGGTGTGCCACTTGGGTTTTTTTTTATTCTTGATTTTGTTTAT
TTAGTTCAATAAAGAACTAAAAGAGTAAATCCAAAGAATTAAGTGTGGTAAAAGGCAAAA
GTTTGTGAGATCATTAGAGGGTAAAAGCCAATTTGTGTGTTAAACACGAGAGTTAAGTGA
CATCAAATTGAGTGAAACACGTGAGGGAGTGTTGTGAGGTCATTTTTGCTAACATTCTCT
TTTGTCAGATCACAAATATGTCAAAAGATCAAGAAGCTATAGACCAATCAATTATGCTCA
AAGCCATGCAACAACAATTTGAGCACATGAATCTGATGTTTGGAGAGATCCGTGACAAAT
TGGAGAGGCAAGACACTTGCCATAGCCAATCTACCAAAGGGGGCAATTTCAACCAATAGC
TCAAGAACAGTATTCATGTAAGATATCTCTGGTAATCAAGGGCGCTGACTGCTGCCATGG
GAGAAGAAGATGGCGATGACATAGATATATTTGTTTGATGACCAGTTTGGCCACCGTTGA
CATGCGTGGAAGAGATGATAGAAGGGCATCTTTAAGACGTATAGATCGTGATTTGGGGAG
TATCAAACAAGTTAAAAATATCAGCTTTTCTTTTCAAGGTAAAAATGATCCGGAAGCTTA
TTTGGAGTGGGAAAAAAAGGTGTTTCGAGCTAGTATTTGATTGCCACAACTACTCTGAGG
AGAAAAAGGTAAAACTAGCTGCTGTTGAATTTACTGATTATGCTATTATTTGGTGGGATC
AACTTGTTTTGAGTAGGAGTACACGAAATCGTGAAAGGCCTATAAACACTTGGGAGGAGA
TGAAGGCCATCATGAGGAGGAGATTTGTTCCTAGATCATTATTATAGGGAGCTGCACCAA
AGGCTTCAAAGTCTTACACAAGGTCCTCTAGAAGTGTGGAAGATTTACCACAAGGAGATG
GAAATAATCATGATTCGAGCCAACATTGAAGAAGAACGAGAGGCCACTATGGCAAGATTT
TTACATGGTTTAACTTGCCATCAAGATATTGCTTCAAGGCTAATGTGGTTGACTTGCATG
CACTATGTTGAGTTGGAAGACATGGTTCACATGGCCATGAAAGTGGAACGACAATTGAAA
AAGAAAGGTTCAAGCTCACTAGAACCAATTTGGGTTCATCTTCCTCATGGAAGTCAAAAT
GGAGCAAAGATGAAAAGGTTATTTCAAAGCCTAAGATTGAGCCAATCAAGGATTTCATAA
AGAGGGAGGCAACCAAACTTCTTGCATAAGGTAAATCTGATTCCCAACACTCTAGAAATC
AAGAGATATTAAGTGTTTTAAATGTTTGGGGACAGGTCATATTGCATCTCAATGCCCAAA
TAAGAGAGTAATGATCTTGAGGGATGATGGTGATGTTGAAACCGAGAGTGAATCAGATGA
TGATCCTATGCCACCTTTTGGAGGATGCTAATGATGGTGTAGAATATCCTTTCTTGTTGA
TTACCAGGTAAATTGATGGTTGCTAGCCCGCGTGCTCTTCAACATGCAAGTAAAAGAGGA
TGCGGAGGTACAACGGGTGATAACATCTTTCATACTAGATGCCACATCAAAGATAAGGTA
TGTAGTATGATAATTGATGGTGGAAGTTGTACTAATGTAGCTAGCACTAGTTTAGTTGAA
AAATTAAATTTGAAAACTTTGAACCTCATTACATCCTAGGCCATATAAGCTACAATGGCT
GAATGATTGTGGTGGAAGTTAAACGTAAATAAACAAGTGCTGGTTTCATTCTCTAATTGG
GAGATACAAGGATGAAGTTCTATGTGATTTGTAGTACCCATGCATGCTGGACACATTCTT
TTGGGTCGACCTTGGCAATATGATAGGCGTGTGACACATGATGGTTACTTAAATAGATAT
TCTTTTGTAATGAATAAAAGGCAAATCACTCTTGTACCATTAACACCTAGGCAAGTGTAT
GAGGATCATTAATGTCAATACAAAAAGAGAGTGATACAAATTAAAAGAAAATGAGAGTAC
AAAAGAAAGAGAGATTGAGAGAAAAGCAAGTGAAAAGATAGAAAAAAATATTGTTGAGAG
AATCATAAAAGAGAGGCAGCAAGTGAACTTGTTTGCAAAAGAGAGCGAGGTTAAGAGGGC
TTTCTTTTCATAAACAGCCTATTCGTTGTACTTTTGTGCAAAGAGGCTTGTTTACACATC
CCTCTAATTGAGCTTAAGATACCTCTTCTTTGCCTAGTGCTATTGAAAAAAGAATGATTT
CAGCATGACTCCATTTAGTTACAGGACTTTGATGATGTACAGTGATTTTCCAAATGAACG
AGTAAAAGTCCCTAACGGTTTTGCCATCCTATTAGGGGAATAGTTGAGCATCAAATAGAC
TTCGTCCCTGGAGCTACCATTTCCTAATAGACCCGCATATAGAAGTAACCCCGAGGAGAC
AAAGGAGCTTCAAAGGCAAGTTTGCCTTTGAAGAACTCTTGTTCGGCAAAAGGATATGTG
AGGGAGTTTAAGCATGATAGCCCAATGTGCGGTACCAGTTTTACTTAGTGCCCAATTCCC
TAAAGGATGGAACATGGAGGATGTGCGTTGACTGTTCGTGACAATTAATAAAATCACTGT
AAACCAGTATCGACATCCTATAAAATCCTAGACTTGATGACATGCTTGATGAATTGCATG
GTTCTTGTGTGTTTAGTAAAATTGATCTTCACAAAAGTGGATATCATCAATATTAGGATT
TTAGAGAGGGAGATGAGCCTCTTGGAAAACTGTCTGCCTTTAAAACAAAATATGGTTTAT
ATGAGTGGTTAGTGATGCCTTATTTGGGTTATCTAATGCACCTAGCAATACTTTTATGAG
GTTAATGAACCATGTTTTGCGCCTTGCTTTTATTGGCAAATTCGTAGTTTGTCTATTTTG
ACATGATATTTTGATCTATAGCAAAGGCTTAGATGATTCACACATTGAATTGACATTTGA
TCAAAGTGTATTTGACTGTTTGTTAAGGAAGGAAAAGTTATATGCTAATTTGAAGAAGTG
TTCCTTTTTGTAACAAATCAGATTGTTTTTCTTGGTACCATTATGTTGTAAGTGCTAAAG
GAATTGCAGGTTGATGAAGAGAAGGTAAAGGCTATTAAAGAGTGGCCTATCACCTAAAAG
TGTAAGTGAGGTAAGAACTGTTTTCATGGTTTGGCTAGTTTTTATAGAAGATTTGTGAAA
GATTTTAGCACCCTTGCTGCACCATTTAACTGAAACTTGTGAAGAAACATTGCAGTGGGA
TTTAAGTGGGGTAGTGAATTTCAAGAAAGGGCATTTAATCTAATTAAGGAGAAATTGGTT
TCTCAACTGCACCATTACTTGCTTTACCTGATTTTACTAAAACTTTTGAAATTGAGTGTG
ATGCTTCAGGTCTTATATAGGTATTGGAGCTGTTTTTGATGCAAGAAGGGCGTTTCCAAT
TGTACTGCTTATTTTAGTGAGAAATTGAGTGGTAGCAGCCACAACTTACCATACAAACTA
TCCTACACATCATCTATGATCTCCAAGGTGGAAGATGATTATGCATTGGTGAGAGCATTG
GAAACTTATGGCAACACTATCTTCTACCTAAAGAGTTTGTTATACACACTGATCACGAGT
CCTTGAAGCATTTGAAAGGGCAAGGTAAGTTGCATAAGAGACATGCCAAATGGGTTGAAT
TTATTGAGCCATTTCCTTATGTCCTTGATCAAATATATAGCTTGAAACAACTTTTATTTT
GGTCATTTTGACTTCTAAGGAGAATGAACCAAATTGGTTCTGGCTGATGCATTATCTAGA
AGGTATGCACTTATCTCTACATTAAATGCAAAGTTGTTAGGATTTGTCCAAAAAGTACAT
TAAAGAATTATTATGTTAACGAATCCTGATTTTGCTAATGTGTTTAATGCTTGTGAGAAA
GTTGCATTTGGTAAGTTCTACTCAATGTAGGCTCGAATCATGATGGGTTCTTTCTCCTTG
TAATTCCAATTTAGAGAAAATAAACCTTGTGTGTGCCTCATAGTTCTTTGCGTGAATTGC
TTGTGCGTGAAGCTCATGGGGGACAAGGTTCTCCTAATGGGACATTTTGGCTCATTGCAA
AGACTTTAGATGTTTTAAAAGAACACTTCTTTTACGGCCACATATCTACGAAACGTGATG
TTGAAAGAATATGTGAGAAGTGTATCACTTGTAAACATGCTAAGTCTAGAGTTTTACCTT
TCTCCCCATGGTATGTGGCAATTGTATAACAGCTCCACCTTTTCTACCCATACCTAGTGA
ACCTTGGGTTGATATTTCTATGGACTTTGGGATTTTGGGTTTACCTAGGTCAAAAAGGGG
AAATGATTCTGTTTTTGTTGTTGTTGATAGGTTTTCAAAGATGGTAACTCACATTTAATC
TTTCATTCCATGTCACAAAACTGATGGTGGTCATGCAACAAAATATTGACATAGCTAATT
TGTTTTTCAAGGAAATACAGTCAGGTTGCATGGAGTACCAAGGAGCATAGTTTCAGATCA
GAGATGCTAAGTTCTTGAGCCACTTTTGGAAAACTTTGTGGGGTAAGTTGGGTACTAAAC
TTTTGTTTTCTACTACTTGTCAGGATCTCCACAAACACAATTCTGATGGACAAACTGAGG
TTGTATAATAGAACTCTGTCTACTTTGTTGCGTGCCATTATTCATTGAAAGCAAACTTGA
TAAACTTGGGAAGAATGTTTGCCACATGTTAGAATTTGCACTTACAATAGAACTGTCCAC
GTTTCAGCTACTAAATTTTGACACCATTTGAGATTGTATATGGTTTTAATCCATTAACTC
CTTTGGATTTATTACCTTTACCTATTAATGCAGCGTGTTCTAGTATGGAGTTCTTGGTAA
AAAGAAAGCTGAATTTGAAATCAAGCAAATTGAACATGAGAGAACACGACAACACATAGA
AAAGAGAACTGAACAATATGCTACTCAAGCCAACAAAGGACGTAAGCAAGTGGTTTTTCA
GCCTGGAGATTGGGTTTGGGTGCATATGAGAAAGGAGAGGTTCCCAGCACAAAGGCGTTC
CAAGTTGCTTCCAAGGGGAGATGGTCCATTTCAAGTGGTTGCACGGATCAATGACAATGC
CTACAAATTGGATCTTCCTGGTGAGTATAATTTTTGTGAGTGCTACTTTTAATGTTTCTG
ATCTTTCTCCTTTCGATGTAGGTGAAGATTCGAGGACGAATCCTTTTGAAGAGAGGGGGA
ANTGATGAGAACCATCAAGGGAATACCATTAAAACTTCAAGTGATCCTTTGCACATTCAT
GGAGGCCCAATTACAAGAGCAAGAGCCAAAAAGATGCAAGCTGCTTTAAATGGATTAATT
GAGAAAATATGGATTGAAAATGCAATTCAAGATGCAAGACATCATGAATTGGGCTTGAAG
AGAAGACAAGGCATTGTGGGCATTATTCAAGTTATTGGGCAGCCAAATACACAATTTGTA
TCAAATGCAGAAAGGTCAAATTCGGAATAAAAATTGTATTGATTGAGCCAGAATTAATGT
GCAAGCTATATACCGTTGGAAAGATAATTAAGTTAGCTTTCCAATAAATTTTACAGAGCT
GGATTTGGAGTTCTCTAGAAGGAGTTATGACCAATTCATTACAGCTTGTTCAGACTTGGG
ATTTTCAACGAATCCTTTGTTTTTCAACTTCATTTGTTTGTTTTGTTTCAAGTTTGTCAA
TGTGTAAGGTAAGTCTACCATCAATGATGGTGGGCTAACATTAAGTTTGTCAATGATAGC
ATTAATTATAGTAGGCTAGCATTAAGTTTGTCAAAGATAGCATTAATTATGGTGGGTTGG
TGAAGACTTTTGAAACATCCTTTGACAAACCTACTTGGAGGGTTGTTCCAATGTTTCCAT
TTGTATTTTTAGGATCTTGGGTTTCTTTTAGCCTATTTAAATTCAGCAACCTTGCTATGT
AAGAAAATTAGAGATTAATGTTATTTGAATTTGAAAGATTATTCTTTCTTTGGTTCTTTT
GAGAACTAGTGAACTTATCAAGAATTTGCATTCTTGTGGCGTTCCAAATTTAGACTTATC
ACTCACCTTCTCATCTATTTCTTGAGTGTGGCGTCAATATCATTCTCTATACCTTTGGTT
CATGTTTTCTTAAGCATTGGGTCAAGGTTTTGTTTGTCTTAAATCTGTTTAGAACTTTCT
TGGGAAGTTGAAACTACAAATTAAGTGTGGGTTTCAAAGTTTCATTGTGGGATTCGCATC
A
>RLG10#LTR/Gypsy
TGATTAGTATTAAAAATTGTTTAATTATCAAGCGATAATATGTTATTTTATGCTTATGTT
ATAATTTATATTTGTGTTTATGTAATATATTATGAATTATTAATTATGTTTTAAATATAT
TTAATTTTGTGTATTTTTATGTGTTTATTAGGAAAATTATTAATTTCACGTACTTCGAGG
CTCCAAACAGATAAACGGAGGTCAAATTTGGATTCCGGAGGTCCGAAAACCTTAAGATCA
GTCAAGATCGGCTTAAAATTGGGCTTGTGTAAAAAAAGTTGACTTTTCCTGTTGACCGAG
CACTGATTGGATGATGAAATGAGCTTACAATAGATATGAGTGCATGGGATAACTGGCAAT
CTTGACTAAATCTCAACCGTTCATGATTCAATGGCCATGATTGTGCCACGTGGCAATGGT
TGGTGAAGCAAGTTGGAGGATCCGAATCTTTGTATTCGGGTCGACCCGATCCACCCATTA
ACCCGCCAAATCTCAACCGTTCTTTGGGTAAATCGGACGAGTCAAATGATGCCATGTGTG
ATGTTGACTTTTGAAGTTTGACCAGCCATTGGATCTTGATCTAAGGGTTGTGAGGAGCAC
ATGCATGAAGCCTATGATGGACCGCAAAGCACTGGATTATGAATTTATTTTTCTATAAAT
AGGGCCTCATTTTTATGTTTTAATCATCTCTCTACAACTCTCTTCTTCTCAAATTCTCTC
CATCTCCTTGTAATCTTGATTTCCAGGTGTGTTTTTAATATTTTGTATAATTATTTTCAT
TAATAAAATTAGTTTTATTTCCAATTTTAGTTGTTTTTATTTCTTTTAATTATAAGTAAT
TCAATTTTACTACTTCTTTTTATTTTAATTATGCTTAACTAAATAATATTAGTTAGGGGA
AGGTGAAACTCTTAAGAAATAAATATGATTTAATCAAATTCTATGTTTAATTTTATAAAT
TAAATTATTTTCTATTTAATTTTATACATGTTTTATATTTTGAAAATTTGATTTATTGTA
GACAAACAAATGAATTTGGCACAATAAATTCTTAAGATCTTAATATAAGGCATGGTGAAA
TGGTATTTTGACTTATTGTAGACAAATTAAATTTTGGCACAATAAATACTTAATCCATCA
TAAAATTAAAGGGAAAATAATAATAATTTGTATAATTAATCTTTTGAGTAATAAATCTAA
AACAAATTGGCAAAAAGAATTTATTAAGTTTTATTTATTTCTAAGAGTGGATCCATAACC
CTAACTAGTTCAATTCCATAGTTTCATTTAAATTAAGTTGTTTATATTCAAGTTTTAATT
TCAATTTTTAGATAAAATAAAATAAACTAATTAAATCTTTTCTCTGTGGATCGACCTCGG
ACTCACCGAGTTATAATACAACAAGACACTCTTATACTTGGGAGTTAAAATTTACTTTTA
AGTTGTGTCANAGTTTTTGGCGCCGTTGCCGGGGAAAAGTTTTTTTTATTTGGTTTGTTT
TTCCGTTTTTTATTTTTCTCTTATATGTAAAATTTCGTTTGCCCCCTTTTCCTTTTCTTA
AATTCTCTTTTGTCCCCATATCTTTCATAATTCTCGTTTCACCCCAACAATTTCCGTTTC
TAGCCCAATCTTCTGGTAATTACGTTCGGACCCCGACATCTTTCAACTGTTTCACTTTCA
TCCCAAATTGCTAATTCTAAACTTCTAAAAATTACAGTTTGACCATAAAATTAAAAATAA
TTTGCAATAGAATCCCTAGACGAAATTCCTCAAAATAATCAAGACTTGGACATACTTTGG
ACATACTTTGGACATATTTTGGACATATTTGGACTTATTTTGGACCAAACTAACTTTAAC
TACTAACTCTAATTACTAACTCTTAACTTACTAACTGCTAACTCCTAACTTTTATTTAAT
TTCAGTTATTTAATTTTCTGCATTTATTTTATTTCGTATTTATTTATTTATTTTTGCTTT
ATTGGTGGGTTTAACCACCAAACTAACTACTAACTCTTAACTTTTATTTTCAGTTATTTA
ATTTTCAGTATTTATTTAATTTTGTATTTTTTATTTTTTTAATTGGTGGGTTCAACCACC
ATTTTTTTTTTATTTTTATTTTTTTTTGTATTTATTTTTTACATTTTTTTATTGGTGGGT
TCAACCACCATTTAAATTGTTATTTAATTTTCTTTTGTATACTTATATTATTTGCTTATT
TATTTTTTTATTTTATTTTGTTATCAATTTGTGTAAATATTATCTTTATAACATAACCAT
TGCATGAGACGTTGGTCTCGATCTTCAAGTGGCAGGTTAATTCGTAGATCTCAATCTCCA
CCACCAATCATGGATGAGAATGAAGGCGAAAACGTTTTGGGCGAACTTAATCCTCAAATT
GATCAGGGAGACAACCAATCTCAACATGGGCATGATCAGAATCAACCAAGGACTCTGAGA
GACTACATGAATCCAACCAGAACCGGAGCACCGTCGTGTATAGTATTTCCTCCAGAAGCA
TCTCGATTCAACTTTAAACCAGGTATTATCCAACTTTTACCAACATTTCATGGTTTAGAA
TCTGAGAATCCGTACTTGCATCTAAGAGATTTTGAGGAAGTTTGTAATACATACACGGAC
CAAAATTGTAGCATGAACATAATTAGATTAAAGCTTTTTCCTTTTTCATTAAAAGATAAA
GCTAAAACTTGGCTACAAAACCTTAGATCTGGATCAGTAAGAACTTGGAATAACATGCAA
GAACAGTTTTTGAAAAAATTCTTTCCACCTCATAGAACAAATTCTTTTAAAAGGCAAATC
ACTTCTTTCACTCAAAAAAATGGAGAAACATTATACCAATGTTGGGATAGGTTTAAAGAG
TTGCTTAACATATGCCCACATCATGGTTTTGAAACTTGGCGATTGGTCACTTATTTCTAC
GAGGGCTTAATACCCCAAAGTAGACAGGTTGTTGAAATGATGTGTAATGGTGAATTTAGG
GATAAAAATCCTGAAGATGCACTAGATTACCTTGACCAATTAGCTGAAAATGCACAACAT
TGGGATACTGTTGGAACTTTTGAATTGACAAATAAGCAACAATCATCTCCATCTAGTGGA
GGAATCCATAACCTTAGGGAAGATCATGATTTACAAGCAAAATTTGCATCCCTAGTTAGG
AAAGTTGAAGCTTTGGAGCATAAAAAGAGTGATCAAGTAAAATCTGTTCAAGAAATTGCA
TGTAACATATGTAATTCGAATGATCATTTCACTCAAGAGTGTCCCACTTTGCCTGCACTT
AAAGAATGTCTAAATGATCAAGCTAATGTCATTAACACTTTCAATAAACCAAACCCATAT
TCACAGACTTATAATCCTGGTTGGAGAAATCATCCGAATTTCAGTTGGAGGAATAATAAT
AATGCACAATCTTCACAAGCACCACCTCCACAAAATTTTCAAAATCCTCAGCCTTATGCA
CCATATGTTCCACCACCCTGGAAAAATCTGGAAGACACAATGCATTCATTCATCAGAAAG
CAAGATGTTATTAACAATCAAAATGCACAAACTTTTTCTGATTTGAAAGATACTCTTGCT
AAAATTGCTTCTGCACTCACCATTCAAGAAAAAGGAAAATTTCCAGCCCAACCACAACCA
AATCCTAAAATTCAACAAAATCCACCCACAGACCAAGTCAAGTCAGTTATAACTCTTCGT
AGTGGTAAGGTTGTTGATAGACCTATGCCTGAACCTTATGAAAATGATGAAAATTCAAAG
GGTAAGGAAGGACTAAATGAACTTACACCTAGTGAAGAAATAACTAGTGTTCCACCTGAA
CCACCATTTCCGCATGCATTGAATAAACCAAAGAAATCAAACCACTCTTCTGAAATTTAT
GAAATCTTTAAGCAAGTGAAAGTTAACATTCCTCTATTAGATGCAATCAAGCAGGTTCCT
TCATATGCCAAATTTTTAAAGGACTTGTGCACTGTTAAGAGGAAATTGAAGGTAAGAAAG
AGTGCTTTCATGGCCGAACAGGTAAGTACAATTCTGTCTACTAATAATAAGTTGAAATAT
AAAGATCCTGGTTGTCCTACCATTTCTTGTATTATTGGTAACCACAGAATTGAGCATGCT
TTACTAGATCTTGGTGCTAGTGTTAATTTGCTTCCATATTCAGTTTATCTTCAACTTAAT
CTTGGTGAGTTAAAATCAACTTCAACTACACTTTTGCTTGCCGATAGATCAGTTAAAGTA
CCAAAAGGAATAGTGGAAGATGTTTTAGTACAAGTTGATAAATTTATTTATCCTGTGGAT
TTTATTGTCTTGGAAACTGAACCTGTTGTGAATAATTACAAACCAATTCCTGTAATTTTA
GGTCGACCATTTTTAGCAACTGCTAATGCTTTGATTAATTGTAGGAATGGTTTAATGAAT
TTATCCTTTGGGAATATGACTTTGGAATTGAATGTTTTCAACATGTGCAGGCAACCTAAT
GAAGAAAATGAGAATGAAGATGATACTGATGAACAAAAGGAATTGTTTGAATCTTGTATC
GAGGAAAATATTCAAAAAGGGGATTTTTCTGAACTTTCTAATGTTTGTTTAGTTAATTCA
ATTGAGTCAAATAAGCAACTTGAACTTGATATTTCTAATATAAATTCGTTGCTTGATTCT
ATGCAGACTTCGCAAAATTATGATGACGAGCCAAAATTTGAGGAGCTTGGAAGTATTGAA
AAGACAGAACAACAAGAAGCACCTAAAATGGAATTGAAACCTTTGCCTGAAGGATTGAAA
TATGCTTTTCTTGGAGAAGAACAAACTTATCCTGTTGTGATTTCTTCTACTTTAACAAGC
GACCAAGAAGGTAAGTTACTAACTGTTCTTAAAAAGCATAAAAATGCAATAGGATGGACT
TTAAATGACATTAAAGGCATTAATCCCTTAATCTGCACACATAGAATTAATTTGGAAGAA
AATGCTAAAATATGTCAACAACCTCAAAGAAGATTAAACCCACACATGAAAGAGGTAGTC
AAAACAGAAGTCCTTAAATTACTTGATGTGGGAATTATCTACCCTATTTCTGATAGTAAG
TGGGTAAGTCCTACACAAGTAGTGCCTAAAAAATCTGGAATCACTGTTGTTAAAAATGAA
AAAGGTGAATTAATTCCAACACGAATTACATCTAGTTGGCGCATGTGCATTGATTATAGA
AAATTAAATGAAGCCACTAGAAAAGATCATTTTCCATTACCATTCCTTGACCAAATCTTA
GAAAGAGTAGCAGGACATCCCTACTACTGTTTTTTAGATGGATATTCAGGTTATTATCAA
ATTCCTATAGCACTTGAGGACCAAGAAAAGACCACATTCACATGTCCTTTTGGAACATTT
GCATTTAAAAGAATGCCATTCGGGCTTTGTAATGCTCCTGCAACATTTCAAAGATGTATG
TTAAGCATTTTTTGTGATATGGTTGAACATTGTTTAGAGGTCTTTATGGATGATTTGACT
GTGTTTGGGAATTCTTTTGATGATTGCCTTGATAATTTGGAGAAAGTTTTAAAAAGATGT
GTTGAAAAAGAACTCGTGTTGAATTGGGAAAAATGTCACTACATGGTTACTTCTGGAATT
GTTTTGGGTCATGTTGTTTCTATTAAAGGAATTGAAGTTGACAAAGCAAAAATCGAAGTC
ATATCTAAATTGCCACAACCAAAAACAGTTAGAGATGTGCGATCCTTTTTAGGACATGCA
GGATTTTATAGGAGGTTTATAAAAAACTTTAGTGCCATATCTAAACCACTTTGTAACCTC
TTATTAAAAGATGCACCGTTTGAATGGAATGATGATTGCCAAAAATCTTTTGAAAAAATA
ATTTGTCTTTTAACATCTGCACCTATTATGCAATCTCCTGATTGGTCTTTGCCATTTGAA
TTAATGTGTGATGCAAGTGATTTTGCTGTTGGTGCTGTTTTAGGACAAAGAAGGGATGGT
AAGCCTTTTGTGATTTATTATGCGAGTAAGACTTTGGATAGTGCTCAAATGAATTATTCT
ACAACTGAAAAAGAATTACTTGCTGTGGTATTTGCATTAAACAAATTCCGTTCATATTTG
CTTGGCTCTAAATCTGTTGTGTTTACTGACCATGCTGCTGTGAGATATTTGATGAGTAAA
CAGGATGCCAAACCGAGACTAATTCGTTGGATTTTGTTACTACAAGAATTTGACCTTACC
ATCAAAGATAAAAAGGGTGCTGAAAATGTTGTTGCTGATCATCTATCAAGACTCACATCC
GAATTCTGCAATGATATAACACCCATAAATGATTCTTTCCCTGATGAATTTTTATTTTCT
GTTACTTCAATGCCATGGTATGCTAATATTGTTAATTTTCTTGTTACAGGTAAAATGCCT
TTGCAATGGAATGCTCAAGAGAAGAAGAAATTTTTTGTTGAAGTAAAGAAATTTTATTGG
GATGACCCTTATTTGTTCAAATATTGCCCAGATCAAATTTTTCGGCGATGTATTCCTGAT
AATGAGGTAAGTAGTGTCATTAATTTTTGTCATTCTGAAGCATGTGGTGGTCACTTTTCT
TCAAGAAAAACTACTGCTAAAATTTTACAGTGTGGATTTTATTGGCCTACCATGTTTAAA
GACACATATGAATTTTGCAAAAGTTGTGAAAAATGTCAAAAATTGGGATCAATTACAAAA
AGAAACATGATGCCCTTAAATCCCATACTTGAAATTGAAATATTTGACTGTTGGGGAATT
GATTTCATGGGTCCATTTCCATCATCTTTTGGATTTGTGTATATATTAGTTGCAGTTGAT
TATGTCTCAAAATGGATTGAAGCAATTTCTTGTCGAAATAATGACAGTAAAACTGTGATT
AAATTTTTAAGAGAAAACATTTTAAGTCGATTTGGAATCCCTCGAGCCATTATCAGTGAT
GGAGGTAAGCATTTTTGTAATAAGTCATTTGAGTCTTTAATGAAGAAATATGGAATTACA
CATAAAATTGCTACCCCTTATCATCCTCAAACAAATGGTCAAGTTGAATTAGCAAATAGG
GAGATAAAACAAATTTTGGAAAAAACGGTTAACCCAAACCGAAAAGATTGGTCTCTTAGA
CTTAATGATGCACTTTGGGCTTACCGTACTGCATTTAAAACATCATTAGGAATGTCACCC
TATCGGTTAATTTATGGTAAACCTTGTCATTTACCTGTTGAACTTGAACATAAATCACTT
TGGGCTATTAAAGCTTTTAATTCAAATTTGGATGATGCTGGTAATGTGCGAAAATTGCAA
TTGAATGAACTTGAGGAATTAAGGAATGATGCATATGAAAATTCAAGAATTATTAAGGCA
AGAACAAAAGCATTTCATGATAAAAGAATTTTTCGAAAAACATTTGAGATTGGTCAAAAA
GTGTTGCTTTATAATTCTCGTCTTCATTTATTTCCAGGAAAGTTAAAGTCAAAATGGAGT
GGCCCATTTGTTGTAAAAAATGTATATTCATATGGGGCCATAGAAATTGAGAATCCAAAT
AACGGTGTCACATTTAAAGTTAATGGTCAAAGATTAAAACCATATCTGGAACATCACCCA
CGTGACGAGGACACCGAAATTAATTTGGATGACCCACCAGTTCTTGATTAAGTCTTTAAT
GATTATTTTTTTTTGTTTTACTATTATTTTACCGTTTCATTGTTTGATTTTTTTTTTCTT
TAGATTGATGCACTGTACATAGTTTTTTTTTAACATTGTTTTTCTTGTGTAAGCGTGTTT
GTTTGACAGTTGTACATTCTCTCATCAATTTTCATTTTACATCATGAGCACCTCAATGAG
AAAATACCTGTTCGCACATCTTAAAAGATTTCGGCGTATAAAATTTCACTTAAGAGGCCT
GATACAAAGCTGTAAATCACATCCACTTTGGGATCTGCAACCACCAGAATTCGTGTCCTA
TGTTGAGGATCTAGAGGGACAACTCAGAACAGTAGAGAGTGGCATATATGAATTTCAAAT
GGAGCTTGAGGTTAACTCAATGAGAGGACGAATGTAAGTTCATTTTCCTTTTATATTGTG
TGCTTCTTTTTGCTCGCTTTCACGCTTGATTTGATTTTGCAGATTTGATTTTGGTGTGTT
TTGATTTATTTTCCCGTATAAATGGCGGATAACGGTACTCCGTGACTTCTTAAGTCGGTA
TCTTCAGTTTCCCACAATAACTGAAACCCCAAAATCAAACATGGAAGAAATACAACATAA
ACTCCATAAGCATTTTCCCTCTCTCCCTCAGAATGCCCTCAGGAAAATTTACAAAGCTCG
TTGTGAACGACTGCGTTTGTTAATGATCAATGGCATTCCTTCTGACATTCGTTGGTTAAT
TGAAGCAAAGGTCCGATTAGCAGGTGAGTTTTCTGGTCAATTTGTTTCTTACATGCCTGG
TTTTGGTAAAAGTACGTTTGCTAAGAAAAGGAGAGCTAAACGACTTGGCTCAAAATGTCA
TAACTGTGTAAGACTTGGTTGCAAACGACCGGATTGTAAATCTTTAGGAATGGTTTCTGA
TACTCGTGAAGATAAAATTAAATTCGTTAAAGATGGCATGAGTAAAGAATCGTTGGATGA
TATCTTACGATCTCTTGAGACGCATCGAAGCGGAATTGTGCAACGTGAGATTTACAATTT
GTGGATACTATTCCAAAAACAAAGTGCACAGTTAAGTCTTGGGAATCTGACTCAAAAAGA
CCCTGTTTGCCAGTTTATAAGAAAACTGGATGGGAAGCCGATCCTCGACCCATAGAGGGC
GTTCAAGCCGTTACTGGACGTAAAACCAGAGGAAGATGTGAGCCACAATCACAACTACCA
GTAAATATCCTTTCACTTCACTGTTATTTTACTTTACTGTTATTTTATCATTTGCATTAT
TGCATTTAGCGATGTGATTTTGTATTTAATAAATATTTGGTTTTCTTTTACTGTTTGCTT
TTTCTAATCATTACTTTCTTTTTACTGTTTGTTTTTGAATTATTGAGCCACGAGCTTTAC
TCGTCATTTGACAAATATGCCAACCCATTTACAGCTGTTTCTCATTATTTATGTCACCAA
GATCTTTAAATATGAGCTCGTTTTTCAAACACTCACAACTTGTTTTTGAAAAATTAGTCC
AATGGCAGCATCTTCGAGTAAACAATTCAAAAATATTTGTGTGCTTTCTGGGTTTCACTA
TGGAAAGTACAAAGAGTTCGTTCAGGCAGCTGTAGATCTTGGTCGTGTCATAGCAGAGAG
GAAACTGCATCTTGTATATGGAGGAGGTGAACGAGGGTTATCAAGACTTGTCTCAGAAGC
TGTTTTTACCAGAGGAAGCCAAGTACTCGGCATTATCCCAAAACCCATGAAACCGCTAGT
GTGCATGTCTGGCCCACCAATTGGAGAAGAATTAGTGGTATCAAGTATGCAAGAGAGAAT
ATCTGAAATGATGAATCATGCTGATGCTTTTATTTTCTTGCCAGGAGATCTTGCAACTTT
TGAGGCACTAATTACATTTGCATCTTGGGCCCACTTGAACATTCATCAAAAACCCATCGG
TTTGTTAAATGTTAATAATTTTTATGACGGCTTGCTAACTTTTATTAACCATGCAATAAA
GAATCATTTTGTTCCACATTCTGTAAAAAAACTCTTTATCTCTGCTTCTACTGCTAATGA
GTTACTTGATCTTTTACAAGCTTATACACCAGAGCCAGATCCACAGACTGTTGCACTGAA
TTGGTCGACTAATGATGGTAACGGTAACAGTAGCAGTAATAAGAAGTGCGATTTAGATTT
AACTCTCCGTTTGTAAATATTTTCTGTTGTAGTGTTCATGTGATGTCTTCTACACTCTTT
CTCTTTCCTTTTAAAACATTGAGGACAATGTCTTTTTCAGGTTGGGGGGAGGGAATAGTT
GATAATTGTGGAATGTCTTAGTCCTGGTTATGTGTTTACAAAAAAAAAAAAAAAAAAAAA
ACAAAAAAAAATTTTTTTTTTTTCTGTAAAGACTAACTTAGGACAAATTTGAGTCGAAGA
TGGCAGGATATAGAGAATGTAGTCTCTCTAGAAACGCATCTTCTTAATCTTAAGGGTGTT
GTTAAAAAAAAAAAAATTGACTTTTTCTTCATCTTTGTTATCTACTTTTAAGCTTCTGCA
TCAAGTTCAGGTGAGATCTCCTCTTCTTCTTCTTTTATTATTCTCTTTTATTTTTATTTA
TTTTTATTTTTATTTTTTTGCATATCTGTAAAATTATAAAATGTTAAGATAATGTTTAGA
TTAGGTTGTGGGGTGGGGATAATTGACGTATGTTTTAAATATGTGTGTTGTTTTTCTCTT
TTCTCTTTTCTTTTCTTTGTTAAAAAAAAAAAAAAAAAAAAAAAAAATTTGTTTTTTGTC
TAGGATGGCCGTGTAAAGAGTCACGACTTTTGAGACGCATCCTAATAGTCTTGTTGTATT
ATATTTTGATTTTGAGATTCATAGTAAGTTGTTTTTGTTCCCTTTTCTTTGAATTACTCA
AATTTGTGAACTCTCCACTTGGTTATTAAGTTATTTAATTGTTTACTCATTTAACAGGTA
TTATTGAATCATTCTTCACACACACACTATGACACATACTAGTGGGTTGTAAGTTAAAAT
TTTACAGCATTTAGTTCTTTTGATTTATTAGGAATAGTATCTAAGGTAGTAGAAAGTGTA
TATTTCCAAAAAAAAAAAAACAAAAAAAAAAAAAAAAAAAAAAAAAAAAAGAAAAAAAAA
TGTTTTTAATTTTGTTATATCTAGAAACCCGAGTAATTAAGTCCGTAGGGGTGTTTCAAC
ACCTAGTGCCCTAAGGTCAACTGGTCTGGGAGTCACTGGCCTAAAGCTCGCTACATGGGT
AATAGATATATTGTTTGTTTATTAGAAACCCGAGTAATTAAGTCCGTAGGGGTGCTTCAA
CACCTAGTGCCCTAAGGCCAACTGGTCTGGGAGTCACTGACCTAAAGCTCGCTACACGGG
TTAGAAATGTAATATATAAAAAAAAAATGTGTGAATAATCTATTGCCTAAAGATATAATT
TCTAATGAATTTTAGAACGAAAATGTTGTTTTTCTTTTAATGAAGCCCCATAAGTATTGT
GTTAATTACTTGAGCACAAAAGAAGGTTTGATGATATTCTGGATAATGAGTGAACATCAA
TGTGGTAAAGGAATTTGGGAGAGTTCATTTATTTGGTAATTTAGAGGATAGATGAACAAC
TATTAACTTGCATGTGAATTTTATAAATCTTAATTTAATATAACGCTTTAATTGCTAGAG
GGCTAGCAATAAGCTGGTTGGGGGGTGNTGATTAGTATTAAAAATTGTTTAATTATCAAG
CGATAATATGTTATTTTATGCTTATGTTATAATTTATATTTGTGTTTATGTAATATATTA
TGAATTATTAATTATGTTTTAAATATATTTAATTTTGTGTATTTTTATGTGTTTATTAGG
AAAATTATTAATTTCACGTACTTCGAGGCTCCAAACAGATAAACGGAGGTCAAATTTGGA
TTCCGGAGGTCCGAAAACCTTAAGATCAGTCAAGATCGGCTTAAAATTGGGCTTGTGTAA
AAAAAGTTGACTTTTCCTGTTGACCGAGCACTGATTGGATGATGAAATGAGCTTACAATA
GATATGAGTGCATGGGATAACTGGCAATCTTGACTAAATCTCAACCGTTCATGATTCAAT
GGCCATGATTGTGCCACGTGGCAATGGTTGGTGAAGCAAGTTGGAGGATCCGAATCTTTG
TATTCGGGTCGACCCGATCCACCCATTAACCCGCCAAATCTCAACCGTTCTTTGGGTAAA
TCGGACGAGTCAAATGATGCCATGTGTGATGTTGACTTTTGAAGTTTGACCAGCCATTGG
ATCTTGATCTAAGGGTTGTGAGGAGCACATGCATGAAGCCTATGATGGACCGCAAAGCAC
TGGATTATGAATTTATTTTTCTATAAATAGGGCCTCATTTTTATGTTTTAATCATCTCTC
TACAACTCTCTTCTTCTCAAATTCTCTCCATCTCCTTGTAATCTTGATTTCCAGGTGTGT
TTTTAATATTTTGTATAATTATTTTCATTAATAAAATTAGTTTTATTTCCAATTTTAGTT
GTTTTTATTTCTTTTAATTATAAGTAATTCAATTTTACTACTTCTTTTTATTTTAATTAT
GCTTAACTAAATAATATTAGTTAGGGGAAGGTGAAACTCTTAAGAAATAAATATGATTTA
ATCAAATTCTATGTTTAATTTTATAAATTAAATTATTTTCTATTTAATTTTATACATGTT
TTATATTTTGAAAATTTGATTTATTGTAGACAAACAAATGAATTTGGCACAATAAATTCT
TAAGATCTTAATATAAGGCATGGTGAAATGGTATTTTGACTTATTGTAGACAAATTAAAT
TTTGGCACAATAAATACTTAATCCATCATAAAATTAAAGGGAAAATAATAATAATTTGTA
TAATTAATCTTTTGAGTAATAAATCTAAAACAAATTGGCAAAAAGAATTTATTAAGTTTT
ATTTATTTCTAAGAGTGGATCCATAACCCTAACTAGTTCAATTCCATAGTTTCATTTAAA
TTAAGTTGTTTATATTCAAGTTTTAATTTCAATTTTTAGATAAAATAAAATAAACTAATT
AAATCTTTTCTCTGTGGATCGACCTCGGACTCACCGAGTTATAATACAACAAGACACTCT
TATACTTGGGAGTTAAAATTTACTTTTAAGTTGTGTCA
>RLC11#LTR/Copia
TGTTAACATAAATATGTTAATAATATTGATTTTGATGATAACAAATTTTAAATGTTTTTT
GACAAAAATATTGGAGCTATTTCTTAATAAACGAAAGCCCTTTTAATCATTGCCTTATTT
CTTCATAAAAGATGGATTTTCAAATTAGAAAGAGATTCTCTGCAAAAACTCGTTTAAAAT
TGCAATTCTGGTTATAAACGGTGAACCGTTTATTTTAAACGGTTAACCGATTAAAGGCAG
AGAGTAACACATTTCCTAAACCTCTAACCGTTTATGAAAAACGGAAAACACAAAAGATGG
GAAGGTTACTGGAAATTAACGGTGAACCGTTTATTTTTAAACGGTTAACCGATTATCACC
AGAGAGCAACATATTGCCTAAGCTCTAGCCGTTTATGCTTAACGGAAAACACCCAAGATG
GGAAGGCTACTGGAAACTAACGGTGAACCGTTTATTTTAAACGGTTAACCGATAACGTCC
AGAATTGAAGGTTGTCCTCCTCTGGCATTGATTAACGAAAACTGATAAGGCTAAATTGTT
GTGCAGGTTACTGGAGACAAACGGCAAACCGTTTATTTTAAACGGTAACCGATAAACCAG
AGAAGCACTATGCAACCTTAACCGTAATAAACGGATAAGATGTTCATTTGCAGTTACTGG
AGACAAACGGAACCGTTTATTCAAACGGTTAACCGATAATATCCAGAGAAGTCACTTCAT
GCAAGTCCTTAACCGTTTAGTGTAAACGGATAACAAATGCTCATCTTGCAGGTCTCTGGA
AGTTAACGGCGAAAGGGCAATCCTAAACGGCAAACCGTTTATTTGAAATCTGGCCCAACG
GTAACTTTGACCAACCTAAACGGTTAACCGTTTATGGTTAACGGCGAACCGTTTTCTGTC
CGACAGTTTGTAACGGCTAGATTTTCAGCTCCAAATATAAATAAGCTCATTCAAATTCAA
AGAAGATTGATCACAACACGACCATTTGAGCTAATATTCGAGAATACAATCTTCATAGAG
CTTAGAACACATTCTTGCTTCATCTATTCACATATTAAGCATCATTGTGTAATCTTATAT
ATTGTGAGAGGCAAAACAATTTGTAATCTTTTACTTTGAGTGATTGTAAGTGTTGGGATA
CACTTGGGTTAAGAGATTGGGGATAATCTCTTGTTGTAAAGGTCCATTGACACCTTGGAA
GTCAAGTGTAAGCATTTGAAGCCTTGGAGGCTTGCTTAGTGGAATCCTCAAGCCCGGAAA
GCTTGGAGGCGTGGACGTAGGCGAGGTTGGCCGAACCACGTAAAAATCTCGGTGTTTGAA
TCCCTCTTCCCTTATCTTTTTATATTGTGATCATCTTAATTGTTATTGCTTTGAATTTGA
TTTATAATTGCATTAAGATTTTCTTTAATAAATTGAATAATTTTTTAGAATCCCAATTCA
CCCCCCCTCTTGGGTTGCATACTTGTATTTCANATTGGTATCAGAGCCTCGTTCTCTTGT
TAAGACTTAATCGTCTAGAGTAAAAGATCCATGGCAACCCTAAATGACTCAACCTTTAGA
GAAGGGCAATCCACAACTAGACCACCATTTTTCGATGGTAATGACTATGCTTATTGGAAA
ACTAGAATGAGAATCTATTTGCAAGCCTTAGATTATGAAATTTGGGAAGTTGTTTGTGAT
GGTCCATTCATGCCTACGTTCAAAGATGAAGTAGGAGATGATATTCCTAAACCATCGAGT
CAATGGAGTGAGTTAGAAAAGAGAAAGATGTCTCTAAACTCCAAGGCTATGAATGCTTTG
TTTTGTGCCCTTGATAAGAAAGAATTCCATAGAGTATCTAGTTGTGAAAGTGCACAAGAG
ATATGGAACAAACTTGAAGTTGTCTATGAAGGGACAAATCAAGTGAAAGAGTCTAAAATC
AGTAGATACACTCGTCAATATGAGTTGTTCCAAATGGAACAAAATGAAAATGTGTATTCT
ATGTACACTAGATTCACGGACATAGTGAACACCCTAGGTGCCTTAGGGAAAACCTTCTCA
AATAGTGAGAAAGTTAAGAAAATCATTAGGTCACTTCCAAAAGAATGGAGACCTAAAAGA
ACCGCTATTGAAGAGGCCAAAGATTTAAATACTTTACCTCTTGATGATTTAATTGGTTCT
CTTATTTCGTATGAAGAGGATTTAGCTGCAGAAAAAGGACATGAGGAGAAGAAGAAAAGC
ATTGCTCTCAAAGCTTCAAAATATGAGAGTGATGGGGAGAGTGAACCGGATGATGAAGAG
CTAGCCATGCTAGCAAGGAGGTTCAGAAAATTCTTCAAGAAAACCGGAGAGCGAAGAAAT
TTCAGAAACTTCAAGAACTATAGGGAGAAGAAGGAGGCAATCACTTGCTATGAATGCAAG
AAGCCTGGACATATAAGATCGGAGTGCCCACTTATCAACAAACTCAAGAAGAAAGCAATG
GTTGCAACTTGGGATGATAGTGAGGAAGAATCAAATGATGAAGAAGGATCGCAAGAAGTA
TCAAACCTAGCACTCATGGCAATAGGAGGGGATGATGATCTCAATGAGGTAAGTGATCCT
ACCTATGATGAATTATATGATGCTTTTCAAGATTTGCATAATGAGTTGATGAAAATTGGT
AAAAAGAATGTATGTCTTAAAAAGGAAATGGCAAAGCTTAAAAATGAAAATGAATCTCTA
AATGCAAGAATTGTATGCCTAGAAGTAGGAAACAAAACATTGCATGATGAAATTGCATTA
TCAAATGAGAAACCTAGCATCTTACATGAGCATTTGAAATCACACATAGATGAGTTGAAA
AATGAGAACGAATTGCTCAAGAAAAAGAATAATGAATTGAATGAAATTGTTTTGAAATTT
ACAAATGGGCAAAAGATGTTGGATAATATGCTTAACTCACAAAAATGTGTTTTTGATAAA
GGAGGACTTGGATATAAGCCTAACTTGAAGCAAAAGTATTATAAGAATTATTTTGTTAAA
GCTACCTCCACAAATGATCATAAGATTGTATGTCATTATTGTAATCAAAATGGTCACATG
AAATTTAGATGTCCCGTGAAAAGGAATGCATATTATGGTGTCAAATGCATTTGGGTTCCA
AAAGGAACCGTTGCTAACTCTCAAGGACCCAAAAAGCTTTGGGTACCTAAAACTTGAGAC
TTTTTCTTGTAGGGCTTGAAGAAGAAGAAAAATAAATGGTACTTGGACAGCGGTTGTTCA
AGGCACATGACCGGAAACTATGCATGGTTCTCAAGCTTCACCAAAATTGAAAATGGTGGA
GACGTATCTTTTGGAGACAACTCAAAAGGAAAAATTCTTGGAATTGGAAATGTTGGTAAA
GTCTCTTCAACTCTAATTGAGAATGTATGTTTGGTTGAAAACTTGAAACACAACTTAATT
AGCATTAGTCAATTATGTGACAAAGGTTATAAAGTTATCTTTGATAAATTTAGTTGTGTT
ATTGAGAACTCATGTGATGGCAAAACCTTATTTGTTGGAAATAGATGTGGTAATGTTTAT
ATCATTGACATAGAATGTGCATCTACTCTTGATAAATGTTTTTCGGCATTGCATGATGAT
TGTTGGTTATGGCATAGAAGGTTAGGACATGCAAGTATGGATTTGATTTCAAAAATTTCG
AAAGATGATTTAGTTAAAGGTCTTCCGAAAATTGGTTTTCAAAAGGATAAGATTTGTGAA
GCTTGTCAATTTGGAAAACAAATTAAAACTTCTTTCAAGAATAAAAACCATATTTCTACT
TCAAAACCACTTGAACTTCTTCACATAGATCTTTTTGGGCCATCTAGATATGCAAGTCTA
AATGGCAAATATTATGCTTTTGTGATAGTGGATGATTATTCTAGATATACATGGGTATTA
TTCTTAGCCAATAAGGATGATGCTCTTGATGCATTTAAAGTGCTTTGTAAGAAATTACAA
AATGAAAAAGGGCATGGTATTGTATGCATTAGGAGTGATCATGGAGGAGAATTTGAAAAT
CATGCATTTGAGAGTTTTTGCAATAATCTAGGCATTGAGCATCAATTTTCATCACCTAGA
ACTCCACAACAAAATGGAGTTGTTGAGAGAAAGAATAGGTCTATTCAAGAAATGGCTAGG
ACCATGTTAAATGAAAATGCATTACCAAAATATTTTTGGGCCGAAGCCGTCAACACCGCT
TGTTATGTTTTAAATCGGGTGTTGATTAGACCTAATCTTAATAAAACTCCATATGAGCTT
TGGAAAGATAGAAAACCCAACATTGGCTATTTTAAAGTTTTTGGATGCAAATGTTTTGTT
TTGAACACAAAAGACAATCTTGGTAAATTTGATCCAAAATCCGATGTTGGTATTTTTCTT
GGTTATTCAAATTCAAGCAAAGCTTATAGAGTCTATAACAAAAGAACTTTAGTTGTGGAA
GAATCTATGCATGTCACATTTGATGAGTCTAACCCCTCCTCTACGGAGAAAGTCGTTGTT
GATGATGATGCAGGAGAAGAAGAACAAGAAGAAGAAGCATCAAATGACAATCAAGAGGAT
GCACCACATGGAATTCAAGAGGAACATCATGAAGAACCAAATGTGGAGCAAAATGAAGGT
ACTTCTCAAACACTCCCCAAGGAGTGGAGGTATGTCTCTTCTCACCCTAAAGATGTAATT
TTAGGAGATCCCTCACGAGGTATAACAACTAGATCATCACTTAGAAATACTTGTGAGCAT
AATGCATTCATCTCTCAAATTGAACCAAAATCCTTTGAGGATGCAGAAAATGATGAATCT
TGGATTATGGCAATGCAAGAGGAGTTAAATCAATTTGAAAGAAACAATGTGTGGGAATTA
GTTCCTAAACCTGAACATCAATCTGTAATAGGTACTAAATGGGTGTTTAGAAATAAGATG
GATGAATCCGGTGTGGTTGTAAGAAACAAAGCTAGATTAGTGGCTCAAGGTTACAACCAA
GAAGAAGGAATTGATTTTGATGAAACCTTTGCACCTGTAGCAAGGTTAGAATCCATTAGG
ATGTTGTTAGCATATGCATGTCATAAGGATTTTATTTTATTTCAAATGGATGTCAAGAGT
GCTTTCTTAAATGGATATATTATGGAAGAAGTTTATGTGAAACAACCTCCTGGTTTTGAA
AATGAAAAATTTCCAAATCATGTTTATAAGTTGCTTAAAGCCTTGTATGGATTAAAACAA
GCACCTAGAGCATGGTATGATAGACTTAAGAATTTCTTGCTAGAAAATGACTTCTCTATG
GGTAAAGCGGATACTACTCTATTTGTTAAGCATAAGAACCAAGACATACTTATTGTTCAA
ATTTATGTTGATGATATCATTTTTGGTTCTACTAATGAGTTGTTGTGTAAAGAATTTTCA
TCGTGTATGAGCAAAGAATTTGAGATGAGTATGATGGGAGAGTTGAAATACTTCCTTGGA
CTTCAAATCAAACAAAACGAGGAAGGAATTTTCATAAATCAAGCCAAGTACGTAAAGGAT
CTACTCAAACGATTCGGCATTGATGATTCAAAGACCAAGAATACACCAATGAGCACAACA
ACCAAGCTGGACAAAGATGAAAAAGGTAAAGAAGTGGATATCAAAATGTATCGAGGTATG
ATCGGATCCCTACTTTATTTGACTGCAAGTAGACCCGATATCATGTTTAGTGTATGTTTG
TGTGCAAGATTTCAGTCATGTCCCAAGGAATCTCATTTGCTCGCTGTTAAAAGAATTTTC
CGTTATTTGAGTGGAACCATAGATATTGGCCTTTGGTATCCTAGGGGAACTCATATAGAT
TTAACATGTTTTTCGGATGCGGATTTTGCTGGTTATAAAGTGGATAGGAAGAGCACTAGT
GGAACTTGCTATATTCTAGGACACTCTCTTGTTTCATGGTTTAGCAAGAAACAAAATTCT
GTCGCACTTTCAACTACCGAGGCTGAATATATAGCTGCCGGAAGTTGTTGTGCACAAGCA
CTTTGGATGAAACAAACACTTAGAGATTATGGCATTAATCTTGAACAAATTCCTATTAAG
TGTGATAATACTAGTGCTATAAACCTTTCAAAGAATCCCATTCAACACTCTCGAACCAAG
CATATAGAAATAAGACATCATTTCTTGAGAGATCATGTTCAAAAGGGAGATATTGCATTA
GAGTTTATTTCCACGGAAAAACAACTTGCCGATATTTTCACAAAACCGCTTTGCGAAGAA
CAATTTTCAAAAATTCGGCATGAACTTGGGATGATGAAATTTTTGCATTAACATCTCTAT
TCATGCTATTGAGTGTACTGAATTGATTGATTACTATTTATGAAATGCTTGAGCTTGGTA
GACAAATGATGAATTTGCATTGATAACTCTTGATTATATGAATTGATTGGTTGAAAACAT
GTCCATGAATCATGCATTAAATTGGCTCATAAAATATTTTCAGATCAATTAAATGATCTT
GGAATATATTATTTGCTGGCCAAAAATTAAATCAAATGTGCGAAATTACAGATAAAATAA
ACGGTTAGCCGTTTCCTATAAACGGATCACCGTTTAATTCCAGAAACGAGATTATGTGTC
TGTCCGTTTACCCTTTCACCGTTTGCCACAATCGGTGAACCGTTTTTCAACAGAGAGTCC
TCTAACAGTTACTCCTTAGCCGTTAAGCGCTTAGGCTTTCACCGTTTCCCTTTCTTCAGC
CTCTGGAAGTTACCCTTTAACCGTTTCAATAAACGGTTAACCGTTTTCGCGAAGTATAAA
AACTGTTCAAAGGTTTTCTTCTCCTTCTCCAGTTACCCTCTCACCGTTTCCTCCATTGTT
GCGCAGCCGAAGGTCTCTTTGTCCTCAAATCCTCATTTTTCTTGCTTTCCGTGCCAAATC
AAACCCTCAAAATCATTTCTTATCACCTTTAGAACATTTCTACCGATTCAAAACTTCAAA
TCGAGCCCAAAATTCAAAAATCCCAAATCTAAACCCTAACTGTCGCGGGTCGGGTTTCTT
CGTTCTTAATCCGATTTCCACCTTTCTTCAACCAAATTGAACATCCTACTCACATCCTCT
ACTCTTCCTTAAACCTTTTATCGATTTACTTTCGTCCCATACGTGTTTCCATGGCTGAAC
CCTCTCGGAGAAATCCCAGGCGTAAATCTGTGCCTCCAAGGAATCCCATACCACCTCGGG
AGGTCTCTGAATTTTCAAGGATTCACTTCCCCACACCTTCCTTGGCTAAGCGGTTCGAAG
ATCGCTTCGATGGTCGAAAGGTACTTGATTCCTTCTTTGTTGACATTGATGATTTCCGCA
ACTTGGTTGTATGTGGTAGAAGTATTAGGGATATGCTTCAGCCTTGGGAGGCTGCCATTG
ATTTTGATGACCGAGTTTATCCAAATTTAGTGCGAGTCTTTTACTCGAACATGGAAATCT
CCGATACTCGCCCAAATAGGATAGTCACTCAAGTCGGCCGTGTACCCATAGAATTTGATG
ATGCGGACTTAGCTGACTTTCTAGGTATCTCTTGTGAGGGGCTTGACATTTACACCTCTA
GGAAAACCCTCTCCTTTGATACTTTTTCTCATACTCATGGCGTCCGTAATATATGTCGTC
GTAGAGACTTATCGGATGAGATTTGTATGCTTCCGTTTCGGTCTCAACTTTTACCTCTCC
AAGTTCGTATTCTTCACTCTATTTTACAGCACATAGTGACTCCTAGGAAGGGTCACTCGG
ATGAGGTTACGAGGTTGGACGTTGCCCTATTGGATAGCCTTCTTACAGACCGTCCCATTA
ACCTCGGGTATATTATTGTGCGACATATGTTGAGTACTCCAGCGGTCAACCACCGCTTGC
TTCCTTATGGCAGTATCATCACTAAAATACTGCGACGCTTTGAGGTGCCACTTCTTGATA
CTGGACATATGGAGACTCGACGGATTGGTCCCGAGGCCATGACCAGTATCGGATTCTCTA
GGAAGAATGGAGTGTGGATAAAGACAAGCAACTCCAAAAACCGGGATACCTTGATTGCTC
CAGAGGACGATCGGATGCTCAATGATATCTATCCTCCCGATCAGCTTCCTGACTTTAGAT
TAGGAGCTCATCCTCATCCTCCGCGTCGCCATTTTGTACCTCGGCCTCCAGCTGACTCAG
ACTCTGAGGAGCGTGCGATGGATGCTGACATTCCCTCCTCTTCCGAGCTGCCTCCTGCTC
CTGAGCCTTCTGCTGTTCCCGAGCAGCCATCTGCCTCTATGCCGCCTCCAGCTCCAGTTC
AGCCCCCTGCTTCAGACGCAGTGCAGCAGCTGATCACTGATGTTCAGCGGATTTCGGAGC
GCCAGCAGCTGATTCTTGATCGGTTGGACACTCTTTCCCGTGACCACCAGCAGCTGCGTT
CTGACTTTCAGATATTCCAGCGGCAGAGCCTTGATCAGCAGCTGGAGCTTATCGCTGGAC
AGCGCACTATTCTCGGCTATTTCGGCTATGATCCGGGGAGCACATCTTCTCCGCCTCCGT
AGTTTCTGAGCTTTGTCTTCGCACATACATTTTACATTTTGGTTGCTAGCATTTTTATTA
TTATTTTGATTTTGATGCATATGTGTGTGATGTTCTTGATGATTAGATGATTGATGCTTT
GTGATTGCCTAATTGGTTGGATATTGTAGAATTGGTTTATTTGTGGATATTGGAGTGTTG
GTATGTTTGTGGATATTGAAGTGTTATTTTGTTTTGTTCATGGAGTTGTTGGCTTGTTGA
AAGAAGAAGTTGATGTTAATCTATTTTTGGAAGTGTTTCTATCTCATTTTGTATAAGTGG
TTTTGCTCATTTTTAAGGGGAAACTCTGCCAAAATTTTCGCTCGCCAAAACCGGGCAACT
TCTTTAATGGATTTGCGTATTTCTTATTTCCTCTTTTCTTTTTGATGATGAAGGGGGAGA
TAATTATGGTTTTTAAGATGGTTTTTTAAATGGGGAGATATTTTTTTAAGATGGATTTAA
AATGGGGAGATTTAAAGCAAAAATCCTTTTATTCACATTTCTCAATTTGGCCATACATTT
AGGGGGAGCACATATTAAGGGGGAGCTAAACATTGAATGAAATTTGTCATCATCAAAAAG
GGGGAGATNTGTTAACATAAATATGTTAATAATATTGATTTTGATGATAACAAATTTTAA
ATGTTTTTTGACAAAAATATTGGAGCTATTTCTTAATAAACGAAAGCCCTTTTAATCATT
GCCTTATTTCTTCATAAAAGATGGATTTTCAAATTAGAAAGAGATTCTCTGCAAAAACTC
GTTTAAAATTGCAATTCTGGTTATAAACGGTGAACCGTTTATTTTAAACGGTTAACCGAT
TAAAGGCAGAGAGTAACACATTTCCTAAACCTCTAACCGTTTATGAAAAACGGAAAACAC
AAAAGATGGGAAGGTTACTGGAAATTAACGGTGAACCGTTTATTTTTAAACGGTTAACCG
ATTATCACCAGAGAGCAACATATTGCCTAAGCTCTAGCCGTTTATGCTTAACGGAAAACA
CCCAAGATGGGAAGGCTACTGGAAACTAACGGTGAACCGTTTATTTTAAACGGTTAACCG
ATAACGTCCAGAATTGAAGGTTGTCCTCCTCTGGCATTGATTAACGAAAACTGATAAGGC
TAAATTGTTGTGCAGGTTACTGGAGACAAACGGCAAACCGTTTATTTTAAACGGTAACCG
ATAAACCAGAGAAGCACTATGCAACCTTAACCGTAATAAACGGATAAGATGTTCATTTGC
AGTTACTGGAGACAAACGGAACCGTTTATTCAAACGGTTAACCGATAATATCCAGAGAAG
TCACTTCATGCAAGTCCTTAACCGTTTAGTGTAAACGGATAACAAATGCTCATCTTGCAG
GTCTCTGGAAGTTAACGGCGAAAGGGCAATCCTAAACGGCAAACCGTTTATTTGAAATCT
GGCCCAACGGTAACTTTGACCAACCTAAACGGTTAACCGTTTATGGTTAACGGCGAACCG
TTTTCTGTCCGACAGTTTGTAACGGCTAGATTTTCAGCTCCAAATATAAATAAGCTCATT
CAAATTCAAAGAAGATTGATCACAACACGACCATTTGAGCTAATATTCGAGAATACAATC
TTCATAGAGCTTAGAACACATTCTTGCTTCATCTATTCACATATTAAGCATCATTGTGTA
ATCTTATATATTGTGAGAGGCAAAACAATTTGTAATCTTTTACTTTGAGTGATTGTAAGT
GTTGGGATACACTTGGGTTAAGAGATTGGGGATAATCTCTTGTTGTAAAGGTCCATTGAC
ACCTTGGAAGTCAAGTGTAAGCATTTGAAGCCTTGGAGGCTTGCTTAGTGGAATCCTCAA
GCCCGGAAAGCTTGGAGGCGTGGACGTAGGCGAGGTTGGCCGAACCACGTAAAAATCTCG
GTGTTTGAATCCCTCTTCCCTTATCTTTTTATATTGTGATCATCTTAATTGTTATTGCTT
TGAATTTGATTTATAATTGCATTAAGATTTTCTTTAATAAATTGAATAATTTTTTAGAAT
CCCAATTCACCCCCCCTCTTGGGTTGCATACTTGTATTTCA
>RLG12#LTR/Gypsy
TGATGAGCATAATTTATATACATATTTTACCCTTAATTATATAATTGCTAGTTATATTTA
TTTGTTATTTTTAATTAATTGAATTATTTTATTGAATAGGGAATTAATTGGAGATTATGG
ATAAAAAGGGCATAAAGAAGTTCAATTTGGAAGCATTAAAGATTAATTATTTTGGAAGCA
ATTAGCATACATGCATGTTAATTCAAGCCAAGGAAACCGAACAATAAATTAATTTATCCA
TGCACATGCAGACAAAGAAGAAAATTAAGCTAAGTGGAAAGCATTTAAAAAGGGACCCTC
ACTTGGCTTTCATAATTAAAAAAGGAATTCTAAGCAATTTTAAAAGGTTTGATCACGTGT
GAGAGCAAAGAAATTAAGGGAAAGCCTTTTGGCTTTAGGATTTACAAAGATGGGGCCCGT
TTTAAAGATTATAAAAGGGAGTTTTGGCTTTTGGAGGGGGAGCCGCCAGAGGAGAGATGC
AGACGCAAGGCTGGAAGAGAGCAATCGGCAGCAGCAGCAATTCGGCTTCCCATGGCTGAT
TTTATTTATTTTGTTGCTCCCAATTCAAGTATGTCTAGCTAATTTTCTTATACTGAGGTT
AAGGATGAAACCCTATTCAATGAAATAATTATCTTTTTATTTAATTAATTCCCTATATAT
GTTCTTTGATGATTATGGTTTTTATTTCACATGATTAATTGGATGTTATTAAAATCTTTT
CATCAATTCTGTCATGCATTATTGATTGTTAGGATTAATATTCGATTAAATCTATGCTTG
GATCTATAAAGTTTATACATGATTATCTTTGATTTTATGTCTTTCATTAAATTGTTTACA
TAGAGTGCTTAGGAAAACTTTGACTCTTTGTTATTCAATATGTTTACATGGGATGCTTAG
ATGTCATATTATTAAGCAGAAAAAGAACCTACATTAGATTTAATTACTTGGGCTTAATTG
TTATATCCATGAGATGACATAGATTGATTTCGAGTTGTCACTCTAAAATTGGGGATTAAT
TAATAATTAGATAATTACTAGTTGAATAGTGGTGGATTCTGAAACCTTGGTAATTCTTAT
CTTATTGAATTCTCCTTTATTTTAATTGCTTCCTTAGTTTAATTGGTTTAATTTTCTTAA
AAACTCAATTTGCTCAACTAGGTTAGAATTAATATTAATTTTAGATTTAAATTAGACTTT
TCAATTTATAACAATCCCTGTGGGATCGACCTCGTTACCACTATTCTATTTCTAGATTCG
TGCGCTTGCGAGTATATTAAAATTTTCACAACANAGTTTTTGGCGCCGTTGCCGGGGATT
GTGCTAGAAAGTCAGTTTAATCTAGGTTGATTTGATTCTTCCACTAGTTATAATTTAGGT
TGTCTTTTATTTTATTTATTAATTTTTAATTAAAAAAAAACACAAAAAAAAATTTTATTT
GTCTTTAAATTCATTGTTTGGTTGTTTGATTTCTTTTATTTTTAATTTCGTTTATTCTCA
TTATTGTTGGTTTATTTTATTTTATTTTTTTTTCTTTCTTTCCTTGTCTAGTTAGTTTAT
GAGTGTTTGGGAACGTGATTCAACAAATCGTTTGGTTAAAAGAGAGTCGAAAATTGATAG
TAGTCAAGCTAGTTCTTTAGAAGTGATGGATGACCCAAATAGACTATTGCCAATACTTCC
ACCAGTGCAAGCAGAGAAAACCCTTAGAGAATATTTTTCACCACTTGCAGCCAACCAACC
ATCTTGTATTGTGTTGCCACAAACTACAGCAACACACTTTGAACTTAAGCCCTCTGTCAT
TCAACTTTTACCATCTTTCCATGGGTTAGAGAGAGAGGATCCATATTTGCACATTAAGGA
ATTTCTTGACATATGCTCTACATTTCGTTTTCAAAATTTTAATGATGAGTCAATTAGGCT
TCGTATGTTCCCTTTCTCATTAAAAGACAAAGCAAAAGCTTGGTTGAATTCACTTCCTGC
TGGGTCTATTAGTACATGGGATGAATTGAGTAATAAGTTTCTCACCAAGTTTTTCCCTAT
GTCTAAAACAAATGCCCTTAGGAGAGAGATAAGTGATTTTTATCAAAGAGAGGGTGAGCA
ATTTTACGAGTGTTGGGAAAGATTCAATGATTTACTCCTCAAGTGTCCCCACCATGGTTT
TGAAAAATGGAGACTTATACAATGCTTTTATAACGGTTTAACCATGTCAAATCGTCATAT
GGTAGAGTCTATGAATGGTGGGAGATTTTTGAACTTACATGAAGGGGCTGCATGGGATTT
CTTTAATTCACTTTCTGAAAATTCTCAACAGTGGGATTTTTCAAATCAAAGGGAAAAATC
ATCTCAAGTTTCTAGAAAGGGGTTATATGAAGTTAAGGATGATTTTGATGTGAAAGCCAC
TCTAGCTACACTTTCTAGGAAAGTAGATGCCTTAGCTCTGAACCAATCAATGAATCATCA
TCCTAGTGTAGCTAATGAGGTTTGTGCTCTTTGTTCTAACTTGTCTCATACAGCACAGAA
TTGTCCATCATTACCAGCCTATCAAGAGGCTTATTCTGAGCAGGTACATGCCTTACAATC
ATATGAGAAAACCTCCAATAGTCCATATTCATCCACATATAATCCTAATTGGAGGAATCA
CCCTAATTTTTCTTGGAAACAAAATCAACCTTTGTCAAACCAAGGAGGACAACAATTTAA
CATGCCCAATCAACAATTTGTCCCTCCTAACCAAGTATATCCTCCTGCCCAACAACCTAT
GTCTCAATTTGTTGCACCCCAACAAAGAAAGCCTTCTTTAGAGGATACACTTCAAAGTTT
CATTCAGTCAACCCAACAAGCTTTTCAGTCAAACACTCAAGCTATTCTAAAGCTTGAACA
TCAATTGGGTCAATTAGCAACTACTGTAGCGGAGAGAGAAAAAGGAAAATTTCCAAGTCA
ACCAATTCCTAATCCCAAAGGAGTGCACGAAGTTGGATCGAGTTCAAGCCATCAGCATGA
AGAAGCAAAATCTGTTATGACCTTGAGAAGAGGAAAATTATTTGACAACAAAGTAGAGGT
TCAAACAAGGAAGACATCTGAGCCTACTTCTTCAGATCCAGTTCCATCACAAGACTCATC
ACCAAATGATCCAGAAGAGAGTGGCCCGCCAGCTTACATTCCCAAGGCTCCTTTTCCTCA
AAGGTTAACAAAGGTAAAGAAAGGGACTTCAACAGGTGAGATTATGGAAATCTTCAAACA
GGTAAGTATAAACATCCCTTTACTCGATGCTATTAAGCAAGTTCCTTCCTATGCCAAGTT
TTTGAAAGATTTATGCACTAAAAAGAGAAATTTGCATGTCACTAAAAAGGCGTTTTTAAC
TGAACAAACTAGCAATTTACTTCAATGTAAAATGCCACCAAAATTTAAGGATCCTGGTTC
TCCTACTATCTCATGTGTTATAGGGAACCAATGTTTTGATAAAGCATTATTGGATTTGGG
TGCTAGTGTTAATCTCTTGCCTTATTCTGTTTACATGCAACTTGGACTAGGTGAGTTAAA
ATCAACTCCTATTATTTTGCAACTTGCTGATAGGTCAATGAAAATACCTCGTGGTATTAT
AGAGGATGTGTTGATACAGATTGATAAATTTTATTATCCTGTTGATTTTATTGTTATTGA
TACTCAGCATGTACATGATCCTAAGAAACACACCCCAGTTATTCTAGGTCGTCCTTTCTT
AGCTACAGCTGATGCTCTTATTAATTGCAGGAATGGAAACATGCAGTTATCTTTTGGTAA
CATGACCATGGAATTGAATATTTTTAATGTTACCAAGCAGCCACAAGAAGATGATGAATT
TGTTGAAGCAAATATGATAGAGGCATTAGTTGAAGATTCATTTATTTCTAACCATAGTGA
CGATCCATTAGAAGCATGTCCAACTCATTCTGATTTATCTGTTGATGATGACAGTGGAAT
TGCAGAAGTCAGCGCTTTACTTGATTCAACTCTAATCATGGACACAATTAAATGGAAGAC
AAAGTCAGAACCACTGCCTCATTCTGAGGAGAAAATTGACCCATCTGCGAGGCACCACCA
AAATTGGAACTCAAAGCACTGCCGACACTCTGGAATATGCATTCTTGGGAGAATCTGACA
CTCTACCTGTTATTATTTCTTCTTCCCTCGATCTTGAGCAAAAAGGTAAGTTGTTAGGTA
TTCTAAAAGAGCATAAGGAGGCAATAGGATGGACCATCGCTGATATTAAAGGTATTAATC
CAGTAGATTGCATGCATCGTATTCATCTTGAAGAAAATGCTAAACCTATTAGGGAAATGC
AACATAGGTTAAATCCTAACATGAAAGAAGTGGTAAGAGCTGAAGTAATCAAATTATTAG
ATGCAGGAATTATTTATCCTATTTCAGATAGCTCTTGGGTTAGCCTGGAACAAGTTGTTC
CTAAGAAATCTGGTGTTAAAGTAGTTACTAATGCTAATAAGGAATTAATTCCCACTAGAG
TAACTACAGGTTGGCGTGTTTGCATTGATTATAGAAAATTGAATTCATTCACAAGAAAAG
ATCATTTTCCTCTTCCATTTATTGATAAAATGCTTGATAGACTTGTAGATTATGATTTTT
AGTATTTTCTAGATGGATATTCAGGTTATAATCAGATCCCTATAGCTCCAGAGGACCAGG
AGAAAACTACTTTTACTTGTCCATTTGGAACTTTTGCATATAGGAGAATGCCATTTGGTT
TATGCAATGCACCTGCTACTTTCAAAGATGCATGCTTAGATTTTTTCTGATATGGTTGAG
AGATTTCTTGAAGTATTCATGGATGATTTTTCTGTTTATGGAGATTCTTTTGATGAATGT
TTGCAGCATCTAACATTAGTTTTGCAGAGATGTAAAGAAAAGAACTTGGTTCTAAATTGG
GAAAAGTGTCACTTCATGGTAAAACAAGGTATTGTTCTTGGTCATATAATTTCCAGCAAA
GGTATAGAAGTCGACAAAGCTAAGGTGGATTTAATTTCTAATCTTCCACATCCCAAATCC
GTAAAAGAAGTAAGATCTTTCCTTGGACATGCTGGTTTTTATAGAAGATTCATTAAAGAT
TTTAGTAAAATTTCTAGACCTTATGCAATTTACTTGTTAAGGATGCACCTTTTATCTTTG
ATGAATCTTGTCTTGATGCTTTTGCAAAGCTTAAGAAATTGTTGACTTCTTCACCTATCA
TTCAGCCACCTAATTGGGATTTGCCTTTTGAAATTATGTGTGATGCATCTGATTATGCTG
TAGGAGCAGTTTTAGGACAAAGATTAGATCGTGTGCCTTATGTGATTTATTATGCTAGTA
TGACACTCAATGATGCACAGTTGAACTATTCAACTACAGAAAAAGAAATGCTAGCTGTGG
TTTTGCACTTGATAAATTCAGATCTTATCTTATAGGTTGTAAAGTGATTATTCTTACTGA
TCATGCTGCTTTAAAATATTTGTTTACTAAGAAAGATGCAAGGCAAGATTGATTCGTTGG
GTGTTGCTTTTACAAGAATTTGACATTGAATTTAGAGATAAAAAAGGTTCTGAAAATGTT
GTGGCGGATCATTTATCTCGCCTTGATCTTAAATTTATTCCAGAATCTTTACCTTTGAAT
GAGTCTTTCCCAGATGAGCAACTTATGAGTGTAAATGTTGTACCATGGTTTGCTGATATA
GTTAATTACCTTGCTACAGGTCAAATCCCAGAGCACTGGACTAAGCAAGATAGAACAAAG
TTCTTATCTAAAGTGAAAGACTTCTTTTGGGATGATCCCTATTTATTTAAATATTGTGCT
GATCAGATTATTAGGCGATGTGTTCCCGATAATGAAATTCAAAGTGTTATCTCATTTTGC
CATGAACAAGCTTGTGGAGGCCACTTTAGTGCTAAAAAGACAGCAACAAAAATTTTACAG
TGTGGTTTTTATTGGCCTACTCTTTTTCATGACGCTTATATTTTCTGTTCTTTGTGTGAT
AGGTGCCAACGTATGGGTAGCATTTCAAAGAGGAACATGATGCCACTCAATCCTATTCTT
GTGGTTGAGATCTTCGATGTATGGGGTATTGATTTCATGGGACCTTTTCCTCCATCTTTT
GGTTATCAGTATATATTGGTTGCAGTGGACTATGTGTCGAAGTGGGTTGAAGCTATTCCA
TGCAAAACCAATGATCATAGGGTTGTAGTGAAATTCTTGAAGAGTAATATTCTGTCTCGT
TTTGGTTTCCCTAGAACAATCATTAGTGATGGTGGCACCCATTTTTGCAATAAACCTTTC
AAAACTCTTTTGGACAAATATTCCATTACACATAAGGTTGCCACCCCATACCATCCTCAA
ACCAGTGGCCAAGTAGAGATTTCTAATAGAGAGATCAAGCAGATTCTAGAGAAAACAGTT
AGGCCAGATAGAAAGGATTGGTCTTTGAGACTTGATGATGCATTGTGGGCATATAGGACT
GCTTTTAAAACACCAATTGGGATGTCACCTTATCGACTTGTGTATGGAAAAGCATGTCAT
CTGCCAGTAGAGTTGGAGCATCGTGCATATTGGGCATCAAGAAATTCAATTTTGACATGC
AGCAGGCTGGTTCCAAGAGAAGATTACAACTAGCAGAACTTGAAGAGATCAGGAATGATG
CATATGAGAATGCCAAGATTTATAAACAGCGAATGAAAGTCTTTCATGACAAACACATTT
TGAGAAAAGCCTTTACACCAGGTCAGAAAGTACTTTTATATAATTCCCGATTGCATCTCT
TTCCAGGTAAGTTACGTTCTCGATGGTCTGGTCCTTTTATAGTTCGTACTGTCTTCCCTT
ATGGAGCAATTGAGATTGAAAATCCTAAAAATGGTGATTTATTTAAGGTCAATGGTCAAA
GATTAAAACCATTTTTAGAGTTAAGAACACCAGAAGTTGAGGAGATACTTTTAGATGATC
CTGTTTATCAGGATTAATTAAGTCATCTTTGCACTCTTGTTTTATTTTAATAGTAGGATT
TTCTTTTCTTTGTTTGTTTTTCTTTTCTTATTTATTTTTCTTTTCTAATGTTTTCTTTTT
AGTTGTCATTTTCTTTTAAGCTTTCCCAGCCCATCCAGGTGTGTTCTCTCCAACTTTCTT
TTTTATTATTTATGTTTTTATTATTATTATTTTTTTTTTCTTTCATTTGTTTGCATGCAT
ATCTTTTGTTTGTGAAACATTGAGGACAATGTTCCGAATAAGTTTGGGGGTGGGAATAGT
GTGTGCTTTGTTTGTTAAAAAAAAAAAAAAAAAAAATCAAAAATTCAAAAAAAAAATTTT
TGTTTTTTTTTGTTTTTATGTGAAAAGCCAATGATAAGAATTTGATTGACAATGAATATG
GTTTTTAGAAAGGGTTGAATATTGTCTTAGTTTATACTTGATTCTTGTGTTAGTTCCTCT
TGATTGAGATTCTTTAAACCATGAGCACTAATATCAGTTCTTTCATAATTTTGACTTGAA
ATTTGAGATTGACGCAGCCTGAGTTGAGAATTTTAGATAGAGTAAATGACTGTTTGTCTT
GATTCTTATCTCCACAATACAAAATAGTATACACGGGCGCCAAAGTCAGAAATAGCTACC
TATAACCCTTAAGAGTGAAGCTATCCTTGAGTAATTTGGGCCTATGTACCACAAGTATGT
AGAGGATAATCTACCATGAGAAGAAGGCTACCTTAAGGGGTAGAGTGAAAGCTCCTGACT
ATGGTTAAAAAAAAAAAAAAAAAAAAAAAAAAAAAAAAAAATCAAATCAAGTGCATGTGC
TGAAAAAAAAAAATCAAAAGAAAATGCACATAAAAGCCTGTGAGAGAAAAAAAAATTGGA
GATCAAGATGATAAGATTAGTTTGACCTACTCTGTTCTTTGTTTGAGGCGAAGGCTGTTG
ATGTTGAGGATTTTGGGAATGGATTTGATTGAATTGATTTCACACACACACTACAAGAAT
CGAAAGAGAGATGGGATTGATTATTGAATTAAAGTTAGAACTTTGCCAATATTTGAAATT
TTCTTTGAGCTATATAATTTATGCAATCTTTGAGGCTATTTTTCATGTTTTATTTAAAGT
TTTTTGTTCTTTTATTTTATTTTTTTTATTTTTTTTAAAATGATGTTTGTGGGTATCATC
ACTGAAGCCCTCACGAGACTATAACTCGTCCACTAGGGCCGCCTAGGGGTTTAAAGGCTT
GTTGCATACGCTAAATGCAATCGCGATTACCTGCGAAAGTGGTTTAGTTAGGATTTACTT
TTTGTTTCGTTATTTTTATTTTTGTTTTATTTTAGTTTTAGTTTTGCTCGAGGACTAGCA
AAATCTAAGTTTGGGGGTATTNTGATGAGCATAATTTATATACATATTTTACCCTTAATT
ATATAATTGCTAGTTATATTTATTTGTTATTTTTAATTAATTGAATTATTTTATTGAATA
GGGAATTAATTGGAGATTATGGATAAAAAGGGCATAAAGAAGTTCAATTTGGAAGCATTA
AAGATTAATTATTTTGGAAGCAATTAGCATACATGCATGTTAATTCAAGCCAAGGAAACC
GAACAATAAATTAATTTATCCATGCACATGCAGACAAAGAAGAAAATTAAGCTAAGTGGA
AAGCATTTAAAAAGGGACCCTCACTTGGCTTTCATAATTAAAAAAGGAATTCTAAGCAAT
TTTAAAAGGTTTGATCACGTGTGAGAGCAAAGAAATTAAGGGAAAGCCTTTTGGCTTTAG
GATTTACAAAGATGGGGCCCGTTTTAAAGATTATAAAAGGGAGTTTTGGCTTTTGGAGGG
GGAGCCGCCAGAGGAGAGATGCAGACGCAAGGCTGGAAGAGAGCAATCGGCAGCAGCAGC
AATTCGGCTTCCCATGGCTGATTTTATTTATTTTGTTGCTCCCAATTCAAGTATGTCTAG
CTAATTTTCTTATACTGAGGTTAAGGATGAAACCCTATTCAATGAAATAATTATCTTTTT
ATTTAATTAATTCCCTATATATGTTCTTTGATGATTATGGTTTTTATTTCACATGATTAA
TTGGATGTTATTAAAATCTTTTCATCAATTCTGTCATGCATTATTGATTGTTAGGATTAA
TATTCGATTAAATCTATGCTTGGATCTATAAAGTTTATACATGATTATCTTTGATTTTAT
GTCTTTCATTAAATTGTTTACATAGAGTGCTTAGGAAAACTTTGACTCTTTGTTATTCAA
TATGTTTACATGGGATGCTTAGATGTCATATTATTAAGCAGAAAAAGAACCTACATTAGA
TTTAATTACTTGGGCTTAATTGTTATATCCATGAGATGACATAGATTGATTTCGAGTTGT
CACTCTAAAATTGGGGATTAATTAATAATTAGATAATTACTAGTTGAATAGTGGTGGATT
CTGAAACCTTGGTAATTCTTATCTTATTGAATTCTCCTTTATTTTAATTGCTTCCTTAGT
TTAATTGGTTTAATTTTCTTAAAAACTCAATTTGCTCAACTAGGTTAGAATTAATATTAA
TTTTAGATTTAAATTAGACTTTTCAATTTATAACAATCCCTGTGGGATCGACCTCGTTAC
CACTATTCTATTTCTAGATTCGTGCGCTTGCGAGTATATTAAAATTTTCACAACA
>RLG13#LTR/Gypsy
TGATAACTCTATGAAATGAGAGTTATCATGGCACTTTTAGACTTAAATCAATACTACTTA
GAGAGTAAATGATGTGTTTCTATTGCATTTTTGTTACATTTTGCATAAATATTCATTTTA
GTTTAGTCTTAATAAGTTTTGCTTGATTTAAAGTAATTTGTGCTCAAATTGTGTGCATAA
TTGTAGGTTTCCAGAAGCTTATAATTCATGGAAGGAATGCTGATGCAATAGGCTTGCAAA
AATAAGGAAAGAACATGGCTACAAAAGAATTGAAACAAATCTGGAACAGTGCAGTTGCTG
TAGCCATTGCTGTAGCAATCCTGGAACAACGACAGAGAAAATTCCGTGCGGGATACTTGC
AGAATTGCGATCTGCAGTTTCCTAATCTGACTTATGCGCGCCCTAGGCTTCCGTTTACCC
TAATTTTCAACTATAAAAGAAGCACACATCATAAGGAAAAGGGAGAGCCGTCACCCAAGG
AGAAAAACACAAAGAAACAAAAGAAAAACAAGATTCAAGAGAGAGATTAAGGGCTGCACA
AGAGGAGAATTTGCAGAAATCAATTGGGAGCTCAATCCTTCTTATTCTTCTCTTGTTTTC
TCGTTTTCTATTTATTTATGGGGATGTGTTTCATGGCTGAAACTTTGTTCTTTATTTTTC
TTTTACAAACCATGAACTAAATTTATTTGTGGTTGAGTGATAAACAATCTTGATGGTTTA
TTGACTGAATATATGTGTTGCTGCATGTTTGCTGTAGCAGTTTGTTTTGATAGTATTTAT
TTTTATTCATTATTTCGGTTGATCACCCATTTAATGATACAAGTTAGGAGAGAGCCGCAA
AAGGGCCTATCTTAGTGGAACATATCAGAACAATACTTGATCTTAAATTGAGTTTCCCGG
ATTGAGTTTTACTTGAGTCCCAAAAGGGCCATGCTTGATTTAAGATTAGTGATGAACTAG
ACATAGGGATTCACCTTGTAGGGTAAATAGAACCTAAGCGTGTAATGCTATATCTTATGT
TGGCATAACAACTGATCACTGTTAGGTTGCATATAGATATAAGATATCCAACATGCGACG
GCTGAGGATACATAAGGATTCTGCCCAGTGCTGTAGCAAATACTGCAGCAACCGAGCCAA
CCATTAGAAAATAGTCAAGACCATTAAGAGAGTTTATTCACTCAACTACTCTATATTCCC
ATTGGTTTTATCCTTGAGTTTGACGTGATAATTTACTTTGTTGCATTTTATTTATTGCGT
TTTTATTTTAATTAGTATATTAGTTTCATTAATTGTTTTATTTTATTTTAGCACAAAATC
TGCACTGTTAAGATTGCTGTAGCAAATCTGATAACATCAATCCCTGTGGAGACGATCTTG
AATACTCATCACTTTATTACTTGTTGTGTACACTTGCACATTGACACCAATAGCATTAGT
ATTTATACACCAACANAGTTTTTGGCGCCGTTGCCGGGGATTGATTGTTCATTGTGATTT
GTGAAATTAGTTTTAACGGTGCTAATTTTTTATTTTATTTTAATTTGTTTATTTTGTTGA
CATAGGTGATCTAGCAACCCTTGCATGCGCAAATATAAATCTGTTGACTTCCAGTTTGAT
CCAGAAATTGAAAGAACTGCAAGGAGATTGAGAAGAGAGCATCGGGAATTACAAGCTGCT
GTAGCAATGGATGATTTGCAAGATTTGAGAAACTTGAACCGTAGAGAGGGGATACAACCA
GTCAATGTACATGAAGGTCTGAATGGACAATGTGTTCAAAGGCAACCAGGGAACAACAAC
ATTATTCACATGGCGAACGATAGAGATAGAGCCATTCGAGACTACGCAGTGTTGACTCCT
CAAGCCATACATCCGGGAATAGTTAGACCCGACGTTCAAGCTGACAATTTTGAACTCAAA
CCCGTGATGTTTCAGATGCTTCAAACAGTGGGGCAATTTAATGGTTTGCCATCCGAAGAT
CCTCATCTACACCTTAAGTTATTTTTGGAAGTAAGTGATGCTTTCAAGATTGCTGGAGCA
TCGCAGGAAGCATTGAGACTCAGACTTTTCCCGTTTTCTTTGAGAGATCGAGCAAGAGCA
TGGTTGAATTCTCTACCACCAGATTCTATCACTACATGGAATGATTTGGCTGACAAATTT
TTGATGAAATACTTCCCGCCAACCAAGAATGCAAAGTTGAGGAACGAGATCACATCTTTC
CATCAACTTGAAGATGAGAGCTTGTGTGATGCATGGGAGAGATTTAAGGAGTTACTCAGA
AGATGTCCTCATCATGGTATTCCTTGCTGCATACAGTTGGAAACTTTCTATAATGGTCTC
AACCCAAGCACTAGATTGATGGTGGACGCTTCAGCAAATGGGGCCTTGTTATCTAAGTCT
TACAATGAGGCTTATGAAATTTTGGAGAGGATAGCCAACAATAACTATCAGTGGCCATCA
ACCAGACAAGCTGCAGCAAGAGGAACAACAGGAGTCCATAACGTAGATGCCTTGACAGCA
TTGTCAGCCCAAGTAACTTCATTAACAAAGATGGTAAAGGCTATGACTACTGCTCCAGCA
ACTGTTAACCAAATTTCTGATGTGTCTTGCGTTTATTGTGGAGAAGGGCATTTATTCGAC
AATTGTCCTGGGAATCCAACTTCAGTCAATTATGTGGGCAGCTTCAATAGACAGAACCAG
GACAATCCATATTCAAACACTTACAACCCTGGATGGAGACAGCACCCGAACTTTTCATGG
AGTAATCAGAATCAGCCTGCTGCAGCACCCAGTGGACAGAACAGACCTGCTCAACCACCT
GGATTTTATCAGCAAAATCAAGAGCAAAGAAGCATCAACAATGATCAACTCAGCTCCCTT
GAAGGTTTGATTAAGGATTATATTGTGAAGAATGAAGCAGTTGTCCAAAGTCATACTGTA
TCTTTGAGAAACTTGGAAAATCAAATTGGACAGCTTGCTACAGCATTAAGCAACAGACCT
CAAGGTAGTTTACCCAGTAATACAGAGGACCCAAGAAGAGAAGGGAAAGAGCACTGCAAA
GTGATTAACTTGAGATCTGGAAAGGATGTTCATAGTCCCGTTGGTGTACCAAAAAGAAGA
ATTGAGTCCAACTAAAGCCAAAAAGACACTCAAGTAGAGAAAGAGTCACAATCTTCCACT
TTTCAGAACGCAAATCAAAACAGTTCTGCTACAGCATCTGCAGAAAATTATGATCCAACA
CCTGGTGGTGACGAAGCTACAGCACCAACACAACAGACCAGAGTATAGCAAAAGAGAAGC
AGTCTGCACAACCTGCTGCAGCACAACAGTTTAGACATCCACCACCCTTCCCTCAAAGAT
TTCAGAAGCAACAACAAGACAAGCAGTTCAGCAAAATCTTGGGAGTGCTGAAACAACTAC
ATATCAATATCCCTTTTGTGGAAGCTCTAGAGCAAATGCCAAATTATGCGAAATTTTTTA
AGGATATCTTGACAAAGAAAAGAAGACTTGGAGAATTTGAAACAGTTGCTCTAACACAAG
AGTGCAGCCGAATGCTTCAGAGTAAGATACCACAGAAGATGAAGGATCCAGGAAGCTTCA
CAATCCCATGCTCCATAGGCACTAAATACAGTGGCAAAGCACTTTGTGATTTGGGGGCTA
GCATCAATCTCATGCCTTTATCAGTGTTTAAGCAATTGGGAGTTGGTGAATGTAGACCAA
CAACAGTGACTTTACAACTTGCTGACAGATCTCATGCATATCCAGAAGGAAAGATTGAAG
ATGTGTTGGTGAAGGTGGATAAATTTATTTTTCCGGTGGATTTCATTGTGCTAGACTTTG
AGGCAGACAAAGAAGTGCCAATCATTCTAGGGAGACCTTTCTTAGCCACGGGAAAGACTT
TAATTGATGTTCAAAAAGGAGAATTAACCATGAGGGTGAATGACCAGCAAGTTACATTCA
ATGTGCTGGATGCCATGAAGAGTCCCGATGAGATTGAAGATTGTAATTTTATCAGTGTTG
TGGACTTTGTTGTAGCAGAGAGATTACACAGTTGCTGCAGTAAGGAAGAAATCAATGTTG
TAACATTTGAAGAACTTGATGATGAAGATCATGGAGCAGCTAACATAGCATGGTCAGGGG
AGAAGCAACCCTTCAGAATTGACGAGCAAATCCAGCAAAGGGAACTCACTCCAGACCAAC
AAGAATTCAAGGTTAATGGGCCGAGAGTGAAGCACTATATGGGAGATGATGTGAACAGCC
TAAAGAATGATCGGTTCTTGAAGGATCCAGGTTGAGGAAACAAGAAAGGTCAGGCTGAAA
GACCTAAAATCAAGCGCTAATTGGGAGGCAACCCAATAAGGGAAGTTGTTTCAAGTTTTT
AAGGCATTGAATTTAGCTTTTAAATTATTTAATTTGTCTTTTTGTTATTTTAAGTGTGCA
TCTAATTTTTTTTATGTCTTTATGTTACATTGCAGCAAGTAAAAAAAAAAATGTGGGCAA
AAAGAGCATGAGGGAATTGCTGCAGCATCACTTACAGCATGACATATAACAGAAGATTCT
CAAACAACAGAGGCATTTCTTGCTTTTGCAGCAGCAAATGGATTGATCAGATTTTATGAT
AAGGAGCGTTTGAGAAGTGGATCAAAGAAGAAGTGACCCTTTACAGCCTATGCTGCAGCA
GTGCTTCCAGCAACAGGGGAGTACCCCCTACCCGCTAGTTTATTTTACTTCTTTCTGCAA
AACTTTTCTTTCATTTAGTTTTAATTTTCTAATTCATTCTGCATGTCCTTTTATTTAGTG
TATGCATGTCTGGTTTATGTGGTTTTGTTTTGTGTGCTTGTGAGGACACAACACCACTCA
AGTTTGGGGGGGTTGTGTTTCTGAGTGCATGTGTTTATGCTTGTGTTGTGTGTTGTGTGA
AGCTCTGTTATCTAATATTTGTGTATGGATTTGAAAACCTAATGAAGATAAATTGAGTGT
TATTCAGTATTTATGAGAATGCCAAGTAGAGATAGTTATAGATGGAGGTTGAAATTCTGT
CCCGACACTTAGACTTTGGTTGAGTTTTATGAGAATGCTGTAGCAGAGCCAGGAAAACAA
AAAAAAAGAGTAGAAAATATCTCAAGTTTGGGGGAAAATTTTTGTTGGACTGTGCCTGTT
ATGAAATAAATTCTGCTCCAATGGTTTAAGTTGCTGAGTAACCAGGGTTGAGTATGCACC
CCATATGCAAACTTGAGTCCAAAGGCAACAAGAGCTATGAGCAGTGCTGCAGCAATTATA
AAAAAAAAAAAAAAAAAAAAAAAAGTAAAAAAAAATGATGAATAAAGAGGTCCGCTGCCT
AGGATACTGAGTAACCTGGTCTGTTCATGAGCCCCATGTTCAGCCTTGAGTCAAAGGCGT
CCAAAGGTATGACCTAGATATAACATCCTGGATGTGTTGCTGTAGCAACTCTGACATGTA
CTTTGAGTGAGTAATTGGGTGTCGTCATTACAAGTGATAGGCATTCACATGAAAGCTCAA
TGTTGCATTGAAGGGTTTAACTGAAAAAAAAAATTATTATTATTGTTGTAGCACAGTTTG
AGTATATTTGTGAGTTCTGCTCCCCCATATGTGAATATATTTGTGTTCTACCTTTGAATT
ATATGCAATGTCTGTGTAATGTTGTAGCACCTCTGGAATTTGATCAAAGTGGCACACACA
CACTTTGGACAGAATGAAGCCTAAGTCTAGAACTAAACTGCTATGGCTATTTTGCATGAT
TAAGAGTGTGATCTGAGGGTGGAAGAATCCTTGCAAATTTGATGACAGAGCTAAGTTATT
TGTTGCATGATTGTGTGATTGAAGTGTTAGTGTTGTTGTCATTACTTGAGGACAAGTAAT
GGTTTAAGTTTGGGGGTGNTGATAACTCTATGAAATGAGAGTTATCATGGCACTTTTAGA
CTTAAATCAATACTACTTAGAGAGTAAATGATGTGTTTCTATTGCATTTTTGTTACATTT
TGCATAAATATTCATTTTAGTTTAGTCTTAATAAGTTTTGCTTGATTTAAAGTAATTTGT
GCTCAAATTGTGTGCATAATTGTAGGTTTCCAGAAGCTTATAATTCATGGAAGGAATGCT
GATGCAATAGGCTTGCAAAAATAAGGAAAGAACATGGCTACAAAAGAATTGAAACAAATC
TGGAACAGTGCAGTTGCTGTAGCCATTGCTGTAGCAATCCTGGAACAACGACAGAGAAAA
TTCCGTGCGGGATACTTGCAGAATTGCGATCTGCAGTTTCCTAATCTGACTTATGCGCGC
CCTAGGCTTCCGTTTACCCTAATTTTCAACTATAAAAGAAGCACACATCATAAGGAAAAG
GGAGAGCCGTCACCCAAGGAGAAAAACACAAAGAAACAAAAGAAAAACAAGATTCAAGAG
AGAGATTAAGGGCTGCACAAGAGGAGAATTTGCAGAAATCAATTGGGAGCTCAATCCTTC
TTATTCTTCTCTTGTTTTCTCGTTTTCTATTTATTTATGGGGATGTGTTTCATGGCTGAA
ACTTTGTTCTTTATTTTTCTTTTACAAACCATGAACTAAATTTATTTGTGGTTGAGTGAT
AAACAATCTTGATGGTTTATTGACTGAATATATGTGTTGCTGCATGTTTGCTGTAGCAGT
TTGTTTTGATAGTATTTATTTTTATTCATTATTTCGGTTGATCACCCATTTAATGATACA
AGTTAGGAGAGAGCCGCAAAAGGGCCTATCTTAGTGGAACATATCAGAACAATACTTGAT
CTTAAATTGAGTTTCCCGGATTGAGTTTTACTTGAGTCCCAAAAGGGCCATGCTTGATTT
AAGATTAGTGATGAACTAGACATAGGGATTCACCTTGTAGGGTAAATAGAACCTAAGCGT
GTAATGCTATATCTTATGTTGGCATAACAACTGATCACTGTTAGGTTGCATATAGATATA
AGATATCCAACATGCGACGGCTGAGGATACATAAGGATTCTGCCCAGTGCTGTAGCAAAT
ACTGCAGCAACCGAGCCAACCATTAGAAAATAGTCAAGACCATTAAGAGAGTTTATTCAC
TCAACTACTCTATATTCCCATTGGTTTTATCCTTGAGTTTGACGTGATAATTTACTTTGT
TGCATTTTATTTATTGCGTTTTTATTTTAATTAGTATATTAGTTTCATTAATTGTTTTAT
TTTATTTTAGCACAAAATCTGCACTGTTAAGATTGCTGTAGCAAATCTGATAACATCAAT
CCCTGTGGAGACGATCTTGAATACTCATCACTTTATTACTTGTTGTGTACACTTGCACAT
TGACACCAATAGCATTAGTATTTATACACCAACA
>RLG14#LTR/Gypsy
TGTTTGAGGGAAATACTTCGACGAGACCAGACGTGATGAGCAGATATTTGGTGGCAGAGT
TCTGCGAGCAGGTGTGTCCTGTAAGAGCCAGGTAGCAGGGGAACAGGAGCAGGAATATTC
TGCTCGTCCACGAATATGCCATTCACGAGGCCGAACTCCTGTTAGAGGCATAAGGCCATT
CCTGCTAGGGGTCGAGGCGAGGAGACCCGGTCAACGACAGTTGGCAAGACGTGCATTCCT
ATCCGAGAATCAAGGCACGAAGTCCATCTCCATTCGCCCACAATGACGATAATGGGGCAT
CCACATCCGAGGGTGGGGAGAATAATGGGCGTGGACTACGGAAGACCGGGATTCAGAGGA
AGCCTATAAAAAGGTAGCCAACGAAGGTAAAAGGGTTAGAATTTTTGCTATTAGAACTAA
GAAAAGAGAACTCTAAGAACTGAGATTAAAGAAAAGCCATAAGATTCGTGGCAAACATTC
CCAGAACCTTCATATCTGACTTGAGCGTCGGAGGGTTTGCGCCGGGAAAACAACCGGCGT
ACTCTGACCTGTTCTGTGTACGCAGGAACCTCTGGAGAAGAAGCTTTACGAGGAGAGATC
CTGGTCGTGGTGAAGTTGATCGAGCAGAGACCCTGGTCGTAGAACGAGGACAACCAGAAT
CTCGCATCAACANTTTTGGCGCCGTCTGTGGGGAGCTGAGCAAAAAGCTTCTGTTGATAG
CAAGAAGAGGAGTGAAGCAAGTGAAAAGCAATGGAGACAGGAGGAAGTAGTGCACAAGGG
GGTGATATGAGGCTTAACGATTCCGTGACGCTGAGGGAGATAGCCAGTGAAGCACGGGAA
AAAGCCATGTTCGACCGGATGGAACGGATGGAAAAGCAGATGGAGACCCTGACAACCATC
CTGCATGAGCTGCGGAGTGAACGAAGGGTAACCCAGGAGGAAAGGGTGAGAGGTGGTGGA
GTGGCACCAGGTCCCGATAGTACGAGGAGAAGTCAAACCACCGGGAGATTTGGTGGTGAG
AGAGGTAACATACCTCTGCGGGGAGAATTCCATAGAGAGGAAGAGCAATCCCCGGCAAGA
CAGATTTTTGACGAGGACGACGGGGTGGCGAATGCAGAGGAAACAGAGTTGAGGCAACAC
TTGCATGATGTAGAGCAAGAGCGGGATCAAGTTGCAGCACGTGACCCTGGTCGTGCAGTG
CAGCTGGAGGAGGAAGTGCGCAGACTAGCGCAGATAATTGACGACATGCAAGGAAGGAGC
AGAGCTCCTGGTTGGAGGATAATGCTGGACGGAGAATCACCGCTCGCAGCAGAGATCATG
AGGGCAGTTATTCCGAGAGATTTCCGCCTCCCAGACCTTAGATATTCGGGACGAACTGAT
CCGCTGGTGCACATAGAGCGCTTCAACGACATAACTGGGGTACAAGGATTATCTCAATCC
CAAAGGTGCAGGGTGTTCCCACTATCCCTTGAGGGACGTGCACGAGAGTGGTACAGGAAA
CTTCCTCGGGGCAGCATTAAAACCTTCGAGCAGATGTGCCAGGAATTTGGCAGAGCAGTT
TCGTGGGGCAATGGCACCAGAAGATGACATGATGGAGCTGAAAAGCATGAAACAGGGGGA
GCAAGAAACCCTTCGGGAATTCATCAAGAGGTTTCATCGTGCTGTCCTCGATTTGGGAGC
CTTCAACCATCCTCAGGCGTTAAGGGGATTGAAAGAAGGAGTGAAGATAGGAAGGCTGTG
GTACAACTTGAGAAGCCCAGCTATTCAGACGTATGCGGCCGCATACGAGCAGGCTAAGAG
AGACATTGAGATTGAAGAGGAAAAGGCAGCACGGATTAAGACAGACCAGTTAGAAGGGTT
GGGGAGGAAAGAGAAGAAAGCATTACCAGGGAATGGGCCGATCAGGAGGAGGGACCACCA
GACCTCGGGTAGTGGAGCAGGAGGTCGGGTAACTGCTTACCAGCCTCATCAGAGGCCACC
ACAGTATCAGCGCAGCAGGGCGCAACCTCCTCGTTCCCCAGCTAGGGAGCCTTGGAGAAG
GCATGATTCGGCATATGGTGGTCTTCATCAACACTCCCACGGTAGCAGAGGGAGCAGACC
AGAAGTGCTGCCAACGCCTCCAACTCAGAACGGAGCAAATAGAGAAAGAGCAGTGCACCT
GATCGACCAGAACCAGGACTATGGGCGGTATACTTCCTTGAAGATGTCCCTGGATGAGGT
GTACGAGGCCATAAAGGATCGAGGGTTGCTGTACCTCCCTGCCCCAATAACAAAGCTACC
CAGCAGGAGGGATAGGGGACGCTATTGTAAGTTCCATGGCACTCATGGCCACACCACAGC
AGATTGCAGAGATCTCAAGACCCAGGTTGAAGATTTGGTGAGAAATCGGTATCTGGACGA
GTTTATAGATGGGACCTTCCCAATGGTAGCCTCAACAAGTGAAGGGGAGCAGAGTGACAG
GAACTTGAGGCGCGAGCAGCCTGCAGTAAGGGTGATAGCTGGGGGCCCAACATTGGCCGG
AGATTCCAACAGGTCGAGGAAGAATTATGCTAGATACGCCATGACCAGCAAAGAGGTATT
CTTCAACACCCCAGCAGCCAAACGTGCAAGAGTCAGGCAAGTGCCAATCATGTGGACGGA
TGAGGATGAGGAAGGGATTCTATACCCCCACGAGGATGCTTTGGTCATCAAGGCCACTGT
TGCTAGCAAGAAGTTTGACCGGATACTGGTTGACACAGGGAGCTCAGTTGATGTGTTGTT
TAAGTCAACCCTGGAGGAGATGGGAATAGCAGACCGGAAGTTGGAATACACCAATACCTC
CTTGAAGGGGTTTGGAGGAGGAAAGCTGGTCCCTCTGGGCGTGGTCGAGCTGCCTATCAC
AATTGGGAGCTCCCCGACAGAAAGGACAATGATACTGGACTTTGTGGTGGTGGATGAAGA
AGGTCCTTACCAGATGATCCTAGGCCGGCCATTTCTGAGGATGAGCAAAGCGGTGCTGTC
CAACCATTATCTGGCTCTCAAGTACCGGGTGAATGGGGTAGTTGGAGTGGTACGAGGAGA
CCAGAGGATCGCAAGAAGCTGCTACTCCTCGGCAGCAAGGGAAGCAATGCAGATAACATC
CCTTGATACCCGAGTGGAAAACAAGAAGCAGACAAGAACCTGTAGAGGACTGGAGACATA
AGCTGGGACCAGAGAATCCGGAAGACGATCAGAATCGGGTCGAACTAAGGAAGAGCAAAG
CAGGAGTTGTGAAATGCTTACAGCTCATGCAGATGTGTTTATAAAAAGGTCGCAGGCGAA
TGGACTAAGGAAGCAGTTCAAGGTGGAGATTGGGTGTTAAGGAGAGTAATCAGAACACAA
AGACTCACTCAAGGATGCTCGGCCAATTGGGGGGCCATATAGAGTCAAGCAGCTAGTTGG
ACCAGGAGCTTACAAGCTGGTTCGCATGGATGGCCACGAGGTGAAGCGCCCATGGAACGC
AGCACATCTCAGGAAATATTTCCAGTAAGACTTGTTCATATTTTCAAGTTCTTTCTGTTC
GTGTTCGTTGTTATTTATTTTTATGTTTTATGTCAAAGCAATTTCATGTAAGATGAAATC
CTGCAATTAATGGAACGTCGAGGAATTTCAGTCACTTGAAACTGTGATAAATTTTCTAAG
GCATGCAAAGGCTCAACAAGTCTCAAAGCCTGTTTTATGGCGAGACAGAAGCCAAGCATG
CCAGGATCTGCTCGACCACGAGAAGGCGAGCAGAATCCCCAAGCATTGAAGAAATCACTA
AGGCATGCAAAGGCTCGCAAGTCTCAAAGCCTGTTTATGGCGAGACAGAAGCCAAGCATG
CCAGGATCTGCTCGGCCACGAGAAGGCGAGCAGAATCCCCAAGCTTGAAGAAATCACTAA
GGCATGCAAAGGCTCCCAAGTCTCAAAGCCTGTTTATGGCGAGACAGAAGCCAAGCATGC
CAGGATCTGCTCGGCCACGAGAAGGCTAGCAGAATCCCAAGCTTTGAAGAAATTATCTAA
GGCATGCAAAGGCTCGTCAAGTCTCAAAGCCTGTTTATGGCGAGACAGAAGCCAAGCGTG
CCAGGATCTGCTCGGCCACGAGAAGGCGAGCAGAATCCCCAAGCATTGAAGAAATTATCT
AAGGCATGCAAAGGCTCGACAAGTCTCAAAGCCTGTTTATGGCGAGACAGAAGCCAAGCA
TGCCAGGATCTGCTCGGCCACGAGAAGGCGAGCAGAATCCCAAGCTTTGAAGAAATCATC
TAAGGCATGCAAAGGCTCACCAAGTCTCAAAGCCTGTTTTATGGCGAGACAGAAGCCAAG
CGTGCCAGGATCTGCTCGACCACGAGAAGGCGAGCAGAATCCCAAGCATTGAAGAAATTA
CTAAGGCATGCAAAGGCTCGTCAAGTCTCAAAGCCTGTTTTATGGCGAGACAGAAGCCAA
GCGTGCCAGGATCTGCTCGACCACGAGAAGGCGAGCAGAATCCCCAAGCATTGAAAAAAT
TTTCTAAGGCATGCAAAGGCTCACCAAGTCTCAAAGCCTGTTTTATGGCGAGACAGAAGC
CAAGCGTGCCAGGATCTGCTCGACCACGCGAAGGCGAGCAGAATCCCCAAGCATCGAAAA
ATTTTCTAAGGCATGCAAAGGCTCACCAAGTCTCAAAGCCTGTTTTATGGCGAGACAGAA
GCCAAGCGTGCCAGGATCTGCTCGACCACGCGAAGGCGAGCAGAATCCCCAAGCATTCGA
AAAATTTTCTAAGGCATGCAAAGGCTCACCAAGTCTCAAAGCCTGTTTTATGGCGAGACC
AGAAGCCAAGCGTGCCAGGATCTGCTCGACCACGCGAAGGCGAGCAGAATCCCAAGCATT
GAAGAATTTTCTAAGGCATGTGGCAAAACCATATGCCAAGCCAGAACCTGCTCGACCAGA
CGAAGACGAGCAGATTCTCAAACGGAAAAATAACTCATGATTACAACACAAGAAAGTAAT
AAAAAACATTTTTATTAATTTGTTAATAATTAACAAAGGAGATAATCTTCACAAACATTG
TTCATTACAATACAAGAAATATGTTCAAGAAGATGGTGGATCAGTAAGCCGAGCAGCATC
GGTTGGCTGGACCTCCTCAGGTGCAGGGGGGGTATCACCAGTTGCGTCCGGGGGGGTGCT
CGCCTCGCCAACATCAGCAGGGATTGCACGAGGAGGAGAGTTTTCCTCCTCAATCACGAT
CGGCTCCACCCCTTCGGCATCTTCCTTGGCCGCCTCCTCGTCCATATGTTGAGCAACACC
AGCTGCAAGGTCATCCATCTTCAGATCAGGGTGCTGCTTCCCGAGGACGGCCATGATGCA
ACGATAGGAATGCCGAAGTCCCTGGTCGTACTGGTTGTCAGCCTCCTTCTCCAAGTTCTC
GACCTGAACTCGGTGGGAATCGCGGAGAGATTCGAGCTGAGCCTCATACATAGCCTTCTG
CCTTTGCAGATCCTCCTTGACCTTGGTCAGCTCCTCCTCGAGGGTAATGGCCTTTGCTTG
AGCAAGAGATTCTTGCTCTATCAGCTTCAGATTCTCGAGATTCAGCTCCCCTGCTTTCTT
CTCGGCAACGTCAGCTCTGGTCGTCGCCGATTGAATGTCCTCCTTCATCTTCCTGTCGTA
ACGGCCAACCTTGGCCTTATAGTAGGTGGTCATGCAGCTGAGATGGAAAGCGCTATACTG
CATGGCTCCCACCAGCTCGCCCAAGGTGCAGCCATCAAAGTCCTCCAGGTCCTTCTTGCT
CACGAGTTTAGATAACTCATTGAGATAGGGGACCAAGTGTTCTGCTCGGCTGTCAGGTAA
GCGAGATCGAGGCCCGACAGGAGGAGAAGAGGAAGCAGGATCGTGGCTGCTCCACTAGTT
TCCCCGACTTTGGCAGGAGCAGGAGGTAAAGTCTTCAAGGGAGAGACCTGCTGCACGATG
TTGGCCCGCTTTGCAGTAGGGGCGTCCTTGTTCTGGTCCCTCTTCGTGGTTTGAGGTCGA
GAACGTTTCCTGTTCAGAGCCCCAATCACAGCGTCCTCCATCTTATGGCCAGGGAGTATC
AAGCGAGACTCGAGCAAGTTGTAAGTAGTTATCAGCTCTCGGCTCGGGCAGGAATTGGCT
AGTACAGCCTCGACCCGTTTGAGCTGGTCAGGTTTGAGCGGGAAATGAACACCCCAAGAA
ACTACAACACAAACAGACACTTGGTTAGAGACAAACCAATAAAGCAAGAACAATTATGGA
TACAAGACATCTAAAGCGAGCAGGCAACCTGGGACCGTGAAACGGGGTGGGACGCGATAA
TCCTTCCCGTCATTTGTGCAACTTGACCCCAAGGACCCCCAGCAAAAAAGAATTTCCTCT
TCCAATTCCCACCACCACCAGTAGGAAGATCGGTTATGGGTTTCCTGGTCTTGGTACTAG
ATTGGAAGTAGTACCAGCCGGCATCTTTGGGGCTGCTCTTTAGCTGGTACAGGTGCTTCA
CCTCATCAACTGTGGGCTCGCTTTGGCAACATCTGTCCCACAATATGAACAGACCAGAGA
GCACTCTCCACCCGTTGGGGTTCAGCTGACCAGGAGCTAGATTTAGCCCGTTAAGTATCC
GGGCAAAGTAAGGTTGCAAGGGACACCTCAGCCCATACTTAAAGCTCTCCAGAAACAGGG
TAACATATCCCCTAGGAGGCCGGCTAGGAGTATCCTTCTTTCCTGGGATCTTAAGAGGTA
TTTCACCAGGAATACTATACCTAAGCCGGAGGTCATCGAGCTCGTCAAACGTGGTCGTGC
ACGTCATGTAATCAATAGCATAATCCCGCGACAGGGCTCTACCTCCTACTGTACTCCGCT
CTTCTGGTCGCGATGTTCCTGATGGGGACACCTCACCAGAATCACCTCCTCGATCCTCAC
TCAGGGTGTTTTCCGAGCCAGAAGATCCCTCCTCATCACTATTTCCGCTCGAGGAGGTTG
TTTGGGGGGACATCCTCCTAGCGCTAGTCCAACACTAGATCTAATGGGCTCTAAGGGGAT
CCCGGGGTCAAAAGCAGGATCGGTGAGCAGACTAGGCAGGAAGTCCAACTCATCGTCGTC
AACCTCAACGACTTTCTCTTTACCCTTCGACATTCCCTAAGCTATAACCACAACACCACC
ACCAACTACTACCCCACAAACAAAAGAGAAAAGAAATTATCTACAACTATCCGAGACCAA
GGAGATAGAAGAAATACCTGAAGTAATGTTCAGTCGGAGAAAGACAGAGATGGAGGCTTT
TATGCCGAAACTTCTTTGCCGGAGAGACAGGGACGGAGACGGAGAAATGACGAGTTTGCG
TGAAAGTTTTGGGTTTTCTTACTGGGAAAAACTCTTGGGTTGCCAGCATTTAACGGCACC
AAATCCCGAGGGCCTCGTAACCGTTGGTTTGAAATTCAAATGGAGGGGTAGATTTCTGCC
ACATCACCTCATCCGCAATTAAATGCGACACGACTCTTGGCAGCCTTTTCCAGTCCCACG
CGAGCAAGAACCGTTGAGTTTCTACTGCTGGTCCATTACATTACCCAACACCAGAAACTG
GGGGACCGGNTGTTTGAGGGAAATACTTCGACGAGACCAGACGTGATGAGCAGATATTTG
GTGGCAGAGTTCTGCGAGCAGGTGTGTCCTGTAAGAGCCAGGTAGCAGGGGAACAGGAGC
AGGAATATTCTGCTCGTCCACGAATATGCCATTCACGAGGCCGAACTCCTGTTAGAGGCA
TAAGGCCATTCCTGCTAGGGGTCGAGGCGAGGAGACCCGGTCAACGACAGTTGGCAAGAC
GTGCATTCCTATCCGAGAATCAAGGCACGAAGTCCATCTCCATTCGCCCACAATGACGAT
AATGGGGCATCCACATCCGAGGGTGGGGAGAATAATGGGCGTGGACTACGGAAGACCGGG
ATTCAGAGGAAGCCTATAAAAAGGTAGCCAACGAAGGTAAAAGGGTTAGAATTTTTGCTA
TTAGAACTAAGAAAAGAGAACTCTAAGAACTGAGATTAAAGAAAAGCCATAAGATTCGTG
GCAAACATTCCCAGAACCTTCATATCTGACTTGAGCGTCGGAGGGTTTGCGCCGGGAAAA
CAACCGGCGTACTCTGACCTGTTCTGTGTACGCAGGAACCTCTGGAGAAGAAGCTTTACG
AGGAGAGATCCTGGTCGTGGTGAAGTTGATCGAGCAGAGACCCTGGTCGTAGAACGAGGA
CAACCAGAATCTCGCATCAACA
>RLC15#LTR/Copia
TGAAGAAACGTGTTTTCATTTCTTAAATAAAGCATTATACATTGAGAGTTATTTATAGAT
GCAGAGGCTACATTTTTTCAAAGATTACATATGTGAATACGGAAGGAAATGTGTCAATCC
GTTCGGCGCGGATCTTGTCTTTGACAAGTGCAGATTACCCCTTTGACAAGTGCAGATTCT
GTCTTTGAAAGCTTCATTCAATGCCGTTTTATTTGATTCTCAACANCTCCCCCTCAAGCT
GGTGCATAGATGTCTTGCATACCCAACTTGTCTAGGAATTTTGTAAATGCCCTGCTTGAA
ATGGCCTTCGTTAAAATATCTGCAAGTTGATCTTCTGATCGAATTTTCGGCAGTTCTAAG
ATTTTTTCATCTAATTTCTCCTTGATGAAAAATCTATCTACCTCCACATGTTTTGTTCGA
TCGTGTTGAACTGGGTTATGAGCAATATCTCGTGCAGCTTTGTTGTCACAGTATAGTTGT
ATTGGTTGTTGTGATGGATAGCCCAAATCGTTTAAGATAAAACTTATCCATAGCCCTTCA
CATATCCCAAGGGCCATGCCTCGATATTCTGCTTCAGCGCTCGAACGGGCAACGACATGT
TGTTTCTTGCTTCTCCATGTGACAAGGTTTCCTCCCACAAAGGTAAAGTATCCTGAAGTA
GAGCGTCTATCACTAACTGACCCGGCCCAATCTGCATCAGTATAAACTTCTATGTTGCTG
TAATCTTCATTTTTGGAAAATAAGATTCCTTTTCCTGGATTTGTCTTCAGGTACCTCAGG
ATCCGCATTACTGCTTTCATGTGTTGTTCTCCGGGATTATGCATAAACTGGCTTACAACA
CTCAATGCATAAGCAAGATCTGGCCTTGTGTGGGACAAGTACATCAATCTTCCAATCAGC
CTTTGATATCTTCCTTTGTCTACTGGAACTTGGTCTGAAGTAATACAAAACTTCAGTCCT
TCTTCTATTGGGGTGTCAATAGGCTGACAAGCTGTCATTCCCGTTTCGTGCAATAGATCT
AAGGCATATTTCCTTTGAGACAGAAAGATTCCTCCCTTAGATCGAGAAACCTCAATTCCA
AGAAAGTATTTTAAGGCACCTAAATCCTTCATCTCAAACTCTCTTGACAAGTACTTCTGA
AGAGCCTCTGTTTCTTCCTCGTCGTTGCCTGTAACTACCATATCATCCACATAGACAATA
AGGGCAGTGATTTTACCTTGTCGTTTTTTAATGAATAAGGTATGATCTGAATTGCTTTGG
TTATACCCAAAACGAACCATAGCCTTTGTGAATTTCCCGAACCATGCTCTTGGGGATTGC
TTCAACCCATACAATGATTTCTTCAATTTGCATACTTTCTGATTGAGTCGTTCTGGTCCA
CTGCATCCTGGTGGCAGATCCATATAAATTTCTTCAGACAGGTCTCCATGGAGGAAAGCA
TTCTTTACATCGAACTGTTGCACTGGCCAATCCAAGTTGACTGCTAATGATAATAAGATA
CGAATAGTATTAATTTTTGCTACCGGTGCAAACGTATCAGTATAATCAATCCCGTAGGTT
TGGGTGTAACCCTTAGCTACGAGTCTTGCTTTGTATCGTTCAATAGAGCCATCTGCTTTG
TATTTTATAGTGTAGATCCATCGACAACCCACTGGTTTCTTTCCTGGTGGAAGATCAACT
AGTTCCCATGTTTGATTTTTCTGAAGAGATCTCATTTCATCATTCATAGCCGCTTTCCAC
TTTGGATCTTTTAAAGCTTCCTGCACACTGTTAGGAATAGATACAGCAGATAATTGATTC
ACAAATGACTGATTTGATTCTGACAAGCGATGGTTAGACACAAAATGACTCATAGGGTAT
TTGACTCTACTAGAGAAGTCAGGCTCATATGTGGGTTTAGGGATACCTCTATTTTGACGC
TGGGGAAGAATTCTTCTGATTGGACTTGTGGTAGGAACATCCTCTGCAGACGATTGGTTA
GGTATTTCTTCATGTGACTCATTCTCGATTGCAGTTGTGTCTGAGTTATTGTGCTCCCCA
AATGTGTCTTCACATATCTCAGCCTGCGAATCATCACCATTTGCTTTTCCAGTATCTTGA
AGGTTTACTATCTCAATGGAAGATTGACTTTCTTCAGGTGGAAGATATGTAAGAGTATGA
ATTTCCTCTTCATTATACTCCCCCTGAAATTCAGACTCTGACAAGTAGTACATGATATCT
TCATGAAAAACGACATCCATGGTGATGTATATTTTTCTTGATGGTGGATGATAGCATCGG
TATCCCTTTTGATGTAAGGCATACCCTACAAACACACAACGTAGTGCTCGAGGAGATAAT
TTGTCTTGTTGCGGCAAATGAACGAAGGCAACACAGCCAAACACATGTGGGGGCAGATTC
GGCACATTTGGTGACATAATTGCATCATTCAGAACTTGGAAAGGAGTCTGGAATCCAAGG
GAGCTTGAAGGTGTTCGATTGATCAAGTATGCTGCGGATGCCAGTGCTTCTCCCCAATAA
GATAATGGCATGTGGGCTTGGATTAGTGATGCTCGAACAACTTCTAGTAAATGTCTGTTT
TTTCGTTCAGCAACGCCATTTTGTTGGGGTGTCCCCACACAAGTGGTTTGATGGACAGAT
CCTTGTGATTTCAGAAACTGTTGAATTGCTGTGCTCATATACTCGCCTCCATTATCAGTA
TGTAGAACTCGAATTTGTGTCTGAAATTGAGTTGTCACCATCTTATGAAATCTTTGAAAT
AAAGAGTTTACTTCGTCTTTCGATTTCATCAGAAAAATCCATGTCATTCTGCTACAATCA
TCAATAAATGTAACAAACCAACGAGCACCTCCAATTGTAGAAACTTTAGATGGCCCCCAT
ACATCAGAATGTACTACCATAAAAGGAACTGGATTTTTATTTAAGGACAATGGAAAAGTA
GTTCGATGGCTTTTTGAAAGTTCACAAACATCACATTTAAAGTTACAAACATCAAATTTC
AGAAACAAACTAGGAAATAATTTTTTTAAGTAACCAAATGACACATGCCCTAAACGTCTA
TGCCATAACCAAATTTCTGATTTCCCTTTTTTTATGGAACTATCTGCGACTAGTGCGGGG
CTTAGCTTTCCAGTGTTTGTTGATGACATCTCCAAGTAGTACAAGTTGCCTCGTCTAATA
CCATAACCAATCGTTTGCTTCGTTTGGATGTCCTTAAACACACAATGATCAGGCCAAAAA
ATTACAACACATGATAAGTAAGTGGTTAATTGAGACACAGATAAAAGATTATAATCTAAA
GATGGAACAATTAACACAGCGTCTAAATTTAATTCATTTGTGAGTCGTAAAGATCCTTCC
CCAATAACTGAGGTTGTGGTTCCATTTGCAGTGGAAATATGTTTTTGTGAAGATGGTTTC
AATTGAGAAACTTGTCGAGAATCAAAAGTCATATGATCAGTTGCCCCAGAATCAATTATC
CATGTACTATTAATAACAGGTGTAAGAGTTTTAAGGGCCTTACCTGGACTGACAGAGGTT
GCGATTTGCACTGAAGATTCTTTTCTAAGATCTGTAGTGGATGTGGATTCAGCTACTGCA
GTTTTTGATCCATGCTTGGTGTTCTTCTTTCGAGTATCCCACCAGTCAGGATATCCAATG
ATTTCAAAACATTGTTCTTTCGTATGACCCTTCTTTCTACAATGAGTGCAATGGAGTGAT
GACTTGTCAACAAACTTCCTTTGAGGCTGCTGTCGTGCTATCATAGCAGACGTTTCTGAG
TCGACCTTCTTGTTTAGTTTGCTTTGCCGTATATCTTCTCTTCGGATCAGAGAATAACAT
TCTTCTAAGTCTGGGATAATGTCTTTTCGTAGAATTTCTCCACGAACTTGGTCAAATTCT
TCATCTAGCCCAGCAAGAAAAATGTGCACTCTCAATCTTTCAACAGACCTTCTGTATATT
ACAACATCTTCTGGATCCTTCATGACCACTTTATCTCGGTGATCAAGTTCTCGAAATATT
TCGACCAATTCTCCATAGAATTTAGAGAGTGGTTGTCCATTTTGCTTGGTAGAGAATGCC
TTCTGGTTTAGAGTGAAAACTTGTAATTCATCGCTTCCATCATAGAAGGCTTTTGATAAT
GCATCCCAGATTTCGTAGGCTGTAGGAATTCGTAAATATCGCTTCATGATCTCCGGAGAC
ATGGATATGAGTAACCATCTTTTTACTTTTTGGTTCTCACTATACCATTTCTCATATTCC
TTTGAAGATTCCTCAAATGGCTTTGTGCTGCTACGAATATATGAGAGTTTTTCTCTTTCT
GCAAGATGCATCTCCATTATTTGAGACCAAACATCGTAGTTTGTCTCAGTGAGGATAATT
CCAGCATTAAATACTCCATCAGATTGAACAGATTGAATGACAACAGGACTAGATTCAGTT
GGAGTTTTCTCCATTTTTTTTTTTTTTTTTTTTTTTTCTTTTTTCTCTTTTTTTTTCTTT
TTTTTTTTTTTTTTTTTTTGTTTTTTTTTTTTTTTTTCGTCTAGATTGAAAGAAGAAAAA
AAAATAACCTTTTTAGGTAACAAAACGACAGGTCGTTTGGCCACTGCTTGCCAAACCGAC
ATGTCGGTTATGGTGGAATATAAACGACATGTCGTTTTAATCCTGCTGCACTTCTGGAGA
CTAAGCGTCACGTCGTTTTATCTCTAATTTAAAAACGACATGTCGGTTTTAATATAACAA
AAAAACGACACGTCGTTTTTTGACTGCTGCACTTCTGAGATAAAAACGACATGTCGGCTG
ACGTCTTCTTCAACCTCTGGAGCGCGTGAGAGCGCGTGAATGATGACAGAGGCGCGTGGT
TGACTGGCCGTGGCTTCGGGTGGCGCGTGGGAGCGCGTGGGAATGTGTTTAAATGCGAAA
TTTTTACAGTTTCCTCACTGAAAACTGAGAAATTTGATGGTGTTCTTGGTTTTTGAGGAA
CACACTCTCGGAAAATTGATGGGATTGTTGATAAATTTGTAAACTCAAGTTTTTTACGTA
TGGGTGGCTTGTTTCTTGATCGGCATGGATATCTGTAATGGTAGGAATGGGTTTAAGAAA
GAAAATGGTGGGAAAAATGGTTGTGGGAGGAATTTGGTTTCCTCTGTTTTTGTTACAAAC
AGAGCAGCGGAACTTGAAGAAACTTGAGCGTATTCATGGCTCTGATACCANTGAAGAAAC
GTGTTTTCATTTCTTAAATAAAGCATTATACATTGAGAGTTATTTATAGATGCAGAGGCT
ACATTTTTTCAAAGATTACATATGTGAATACGGAAGGAAATGTGTCAATCCGTTCGGCGC
GGATCTTGTCTTTGACAAGTGCAGATTACCCCTTTGACAAGTGCAGATTCTGTCTTTGAA
AGCTTCATTCAATGCCGTTTTATTTGATTCTCAACA
>RLG16#LTR/Gypsy
TGTTAGACCCATGAAAACTTATGTTAGGCGCAAATATAAAGGGGCAGGGGCTGTTTAGTA
ATTTTAGGGGCAGGGGCAATTTAGTAACTTTATTATTAATTAGGGTTTAGCTATAAATAA
GAGATTATGGAGTCATTTAGGGTTTATGTTGAGTTTTGTCTGGTATTAGGAACCATTAGG
AGTTTTGGGAGAGATTGACCTACCTCTCGAATTGTAGGTCAGGATTGATTGTTTGTTTTC
TTTTGATTTAATCAATAAAAGTCAGCCCTAATTTAGCCCTAAGTCCTATCANAAGTGGTA
TCAGAGCAAGAATCCTGAGACAATGGCAGCAAAGAAAGTGGACGCGCTTGAAGAAAAATT
GGAAGCAGAGATTGGATCACTCAAGGCCACCATTGATGAGCGATTCAACACCGTTCAACA
AAAATTTTCATCTCTTGAAGCCATGTTGTTGAAATTGACAGAACTCCACCTCAACCCACC
ACTGGCAGCATCAACAGGCCAAGGCGGTGTGGCAGGAGAAGGATCTGGCGACACGAAACC
CGTGCTCGGCGACGGCACAGAGCGGAGGGCGAAAACCACCAGTCTTGCACAGCCAGGGGC
AACAGTTCACGGCGGATTTGGTGGCGGGGAGGTAGCCTAGGGGACTTACGGCCTAGGGGA
GCCTTTCCTGGGTTGGGGTGGCGAAGGAGGCTGGGTTGCGGCTGGGGGCGGTGGATCTGA
GGGTTACGCGGCTGGAGGAGGCAGTTTAGGGTTGGGAATCGGTGTTCGGCATCGGAATGG
GGCGCGCGAGATCGGGGGTGACCGGGCTTGGCGACTCGGGGGCGTTTGGGGGTGAGACAC
AACCTCTGGGCAGGGCTGCTGTGGGCCGGACAGGCTGGATTTGGGCCCGAGCAGGGAGGA
TTTGGGTCTGGACAGGTTGGATTTAGGGGCGGAAGGCCAGGAGGAGGGATTACTGGTGAG
AAAGGGAGCGGTTATGACCGGAATACAGCTGGGCAAGGGATTCCAGCCCAATATGGTGCT
GGGCAAGGAGAATTTTGGGCTGGATCTTCGGGATTTGCAGACACTGGAGTAGATTCGGGA
GGTTGGAGACCTCCGATGGCACGAAATTGGGCGGGTCAGACTCAATTTGGAGCGGATTCT
AGGGTAAGGAAACTGAAAATGCCTATTTTCGAAGGCGAGGATGCCTATGGATGGGTGTAT
AGGGTAGAGCGCTATTTCGCCATCAATGGACTCTCAGAAAGGGAAAAATTGATGGCGGCG
GCGTTATGTTTGGAGGGAAAGGCCCTTGCGTGGTTTCAATGGCGAGAACAACGACAACCA
TTGAGGTCGTGGGGTGAATTTAAGGACCGGCTATTGGAGAGATTTCGGGCCACTCAAGAA
GGAGATTTGCATGAACAATTTTTTGCCTTGACCCAGGAGAGAACGGTCATGGAGTATAGG
GAAAAGTTTGAGTTGCTGTCGGGGCGTCTAGGGGACATCTCAGAGGCAGTGTTGGAAGGG
AATTTTATGAAGGGACTGAAGCCAGAAATCCGAGCCGCGCTACGCTTGCTAAGGCCGAGA
GGGTTAGGGGAGTCAATGGAGTTGGCACAGATGATTGAGGATAAGAACACAATAGAACAG
ATTAATAGGAGCAGTTCAGTCGATTTTTCATATCGAAATAGCACACCATTGGTAGGACAG
AAAACTCAGACTTTGGGGTTTCAGCGAGAGTTCCAAAGTACACCATCGGGAGGCCAGAAA
ATGCAAATGATGGGTTTACAGAGAGATTCCCAAAGGGATCGGGTTAGTGGGGCACGACTA
GGGGTGACTTTCAAACGCCTCACAGAGACAGAGATTCAGGATAAGAGGGCGAAGGGGGTG
TGTTTTCGATGCGATGAGAAATTTTCACCAGGGCATCGATGTAAGGATAAATCACTACAA
GTCCTGACTGTGTGTGATGAGAGAACGAGAAGAAGCGAGGAAGAAGAGGCAGCAGTTTCC
TAGATTCCACCTTGAGGACAAGGTGTCTTTTTGGGAGGGGAGTAANTGTTAGACCCATGA
AAACTTATGTTAGGCGCAAATATAAAGGGGCAGGGGCTGTTTAGTAATTTTAGGGGCAGG
GGCAATTTAGTAACTTTATTATTAATTAGGGTTTAGCTATAAATAAGAGATTATGGAGTC
ATTTAGGGTTTATGTTGAGTTTTGTCTGGTATTAGGAACCATTAGGAGTTTTGGGAGAGA
TTGACCTACCTCTCGAATTGTAGGTCAGGATTGATTGTTTGTTTTCTTTTGATTTAATCA
ATAAAAGTCAGCCCTAATTTAGCCCTAAGTCCTATCA
>RLG17#LTR/Gypsy
TGTTTGTGGGATATGCTTCGACGAAGACCAGCAGTGATGAGCAGACATCTGGTAGCAGGG
TTCCTCGAGCAGGTATATCTTGTAAGAGTCTGGTATCCGGGGGAGCAGGAGCAGGAATAT
CCTGCTCATCCACGAGCACGTCATCCACGAGGCCAATCTCCTGTTGGAAGCATAAAGCCA
TTCCTGCTACATTCCTGCTAAGGGTTGAGTCGAGGAGACCCGGTCAACGACAGTTGGCGA
GGCGTGCTCTCCAGTCCGAGAATCAAGGCACGAAGGCCACGCAACCACCCACGACTACGG
AAATGGGGCATCCACTTTCGAGAGGTGGGAGGATAACGAGCGCGAATGGAGGGAAGGCCC
GAGTTCAGAAGTGGCCTATAAAAAGGTAGCCAACGAAGGTAAAAGGGTTAGCATTTTTGA
GATTATAACAGAGATAAAGAAAGCTCTAAAGAACAGAAACTACAGAAAAGCCATAAGATT
TGTGGCTAGCGTTCCCAGAACCTTCATATCTGACTTGAGCGTCGGAGGGTTTACGCCGGG
AAAACAACCGGCGTGCTCTGACTTGTTTCTGTGTACGCAGGAATATTTGGAGAAGAAAGC
TTACGAGGAGAGATCCTGATCGAGGTGAAGTTGATCGAGCAGAGATCCTGGTCGTAGAAA
GAGGGCAACCAGAATCTCGCATCAACANTTTTGGCGCCGTCTGTGGGGAGCTGATCAAAA
AGCTTCTGTTGATAGCAAGAAGAGGAGTGAAGCAAGTGGAAAAGCAATGGAGACAGGAGG
AAGTAGTGCACAAGGGGGTGATATGAGGCTTAACGATTCCGTGACGCTGAGGGAGATAGC
CAGTGAAGCACGGGAAAAAGCCATGTTCGACCGGATGGAACGGATGGAAAAGCAGATGGA
GACCCTGACAACCATCCTACATGAGCTGCGGAGTGAACGAAGGGGAACCCAGGAGGAAAG
GGTGAGAGGTGGTGGAGTGGCACCAGGTCCCGATAGTACGAGGAGAAGTCAAACCACCGG
GAGATTTGGTGGTGAGAGAGGTAACATACCTCTGCGGGGAGAATTTCATAGAGAGGAAGA
GCAATCCCCGGCAAGACAGATTTTTGACGAGGACGACGGGGTGGCGAATGCAGAGGAAAC
AGAGTTGAGGCAACACTTGCATGATGTAGAGCAAGAGCGGGATCAAGTTGCAGCACGTGA
CCCTGGTCGTGCAGTGCAGCTGGAGGAGGAAGTGCGCAGACTAGCGCAGATAATTGACGA
CATGCAAGGAAGGAGCAGAGCTCCTGGTTGGAGGATAATGCTGGACGGAGAATCACCGCT
CGCAGCAGAGATCATGAGGGCAGTTATTCCAAGAGATTTCCGCCTCCCAGACCTTAGATA
TTCGGGACGAACTGATCCGCTGGTGCACATAGAGCGCTTCAACGACATAACCGGGGTACA
AGGATTATCTCAATCCCAAAGGTGCAGGGTGTTCCCACTATCCCTTGAGGGACGTGCACG
CGAGTGGTACAGGAAACTTCCTCGGGGGAGCATTAAAACCTTCGAGCAGATGTGCCAGGA
ATTTGCAGAGCAGTTTCGTGGGGCAATGGCACCAGAAGATGACATGATGGAGTTGAAAAG
CATGAAGCAGGGGGAGCAAGAAACCCTTCGGGAATTCATCAAGAGGTTTCATCGTGCTGT
CCTCGACTTGGGAGCCTTCAACCATCCTCAGGCATTAAGGGGATTGAAAGAAGGGGTGAA
GATAGGAAGGCTGTGGTACAACTTGAGAAGCCCAGTTATTCAGACGTATGCAGCCGCATA
CGAGCAGGCTAAGAGAGACATTGAGATTGAAGAGGAAAAGGCAGCACGGATTAAGACAGA
CCAGTTAGAAGGGTTGGGGAGGAAAGAGAAGAAAGCATTACCAGGGAATGGGCCGATCAG
GAGGAGGGACCACCAGGCCTCAGGTAGTGGAGCAGGAGGTCGGGTAACTGCTTACCAGCC
TCATCAGAGGCCACCACAGTATCAGCGCAGCAGGGCGCAACCTCCTCGTTCCCCAGCTAG
GGAGCCTTGGAGAAGGCATGACTCGGCATATGGTGGTCTTCATCAACACTCCCACGGTAG
TAGAGGGAGCAGACCAGAAGTGCTGCCACCGCCTCCAACTCAGAACGGAGCAAATAGAGA
AAGGGCAGTGCACCTGATCGACCAGAACCAGGACTATGGGCGGTATACTTCCTTGAAGAT
GTCCCTGGACGAGGTGTACGAGGCCATAAAGGACCGGGGGTTGCTGTACCTCCCTGCCCC
AATAACAAAGCTACCCAGCAGGAGGGATAGGGGACGCTATTGTAAGTTCCATGGCACTCA
TGGCCACACCACAGCAGAATGCAGAGATCTCAAGACCCAGGTTGAAGATTTGGTGAGAAA
TCGGTACCTGGACGAGTTTATAGATGGGACCTTCCCAATGGTAGCCTCGACAAGTGAAGG
GGAGCAGAGTGACAGGAACTTGAGGCGCGAGCAGCCTGCAGTAAGGGTGATAGCTGGGGG
CCCAACATTGGCCGGAGATTCCAACAGGTCGAGGAAGAATTATGCTAGATACGCCATGAC
CAGCAAAGAGGTATTCTTCAACACCCCAGCAGCCAAACGAGCAAGAGTCAGGCAAGTGCC
AATCATGTGGACAGATGAGGATGAAGAAGGGATTCTATACCCCCACGAGGATGCTTTAGT
CATCAAGGCCACTGTTGCTAGCAAGAAGTTTGACCGGATACTGGTTGATACAGGGAGCTC
AGTTGATGTGTTGTTTAAGTCAACTCTGGAGGAGATGGGAATAGCAGACCTGAAGTTGGA
GTACACCAATACCTCCTTGAAGGGGTTTGGAGGAGGAAAGCTGGTCCCTCTGGGCGTGGT
CGAGCTGCCTATCACGATTGGGAGCTCCCCGACAGAAAGGACAATGATACTGGACTTTGT
GGTGGTGGATGAAGAAGGTCCTTACCAGATGATCCTAGGTCGGCCATTTCTGAGGATGAG
CAAAGCGGTGCTGTCCAACCATTATCTGGCTCTCAAGTACCGGGTGAATGGGGTAGTTGG
AGTGGTACGAGGAGACCAGAGAATCGCAAGAAGCTGCTACTCCTCGGCAGCAAGGGAAGC
AATGCAGATAACATCCCTTGATACCCGAGTGGAAAACAAGAATGGCAGACAAGAACCTGT
AGAGGAGCTGGAGACAGTAAGCCTGGGACCAGAGAATCCGGGAAAAACGATCAGAATCGG
GTCGAGACTTAAGGAAGAGCAGAAGCAGGAGTTGGTGAAATGCTTACAGGCTCATGCAGA
TGTGTTTGCTTGGACACATGAAGACATGCCAGGGATTGATCCTGAGGTAGCATGTCATAA
GCTGGCAATAAAGAAAGGTGCTCGGGCAGTAAGGCAGAAAAGGAGGTGCTTCAACCAGGA
GAGGTATGAGGCTATAAATGGCGAGGTGGAGAAGCTCTTGAGAGCAGGGTTCATTCGGGA
AGTCAATTATCCTGAGTGGATATCGAATGTGGTGTTGGTAAAGAAGGCAAATGGCAAGTG
GAGGATGTGTGTAGATTTCACAGATCTCAATAAGGCGTGCCCGAAAGACAGCTTTCCTTT
ACCAAAGATCGACCAGCTAGTAGATTCAACGGCTGGACACGGCCTGCTTAGCTTCATGGA
CGCGTTCTCGGGATACAACCAAATCCCCATGTACGAGCAGGATGAGGAGAGCACGGCTTT
TATTACTAACCAGGGTTTGTTCTGTTACAGGGTAATGCCATTTGGTCTTAAAAATGCTGG
GGCCACCTACCAGAGGCTGGTGAACAAAGTCTTTAAGCCATTGATTGGGAGAACCATGGA
GGTGTACGTGGACGACATGATAACCAAGTCGAAAATCCCGAAGGAACATGTCGGACACCT
CGAGGAGACATTCGGGCTTTTGAGGAAGTATAAGATGAAGCTCAACCCGGAAAAGTGTGC
TTTTGGGGTCGAGTCAGGGAAATTCCTTGGATTCATGGTGAGCCATAGGGGGATCGAAGC
AAATCCCGAGAAGATCCAGGCGATCGTGCAGATGAGGTCTCCTCGTAGCCTGAAGGAGAT
GCAGAGCCTCACGGGGAGGTTGGCGGCATTGAGCCGATTCATATCCAAGGCTACAGATAA
GTGTCAGCCATTCTTTCAAGTGATAAGGAGGGGAAAGAAAACAGAATGGACCCCAGAATG
CGAGGAAGCCTTCCAGAACTTGAAGCAGTACTTGCAGCAAGCACCTCTGCTGTCCACACC
GAGGGATGGGGACAAGTTATTTTTGTATTTGGCGGTATCAGATCGGGCCACAAGTTCTGT
TCTGGTGAGAGAGGAAGAAGGGGTTCAGTATCCGATATACTACACCAGCAAGGCCCTGCT
CGACGCTGAGACCAGATACCCACCGTTGGAGAAATGGGCACTTGCCCTTGTGGTTGCTGC
TCGGAAGCTGAGGCCATACTTTCAAGCATTCCCAGTCTCGGTAATAACAAACCAGCCATT
GCGTCAAACTCTGCACAAGCCAGATGCTTCTGGTCGGCTCGTCAAGTGGGCTATAGAGCT
GAGCGAGTTCGACATAGACTACAAACCCCGAGCAGCGATAAAGGCTCAGGCAATGGCCGA
TTTCGTAGCAGAATTCACAGAGCCCGAAATATGTTTGGACCAGCGAGATGTAGCTACAGA
CAGCAGCGAAGCCCGAGTATGGCAGATGTCTGTAGATGGGTCATCAGGGGAGCAGGGATC
AGGAGCAGGAATTGTCTTGGAAGGCCCAGAGGGGGAGGAGATCTCTTATGCTGTAAAGTT
AGAATTCGCAGCCACAAATAACCAGGCAGAGTACGAAGCCTTGATAGCAGGTTTGGAATT
GGCTAAGGCCGTGAAAGCAGATAGAGTGAAGATCAGAACTGATTCCCAGCTGGTTGCGAA
TCATGTCAGTGAAAGATTTCAACCGAGAGAGGAGAAGATGGAGCAGTACCTGAAGATAGT
CAGGCAGATGATGGGGAAATTTGAAGCGGTGGAGGTGATACAAATCCCCAGGGAGCAGAA
TAGTCGAGCAGATATTTTGGCCAGGATGGCAGCGGTAGCAGACCCAAAAATGCCAAAGTC
GATCCCTCTGGAGGTGAAGTCCAGCCCGAGCATCGAGCAGAATTTGGGGGTGCTGCGGAT
AGAACAAAAATGCTCGTGGATGGACCCGATAATTTCATACCTTAGAGACGGGGTATTACC
ACCAGATAAGCTGCGAGCTCGGAAGATTAGAGCCCAGGCCTCGAGATACACGATGATTGA
TGGGGTACTATATCGGCGAGGATATACGCTACCTTTCCTTCGGTGTTTGGATGAGGACGA
CGCGGATTACGTACTGAGAGAAGTACATGAAGGAATTTGCGGAAATCATTCTGGTGGGAG
GTCCCTGGCCCACAAGGTTCTAAGGCAGGGATATTTCTGGCCGACAATGCACCAGGATGC
GCAGGAGAAGACCAGGAGCTGTGTAAGCTGCCAGAGTTTTGCAAGTTTCTCCAACCAACC
ACCAGAGAAGCTCACCTCTATGGCCTCCCCTTGGCCATTTGCTCAATGGGGAATTGATCT
GATCGGCCCGTTGCCAAAGGGACGAGGAGCAGCAACACATGCAATAGTTGCTATAGACTA
CTTCACGAAGTGGATAGAGGTAGAAGCCCTTAGCAGGATCACAGAGAAGAAAACAACAGA
CTTTGTGTGGAGAAACCTGGTCTGTCGATACGGGATCCCTTATGCCTTGGTAACGGATAA
TGGCAGGCAGTTCGATAATCACAGCTTCAGGGATTTCTGCCAGAACCTCGGGATAGAGTT
GAAGTATTGCTCGCCTGCTCACCCTCAATCTAATGGACAAGTAGAAGCAGCCAACAAGAC
CATCAAGAGGCTTTTGAAAACCAGGCTTGGAGCAAAAAAGGGTGCATGGGTTGATGAGCT
GTCAGGTGTTCTATGGGCATACAGGACAACCCACAAAACAGCAACTGGGGAGACACCGTT
CGCCTTGGCTTTCGGACATGAAGCGGTCGTACCAGCCGAGATAGGAACGACCACGCACCG
GACAGATCATTTCAATGAGCAGGAGAACGACGAGCAGATGTGTTTGAATCTTGATCTGCT
AACGGAAAAGAGGGAGCAAGCAGCCGAGCGATCAGCCATTTACCAGCAGAGGGTTGCTCG
GTATTATAACCAGAAGGTGAATGTACGGCAGTTCAAGGTCGGAGATTGGGTGTTAAGGAG
AGTGAATCAGAACACCAAAGACTCGACTCAAGGAGTGCTCGGACCAAATTGGGAGGGGCC
ATATAGAGTCAAGCAGCTAGTTGGACCCGGAGCTTACAAGCTGGTTCGCACGGATGGCCA
CGAGGTGAAACGCCCATGGAACGCAGCACACCTCAGGAAATATTTCCAGTAAGACTTGTT
CATATTTTCAAGTTATTTCTGTTCGTGTTCGTTGTTATTTATTTTATGTCAAAACAATTT
CATGTAAGTTGAATCCTGCAATTAATGAAACGTCGAGGAATTTCATTCACTTGAAACTGT
GAAAAATTTTCTAAGGCATGCAAAGGCTCACCAAGTCTCAAAGCCTGTTTTATGGCGAGA
CCAGAAGCCAAGCGTGCCAGGATCTGCTCGACCACGCGAAGGCGAGCAGAATCCCCAAGC
ATTGAAAAATTTTCTAAGGCATGCAAAGGCTCACCAAGTCTCAAAGCCTGTTTTATGGCG
AGACCAGAAGCCAAGCGTGCCAGGATCTGCTCGACCACGCGAAGGCGAGCAGAATCCCCA
AGCATCGAAAAATTTTCTAAGGCATGCAAAGGCTCACCAAGTCTCAAAGCCTGTTTTATG
GCGAGACAGAAGCCAAGCGTGCCAGGATCTGCTCGACCACGCGAAGGCGAGCAGAATCCC
CAAGCATCGAAAAATTTTCTAAGGCATGCAAAGGCTCACCAAGTCTCAAAGCCTGTTTAT
GGCGAGACCAGAAGCCAAGCGTGCCAGGATCTGCTCGACCACGCGAAGGCGAGCAGAATC
CCCAAGCATCGAAAAATTTTCTAAGGCATGCAAAGGCTCACCAAGTCTCAAAGCCTGTTT
ATGGCGAGACCAGAAGCCAAGCGTGCCAGGATCTGCTCGACCACGCGAAGGCGAGCAGAA
TCCCCAAGCATCGAAAAATTTTCTAAGGCATCAAGCATGCAAAGGCTCACCAAGTCTCAA
AGCCTGTTTATGGCGAGACCAGAAGCCAAGCGTGCCAGGATCTGCTCGACCACGCGAAGG
CGAGCAGAATCCCAAGCATTGAAAAAATTTTCTAAGGCATGTGGCAAAACCATATGCCAA
GCCAGAACCTGCTCGACCAGACGAAGACGAGCAGATCTCAAACGGAAAAATAACTCATAA
TTACAACACAAGAAAGTAATCAAAAACATTTTTATTAATTTGTTAATAATTAACAAAGCA
GATAATCTTCACAAACATTGTTCATTACAATACAAGAAACATGTTCAAGAAGACGGCGGA
TCAGTAAGCCGAGCAGCATCGGTTGGCTGGACCACCTCAGGTGCAGGGGGGGTATCACCA
GTTGCGTCCGGGGGGGTGCTCGCCTCACCAACATCAGCAGGGACTGCACGAGGAGGAGAG
TTTTCCTCCTCAACCACGATTGGCTCCACCCCTTCGGCATCTTCCTTGGCCGCCTCCTCG
TCCATATGTTGAGCAACACCAGCTGCAAGGTCATCCATCTTCAGATCAGGGTGCTGCTTC
CCGAGGACGGCCATGATGCAACGATAGGAATGCCGAAGTCCCTGGTCGTACTGGTTGTCA
GCCTCCTTCTCCAAGTTCTCGACCTGAACCCGGTGGGAATCGCGGAGAGATTCGAGCTGA
GCCTCGTACATAGCCTTCTGCCTTTGCAGATCCTCCTTGACCTTAGTCAGCTCTTCCTCG
AGGGTAATGGCTTTTGCTTGAGCAAGAGATTCTTGCTCTATCAGCTTCAGATTCTCGAGA
TTCAGCTCCCCTGCTTTCTTCTCGGCAACGTCAGCTCTGGTCGTCGCCGATTGAATGTCC
TCCTTCATCTTCCGGTCGTAACGGCCAACCTTGGCCTTATAATAGGTGGTCATGCAGCTG
AGGTGGAAAGCGCTATACTGCATGGCCCCCACCAGCTCACCCAAGGTGCAGCCATCAAAG
TCCTCCAGGTCCTTCTTGCTCACGAGTTTAGATAGCTCATTGAGATAGGGGACCAAGTGT
TCTGCTCGGCTGTCAGGTAAACGAGATCGAGGCCCGACAGGAGGAGAAGAGGAAGCAGGA
TCAGTGGCTGCTCCACTAGTTTCCCCGACTTTGGCAGGAGGAGGAGGTAAAGTCTTCAAG
GGAGAGACCTGCTGCACGATGTTCGCCCGCTTTGCAGTAGGAGCGTCCTTGTTCTGGTCC
CTCTTCGTGGTTTGAGGTCGAGAACGTTTCCTGGTCAGAGCCCCAATCACAGCATCCTCC
ATCTTATGGCCAGGGGGCACCAAGCGAGACTCGAGCAAGTTGTAAGTAGTTATCAGCTCT
CGGCTCGAGCAGGAATTGGCTAGTACAGCCTCGACCCGTTTGAGCTGGTCAGGTTTGAGC
GGGAAGTGAACACCCCAAGAACCTGCAACACAAACAGACATTTGGTTAGAGACAAACCAG
TAAAGCGAGAACAACTATGGAGACAAGACATCTAAAGCGAGCAGGCAACCTGGGACCACG
AAACGGGGTGGGACGCGATAATCCTTCCCGTCAATCTGTGCAACTTGACCCCAGGGACCC
CCAGCAAAAAAGAACTTCCTCTTCCAATTCCCACCACCACCAGTAGGAAGATCGGTTATG
GGTTTCCTGGTCTTGGTACTTGATTGGAAGTAATACCAGCCGGCATCTTTGGGGCTGCTT
TTCAGCTGGTACAGGTGCTTCACCTCATCAACCGTGGGCTCGCTTTGGCAACATCTGTCC
CACAATATGAACAGACCAGAGAGCACTCTCCACCCGTTGGGGTTCAGCTGACCAGGAGCT
AGATTTAGCCCGTTAAGAATCCGGGCAAAGTAGGGTTGCAAGGGACACCTCAGCCCATAC
TTAAAACTCTCCAAAAACAAGGTAACATATCCCCTAGGAGGCCGGCTAGGGGTATCCTTC
TTTCCTGGGACCTTAAGAGGTATTTCACCAGGAATGCTATACCTAAGCCGGAGGTCAGCG
AGCTCGTCAAACGTGGTCGTGCACGTCATGTAATCAATAGCGTAATCCCGCGATAGGGCT
CTACCTCCTACTGTACTCCGCCCTTCTGGTCGCGATGTTCCTGATGGGGACACCTCACCA
GAATCACCTCCTCGATCCTCACTCAGGGTGTTTTCCGAGCCAGAAGATCCCTCCTCACCG
CTATTTCCGCTCGAGGAGGTTGTTTGGGGGGACATCCTCCTAGCGCTAGTCCCAACACTA
GATCTAATGGGTTCTAAGGGGATCCCGGGGTCAAAAGCAGGATCGGTGAGCAGACTAGGC
AGGAAGTCCAACTCATCGTCATCAACCTCAATGACTTTCTCTTTACCTTTCGACATTCCC
TAAGCTATAACCAGAACACCACCACCAACTACTACCCAAGCAAAGCAAAGAGAAAAGAAA
TTATCTACAACTATCCGAGACCGAGGAGATAGAAGTAATACCTGAAGTAATGGTTCAGTC
GGAGAAAGACAGGGATGGAGGCCTTTATGCCGGAACTTCTTTGCCGGAGAGACAGAGACG
GAGACGGAGTAAATGACGAATTTTCCTTTCGAGAGGTTTTGGGTTTTCTTATTGGAGAAC
GAACTCTTGGGTTGCCAGCATTTAACGGCACCAAATCCCAAGGGTCTCGTAACCGTTGGT
TTGAAATTCAAATAGAGGGGTAGATTTCTGCCACATCACCTCGTCCGCAATTAAATGCGA
CACGACTCTTGGCAGCCTTTTCCAATCCCGCGCGAGCAAGAACTGTCAAGTTTCTACTGT
TGGTTCACTACATTACCCAACACCAGAAACTGGGGGACCGGNTGTTTGTGGGATATGCTT
CGACGAAGACCAGCAGTGATGAGCAGACATCTGGTAGCAGGGTTCCTCGAGCAGGTATAT
CTTGTAAGAGTCTGGTATCCGGGGGAGCAGGAGCAGGAATATCCTGCTCATCCACGAGCA
CGTCATCCACGAGGCCAATCTCCTGTTGGAAGCATAAAGCCATTCCTGCTACATTCCTGC
TAAGGGTTGAGTCGAGGAGACCCGGTCAACGACAGTTGGCGAGGCGTGCTCTCCAGTCCG
AGAATCAAGGCACGAAGGCCACGCAACCACCCACGACTACGGAAATGGGGCATCCACTTT
CGAGAGGTGGGAGGATAACGAGCGCGAATGGAGGGAAGGCCCGAGTTCAGAAGTGGCCTA
TAAAAAGGTAGCCAACGAAGGTAAAAGGGTTAGCATTTTTGAGATTATAACAGAGATAAA
GAAAGCTCTAAAGAACAGAAACTACAGAAAAGCCATAAGATTTGTGGCTAGCGTTCCCAG
AACCTTCATATCTGACTTGAGCGTCGGAGGGTTTACGCCGGGAAAACAACCGGCGTGCTC
TGACTTGTTTCTGTGTACGCAGGAATATTTGGAGAAGAAAGCTTACGAGGAGAGATCCTG
ATCGAGGTGAAGTTGATCGAGCAGAGATCCTGGTCGTAGAAAGAGGGCAACCAGAATCTC
GCATCAACA
>RLC18#LTR/Copia
TGTTAACATGAATATGTTAATAATATTGATTTTGATGATAACAAACTTTAAATGGTTTTT
GATTAAAATGTTGGAGCTATTCCTTAATAAACGAAAGCCTTATAATCATTCCAATTATAT
TCATAAAAGATGGACACTGTTAAATTTCAAATTAGAAAATGATTCTCTGCAAAATCTGGT
TTAAAATGTGATTCTGGAAATAAACGGTGAACCGTTTTCTTTTAAACGGTTAACCGATTA
AAACCAGAGAGCAACATATTGCCTAAGCTCTAACCGATTAAGAAAAACGGAAAACACAAA
AAGCTGGGAAGGCTACTGGAATTTAACGGTGAACCGTTTATTTAAACGGTTAACCGATAA
AATCCAGAATTGAAGATTGTACTCTTCTGGCACCAAACGGAAAAGTTTAACAAAAACGGA
TAAGGCTAAATTGTTTTGCAGGTTACTGGAAACAAACGGCGAACCGTTTATTACAAACGG
TTAACCGATAATATCCAGAGAGGTCATTTCATGCAAATCCTTAACCGTTTAATGTAAACG
GATAACTGATGTTCATCTTGCAGGTCTCTGGAATTTAACGGCGAAAGGGTAATCCTAAAC
GGCAAACCGTTTATTTGAAATTTGGCCCAACGGTAACTTTTGACCAGCCTAAACGGTTAA
CCGTTAATGGTTAACGGCGAACCGTTTTCGGGCAGACAGTTTGTAACGGCTAGTTTTTCA
GCTCCAACTATAAATAAGCTCATTCAAATTCAAACAAGATTGATCACAACACGACCATTG
AGCTTATATTCGAGAATACAATCTTCATAGAGCTTTAAAACACATTCTTGCTTCATCTAT
TCACATATTGGGCATTATTTTGTAATCTTAAATATTGTGAGAGACAAAAAAAATTTGTAA
TCTTTTATTTTGAGTGATTGTAAGTGTTGGGATACACTTGGGTTAAGAGATTGGGGATAA
TCTCTTGTTGTAAAGGTTCATTGACACCTTGGAAGTCAAGTGTAAGCATTTGAAGCCTTG
GAGGCTTGCTTAGTGAAATCCTCAAGCCCGGAAAGCTTGGAGGCGTGGACGTAGGCGAGG
TTGGCCGAACCACGTAAAAATCTCCGTGTTTGAATCTCTCTTCCCTTATCTTTTTATATT
GTGATTGATTTAATTGTTATTGCTTTAAATTTGTTTTAGATTTGCATTAAATTTTTCTTT
ATAAATTGAATAATTTTTAGAATCCCAATTCACCCCCCCTCTTGGGTTGCATAACTTGTA
TTTCANTTTGGTATCAGAGCCTTGTTCTCTTGTTAGGACTTAATCGTCTAGAGTAAAAGA
TCCATGGCAACCCTAAATGACTCAACCTTTAGAGAAGGGCAATCCACAACTAGACCACCG
TTCTTTGACGGTAATGACTATGCATATTGGAAAACTAGAATGAGAATCTATTTGCAAGCT
TTAGATTATGAAATTTGGGAAGTTGTATGTGATGGTCCGTTTTTGCCCCTAACTAAAAAT
GAAGTCGGGGAAGATATTCCAAAACCTTCAAGGGAATGGAATGAATTGGAAAAGAGAAAA
GTTTCTCTAAATTCCAAAGCTATGAATGCTTTATTTTGTGCACTTGATAAGAAAGAATTT
CATCGAGTATCTAGTTGTGAAAGTGCTAATGAAATTTGGCACAAACTTGAAGTAGTCTAT
GAAGGCACAAATCAAGTGAAAGAGTCAAAAATTAGTAGGTACACTCGACAATATGAGTTG
TTCCAAATGGAACAAAATGAGAGTGTGTACTCTATGTATACGAGATTTACGGACATAGTA
AACACCCTAGGAGCCCTAGGAAAGACCTTCTCAAATAGCGAGAAAGTTAAGAAAATCATT
AGGTCACTTCCAAAAGAATGGAGACCTAAAAGAACCGCTATTGAAGAGGCCAAAGATTTA
AATACTTTACCTCTTGATGATTTAATTGGTTCTCTCATTTCATATGAAGAAGATTTGGCA
GCAGAAAAAGGGCATGAGGAGAAGAAGAAAAGCATTGCTCTCAAAGCTTCAAAATATGAG
AGTGATGGGGAGAGTGAACCGGATGATGAAGAGCTAGCCATGCTAGCAAGGAGGTTCAGA
AAATTCTTCAAGAAAACCGGAGAGCGAAGAAATTTCAGAAACTTCAAGAACCAAAGGGAG
AAGAAAGAGGTAATCACATGCTATGAATGCAAGAAGCCTGGCCATATAAGATCGGAGTGC
CCACTTATCAACAAACTCAAGAAGAAAGCCATGGTTGCAACTTGGGATGATAGCGAGGAA
GATTCAAGTGATGAAGAAGGATCGCAAGAAGTATCAAACCTAGCACTTATGGCAATAGGA
GGGGATGATGATCTCAATGAGGTAAGTGATCCCACCTATGATGAATTGTATGATGCTTTT
AAAGAATTGCATAATGAGTTGATGAAGATTGGTAAAAAGAATGTATGTCTTAAAAAGGAA
ATGGCAAAGCTTAAAAATGAAAATGAATCTCTAAATGCAAGAATTGCATGCCTAGAAGTA
GAGAACAAAACATTGCATGATGAAATTGCATTATCAAATGAGAAACCTAGCATCTCACAT
GAGCATTTAGAATCACACATAGATGATTTGAAAAATGAAAACGAAATGCTTAAGAAAAAG
AGCAATGAGTTGAATGAGATTGTTTTGAAATTTACAAATGGGCAAAAGATGTTGGATAAT
ATGCTTAACTCACAAAAATGTGTTTTTGATAAAGGAGGACTTGGGTATAAGCCTAACTTG
AAGCAAAAGTATTATAAGAATTATTTTGTTAAAGCTACCTCCACAAGTGATCATAAGATT
GTTTGTCATTATTGTAATCAAAATGGTCACATGAAATATAGATGTCCCGTGAAAAGGAAT
GCATATTATGGTGTCAAATGTATTTGGGTTCCAAAAGGAACCATTGCTAACTCTCAAGGA
CCCAAAAAGCTTTGGGTACCTAAAACTTGAGATTTTCTTTGTAGGGCTTAAAGAAGAAGA
AAAATAAATGGTACTTGGACAGTGGTTGTTCAAGGCACATGACCGGAAACTATGCATGGT
TCTCAAGCTTCACCAAAATTGAAAATGGTGGAGACGTATCTTTTGGAGACAACTCAAAAG
GAAAAATTCTTGGAATTGGAAATGTTGGTAAAGTTTCCTCAACTCTAATTGAGAATGTAT
GTTTGGTTGAGAACTTGAAACACAACTTAATTAGTATTAGTCAATTATGTGACAAAGGTT
ATAAAGTTATCTTTGATAAATTTAGTTGTGTTATTGAGAATTCATGTGATGGCAAGATCT
TATTTGTTGGGAATAGATGTGGTAATGTTTATATCATTGACATAGAATGTGCATCTACTC
TTGATAAATGTTTTTCGGCATTGCATGATGATAGTTGGTTATGGCATAGAAGGTTAGGAC
ATGCAAGTATGGATTTGATTTCAAAAATTTTGAAAAATGATTTAGTTAAAGGTCTTCCAA
AAATTGGTTTTCAAAAAGATAAGATTTGTGAAGCTTGTCAATTTGGAAAACAAATCAAAA
CATCTTTCAAAAATAAAAATCATATTTCTACTTCAAAACCACTTCAACTTCTTCACATAG
ATTTATTTGGGCCATCTAGATATGCTAGTCTAAATGGCAAATATTATGCATTTGTGATAG
TGGATGATTATTCTAGATATACATGGGTATTATTCTTAGCCAATAAGGATGATGCTCTTG
ATGCCTTTAAAGTGCTTTGTAAGAAAATACAAAATGAAAAAGGGTATGGTATTGCATGCA
TTAGGAGTGATCATGGAGGAGAGTTTGAAAATCATGCATTTGAGATTTTTTGTAATGATT
TTGGCATTGAGCATCAATTTTCATCACCTAGAACTCCACAACAAAATGGAGTTGTTGAGA
GAAAGAATAGATCCATTCAAGAAATGGCTAGGACTATGTTGAATGAAAATTCATTGCCTA
AGTATTTTTGGGCCGAGGCCGTCAACACCGCTTGTTATGTTTTAAATCGTGTGTTGATTA
GACCTAACCTTAACAAAACTCCATATGAGCTTTGGAAACATAGAAAACCCAACATTGGTT
ATTTCAAAGTTTTTGGATGCAAATGTTTTATTTTGAACACAAAAGACAATCTTGGCAAAT
TTGATCCAAAATCTAATGTTGGTATTTTTCTTGGATATTCAAACTCAAGCAAAGCTTATA
GAGTTTATAACAAAAATACATTAGTTGTAGAAGAATCTATGCATGTTACATTTGATGAGT
CTAACCCCTCCTCTACGGAGAAAGGAGTTGTTGATGATGATGCAGATGGAGAGTTACAAG
AAGAATCATCAAAAGATAATCAAGAGAATGCACCACAAGGAAATCAAGAGGATCAACAAG
AAGAGCAAACGAATATGGAGCAACATGAAGGTACTTCTCAAACACTCCCCAAGGAGTGGA
GGTATGTTTCTTCTCACCCTAAAGATGTAATTTTAGGAGATCCCTCACGAGGTGTTACAA
CTAGATCATCACTTAGGAATACTTGTGAGCATAATGCATTCATTTCTCAAATTGAACCCA
AATCCTTTGCGGATGCGGAAAATGATGAATCTTGGATTATGGCAATGCAAGAGGAGTTAA
ATCAATTTGAAAGAAACAATGTGTGGGAATTAGTTCCTAAACCGGAACATCAATCCGTCA
TAGGTACTAAATGGATATTTAGAAATAAGATGGATGAATCCGGTGTGGTTGTAAGAAATA
AAGCTAGATTAGTGGCTCAAGGTTACAACCAAGAAGAAGGAATTGATTTTGATGAAACTT
TTGCACCCGTAGCTAGACTAGAATCAATTAGAATGTTGTTGGCATTTGCATGTCATAAAG
ATTTCATTTTATTTCAAATGGATGTGAAAAGTGCTTTCTTAAATGGGTATATTATGGAAG
AAGTGTATGTAAAACAACCCCCTGGTTTTGAAAATGAAAAATTTCCAAATCATGTTTATA
AGTTGTTTAAAGCCTTGTATGGATTAAAACAAGCACCTAGAGCATGGTATGATAGACTTA
AGAATTTCTTGTTAGAAAATGATTTTTCAATGGGTAAAGCGGATACTACTCTCTTTGTTA
AACATAAGAACAAAGACATACTTGTTGTTCAAATTTATGTTGATGATATTATTTTTGGTT
CTACTAATGAATTGTTGTGTAAAGAATTTTCATCTTGCATGAGTAATGAATTTGAAATGA
GTATGATGGGAGAGTTGAAGTACTTCCTTGGGCTGCAAATAAAACAAAATGAGGAAGGAA
TTTTCATAAATCAAGCCAAGTATGTAAAAGATCTACTCAAAAGATTCGGCATTGATGACT
CAAAGACCAAAAATACTCCAATGAGCACAACAACCAAGCTTGACAAAGATGAAAAAGGCA
AAGAAGTGGATATCAAAATGTATCGAGGTATGATCGGATCTTTACTTTATTTAACTGCAA
GTAGACCCGATATCATGTTTAGTGTATGTTTGTGTGCAAGATTTCAATCATGTCCCAAGG
AATCCCATTTGCTTGCTGTTAAAAGAATTTTCCGTTATTTGAGTGGAACCATAGATATTG
GCCTTTGGTATCCTAGGGGAACTCATATAGATTTAACATGTTATTCGGATGCGGACTTTG
CCGGTTATAAAGTTGATAGGAAAAGCACTAGTGGAACTTGCTATATTCTAGGTCACTCAC
TTGTTTCATGGTTTAGCAAGAAACAAAATTCTGTTGCACTTTCAACTACCGAGGCTGAAT
ATATAGCTGCAGGAAGTTGTTGTGCACAAGCTCTTTGGATGAAACAAACACTTAGAGATT
ATGGCATTAACCTTGAACAAATTCCTATTAAGTGTGATAATACTAGTGCTATAAATCTTT
CAAAGAATCCCATTCAACACTCTAGAACCAAGCATATAGAAATAAGACATCATTTCTTGA
GAGATCATGTTCAAAAGGGAGATATTGCATTAGAGTTTATTTCTACAGAAAAACAACTTG
CCGATATTTTTACCAAACCCCTTGGCGAAGAACAATTTTCAAAAATTCGGCATGAACTTG
GGATGATGAAATTTTCGCATTAACGTCTCTATTCATGCTATTGAGTGTACTGAATTGATT
GACTTATTGGTGATTTAATATTTATGAAATGCTTAAGCTTGATATTCAAATGATGTATTT
GCTTTGTTAATTCTTGATTGATTATATGAATTAATTGCTTGAATACATGTTCATGAATCA
TGCATTAAAATGGCTCATAAAACATTTTTAGATCAATTAAATGATCTTGGAATGTATTAT
TTGCTGGCCAAAAATTAAATCAAATGTGCGAAATTATAGATAAAATAAACGGATAACCGT
TTCCAATAAACGGTGAACCGTTTTATTCCAGAAACGAGATTATATGTCTGTCTTTTTACT
CTTTCACCGTTTGATGCAATCGGTAAACCGTTTAAAAACAGAGAGTCCTCTAACAGTTAC
TCCTTAGCCGTTAAGAGCTTAAGCTTTCACCGTTTCCTATTCTTTAGCCTCTGGAAGTTA
CCCCTTAACCGTTTAAATAAACGGTTAACCGTTTTCGTGATTATAAAACTGTTCAAAGGT
TTTTTCTTCTCCTTCTCCAGTTGCCCTTTCACCGTTTCGGCCATTGTTGCGCAGCCGAAG
GTTCCTCTGCCCTCAAACCTTCATTTTTCTTGCTTTTCTTGCCAAATCAAACCTACAACA
TCATTTCTTATCACCTTTAGAACACTTTCACCGATTCAAATCTTCAAATCAAGCCCAAAA
TTGAAAAATCCCAAATCTAAACCCTAACTGCAGCCGGTCGGGTTTCTTCATTTTTAACCT
GATTCTTGCCCTTCTTCAACCAAATTGAGCCTCAAAATCACATCCTCTACTCATTCCTAA
GCAAATAATCGATTCATTTTCTTCTCATCACATCTCTCCCGCAATTTTTCAAACTCCTTG
TGCTTCACCATGGCTGCACCCCCTCGGAGAAATCTCAGGCGAAAATCTGTGCCTCCAAGG
AATCCTATACCACCACGGGAAGTCTCTGAATTCGCAAGAATTCATTTCCCCATGCCTTCC
TTGGCCAAGCGGTTCGAGGATCGCTTCAATGGTCGAAAGGTACTTGACTCTTTCTATGTT
GAAATAGATGATTTCAGTAACTTAGTTGTATGTGGTAGAAGCATTAGGGATATGCTTCAG
CCTTGGGAGTCTGCCATTGACTTTGATGACCGAGTTTATCCCAATTTAGTGCGAGTCTTT
TATTCGAACATGGAAATCTCCGCAACTCGCCTAAATAGGATAGTTACTCAAGTCGGCGGT
GTGCCTATAGAATTTGATGATGCGGACCTAGCTGACTTTCTTGGTATCTCTAGTGAGGGG
CATGATATTTACACCTCTAGGAAAGCCCTTTCCTTTGACAGTTTTTGTCATACTGATGGA
GTCCGTAATATTTGTCGTCGTCGAGACTTGTCTGATGAGATTTGTTTGCTACCTTTTCGG
TCTCAACTTTTACCTCTCCAAGTTCGCATTCTTCACACTATTTTACAGCACATAGTGACA
CCTAGGAAGGGTCACTCGGATGAGGTTACGAGGTTGGACGTTGGCCTACTAGATAGCCTC
ATTTCAGGCCGTCCCATTAACCTCGGCTATGTTATTGTGCGGCACATGTTGAGTACTCCC
GCGGTTAACCACCGCTTGCTTCCATATGGCAGTATCATTACTAAGATACTGCGACGCTTT
GAGGTGCCTCTTCTTGATACCGGTTATATGGAGACTAGACGGATTGGTCCCGAGGCCATG
ACTAGTATCGGTTTTTCTAGGAAGAATGGAGAGTGGATAAAGACAAGCAACTCCAAAAAC
CGGGATACCTTGATTGCTCCAGAGGACGATCGGATGCTCAACGATGTCTATCCTCCCGAT
AAGCTTCCAGATTTTAGATTAGGAGCTCATCCTCATCCTCCGCGTCGCCGTTTTGTCCCT
CGGCCTCCAGCTGACTCTGACTCTGAGGAGCGTGCGATGGATGCTGACATTCCCTCCTCT
TCCGAGCCGCCTCTAGCTCCCGAGCAGCCTCCTGCTCCTGAGCCATCTGCTGTTCCTGAG
CAGCCATCTGCCTCTGAGCCACCTCCAGCTCCAGTTCAGCCCCCTGCTTCAGACGTTGTG
CAGCAGTTGATTGCTGATGTTCACCGGATTTCGGAGCGCCAGCAGCTGATTCTTGATCGG
TTGGACACTTTTTCCCGTGACCACCAGCAGCTACGTTCTGACTTTCAGACCTTCCAGCAG
CAGAGCATTGATCAGCAGCTTGAGCTTATCGCTGGACAGCGCACTCTTCTCCGCTATTTC
GGCTATGATCCGGGGAGCACATCTTCTCCACCTCCATAGTTTCTGAGTTCTATTTTCGCA
CATACATTTCATATTTTGGTTGTTTGTGTGTTGCCATTTATATTTTTATATACACTGCTA
CCTCTATATGCTCTTTCTGGATTTTGATGACATATTTTTGTGATGTTCTTGATGTTGGAT
GACTTGATAATTGGTTGATGAAATTGTTGGTTTATTGGATATTGAAGTTGTTGGTTTGTT
TGTTCATGGAGTTGTTGGTTTGTTGAATGATGGAGTTGTTGTTAATATATTTTGGAAGTG
TTTTAATCTCATTTTGTATTAGTGGTTTTGCTCCATTTTAAGGGGAAACTCTGCCAAAAT
TTTCGCTCGCCAAAACTGGGTAACTTCTTTAACGGATTTGCGTTTTTCCTTTCTCTCTTT
TCTTTTTGATGATGAAGGGGGAGATAATTATGGGGAGATTTAAAATGAATTTTAAAAATG
TTTTCTTGAGCAAAAATCTTTTTATTGGACATTTCTTAATTTGGCCATACATTTAGGGGG
AGCATATATTAAGGGGGAGCAAAATATTGAATGAAGTTTGTCATCATCAAAAAGGGGGAG
ATNTGTTAACATGAATATGTTAATAATATTGATTTTGATGATAACAAACTTTAAATGGTT
TTTGATTAAAATGTTGGAGCTATTCCTTAATAAACGAAAGCCTTATAATCATTCCAATTA
TATTCATAAAAGATGGACACTGTTAAATTTCAAATTAGAAAATGATTCTCTGCAAAATCT
GGTTTAAAATGTGATTCTGGAAATAAACGGTGAACCGTTTTCTTTTAAACGGTTAACCGA
TTAAAACCAGAGAGCAACATATTGCCTAAGCTCTAACCGATTAAGAAAAACGGAAAACAC
AAAAAGCTGGGAAGGCTACTGGAATTTAACGGTGAACCGTTTATTTAAACGGTTAACCGA
TAAAATCCAGAATTGAAGATTGTACTCTTCTGGCACCAAACGGAAAAGTTTAACAAAAAC
GGATAAGGCTAAATTGTTTTGCAGGTTACTGGAAACAAACGGCGAACCGTTTATTACAAA
CGGTTAACCGATAATATCCAGAGAGGTCATTTCATGCAAATCCTTAACCGTTTAATGTAA
ACGGATAACTGATGTTCATCTTGCAGGTCTCTGGAATTTAACGGCGAAAGGGTAATCCTA
AACGGCAAACCGTTTATTTGAAATTTGGCCCAACGGTAACTTTTGACCAGCCTAAACGGT
TAACCGTTAATGGTTAACGGCGAACCGTTTTCGGGCAGACAGTTTGTAACGGCTAGTTTT
TCAGCTCCAACTATAAATAAGCTCATTCAAATTCAAACAAGATTGATCACAACACGACCA
TTGAGCTTATATTCGAGAATACAATCTTCATAGAGCTTTAAAACACATTCTTGCTTCATC
TATTCACATATTGGGCATTATTTTGTAATCTTAAATATTGTGAGAGACAAAAAAAATTTG
TAATCTTTTATTTTGAGTGATTGTAAGTGTTGGGATACACTTGGGTTAAGAGATTGGGGA
TAATCTCTTGTTGTAAAGGTTCATTGACACCTTGGAAGTCAAGTGTAAGCATTTGAAGCC
TTGGAGGCTTGCTTAGTGAAATCCTCAAGCCCGGAAAGCTTGGAGGCGTGGACGTAGGCG
AGGTTGGCCGAACCACGTAAAAATCTCCGTGTTTGAATCTCTCTTCCCTTATCTTTTTAT
ATTGTGATTGATTTAATTGTTATTGCTTTAAATTTGTTTTAGATTTGCATTAAATTTTTC
TTTATAAATTGAATAATTTTTAGAATCCCAATTCACCCCCCCTCTTGGGTTGCATAACTT
GTATTTCA
>RLC19#LTR/Copia
TGTTAGCCTAAAGGGCTACACATAATGTAATTTTGATGATAACAAACATGTGTATTAAGT
GATTTAATAAATATTGTATTTCACATTTTCACTAGTTTTTGAAGGGTAATATTTATGCAA
GTGAATCAAGTGAAATCAAGCTCGAAGACACTCAACGGACAACGGCGAAATCAAGAATAA
AGTTTAGAGCTCAACGGACAAATTAGTGCGATAAATTCTTGTAAAGCCGGTATGATTTAA
TTGATGCATGATTTAGCATTTGAGAAGCTCAAGAGATTAATTTAATTAATTACTTTTCAT
AAACTAAAAGGTTTTATTTTTATAAAGTAAAGTATTTTGTGGATTTGAGTAATTTGGACT
TAAATGCTAAGTTTTGAAATCTTTGATTTTAATAAGTATTATTTTAAATTTCGGAGTTGG
ACGTTTTTACAAACATTTGAAATGTTTTGGGCCATACTATAATTTATGAATATTTTGGAC
TAAAGTGAAAGGTTTTGAGAACTTTGAAAAATATGGGTATTATGTTGAAAAGGACCTTTT
TGCGAAATAATAATATCTTTGGGGCCATATCATAATTTCAGAAAGTTTTGGAAAGACAAC
TATTCTTAGGAAATTCTGAAATTGGACCTATTTGTAAAGTTTTATGACGTTTTGGGCCAT
AGTATAATTATAGAAAGTTTTGGGCCAAAGTGTAATTTTAGTGAACAGTGTTACTGTAGC
AAAATTCAAAAATAACGGTAATATCACTGTTCCTGAGCGGCTAGCCGGATAAATCAAGCG
GCTAACCGCTTGGGCGCTGGAATTTGCCTATAACGGCTAGTTTTCGGGCTTTAACTATAA
AAACTCAACTCAAACTTCATTTTAAGAACTAATGCAAGCAAATATAAGATCATACAACAT
ATATTGAGCTTCCAAAACGCAAATCATCATAGATTGAATCATTGTTGAGCTATTATTTGC
ATATCCACTCTTAAAGAGAGTTTTTGTTGTAATTTTCATTTCTTATCAAATTGTGAGTGT
ATAAGTGTGAGAAACACTTGGGGTGAAGAGATTGGGGAGATAATCTCTTGATTGTAAAGG
TTCATTGACACCTTGGAAGTCAATTGTAAGAACTTGAAGCCTTGGGAGGCTTGGATAGTG
AAATCCTCGAGCTTGGTTGGCTTGGAGGCGTGGACGTAGGCGGGGATTGCCGAACCACGT
AAAAATCCGTGTGTTTGTTTTTCTCTTCCCTTACTCTTTTATTTTTATGCTTGTTTGAAT
TTATTGTTTTCTATTTCATTAAGGCGTTAGATTGATTTGTTGTGCGAATTGTATTGCATA
ATTTTTAAAAACCCAATTCACCCCCCCTCTTGGGTTGCGTAACTTGCATTTCANTTTGGT
ATCAGAGCTTGGTTCTCTTGTTAGGACTTAACCGTCTAGAGTAAAAGATCCATGGCAACC
CAAAATGATTCAACCTTTAGGGAAGGACAATCCACAACTAGGCCACCGTTCTTTGACGGA
AATGACTACCCGTATTGGAAAACTAGGATGAGAATTTATTTACAAGCACTAGATTATGAA
ATTTGGGAAGTTGTATGTGATGGTCCATTTATGCCTTTGACTAAAAATGAAGTCGGGGAA
GACATTCCAAAACCTTCACGGGAATGGAATGAATTGGAAAAGAGAAAAGCTTCTCTAAAT
TCCAAAGCCATGAATGCCTTGTTTTGTGCACTCGATAAGAAAGAGTTTCATAGAGTGTCT
AGTTGTGAAAGTGCTAATGAAATTTGGCACAAACTTGAAGTTGTTTATGAAGGCACGAAT
CAAGTGAAAGAGTCTAAAATTAGTAGGTACACTCGGCAATATGAATTGTTCCAAATGGAA
CAAAATGAGAGTGTGTATTCTATGTATACTAGATTTACGGACATAGTAAACACTCTAGGA
GCCCTAGGAAAGACCTTTTCAAATAGCGAGAAAGTTAAGAAAATCATTAGGTCGTTACCT
AAGGAATGGAGACCAAAAAGGACTGCCATTGAGGAAGCTAAAGATTTGAATATCTTACCT
ATTGATGATTTAATTGGTTCTCTTATTTCTTATGAGGAAGATTTGGCAGCCGAAAGAGGA
AATGAGGAAAAGAAGAAAAACATTGCTCTCAAAGCCACAAAATATGAGAGTGATGGGGAA
AGTGAGCCGGATGATGAGGAGTTGGCTATGCTAGCAAGGAGGTTCAGAAAATTTTTCAAG
AAAACCGGTGACCGAAGAAAATTTAGAAACTTCAAAAACCAAAAGGAGAAGAAAGAGGTA
ATCATATGCTATGAATGCAAAAAGCCCGGCCATATAAGATCGGAATGCCCACTTCTCAAC
AAACTCAAGAAGAAAGCTATGGTTGCTACTTGGGATGATAGCGATGAAGATTCAAGTGAT
GAAGAAGAGTCGCAAGAAGTATCAAACCTAGCACTTATGGCAATAGGAGATGATGATGAT
CTCAATGAGGTAAGTGATCCAACCTATGATGAATTGTATGATGCTTTTAAAGAAATGCAT
GATGAGTTGATGAAAATTGGTAAAAAGAATGCATGCCTTAAAAAGAAATTGCTAGAATTT
ACAAATGAAAAGGATGCCATGCAAAAATGCAATGAGTCATTGAATGAGAAGATTAAAGGA
TTAGAATTAGAGAATAAAACCTTGCATAATAGAGTTGCATTATCAAATGAAAAACCTAGC
ACTTCACATGAGCATTTAGAGTCACATGTAGATGATTTGAAAAAGGAAAATGAAATGCTC
AAGAAAAAGAATATTGAACTTAGTAATGTTGTTCTAAAATTTACAAATGGGCAAAAGATG
TTGGATAACATGCTTAACTCTCAAAAATGTGTTTTTGATAAAGGAGGACTTGGGTATAAG
CCTAACTTGAAGCAAAAGTATTATAAGAATTATTTTGTTAAAGCTACCTCCACAAATGAT
CATAAGATTGTTTGTCATTATTGTAATCAAAATGGTCACATGAAATATAGATGTCCCGTA
AAAAGGAATGCATATTATGGTGTCAAATGTGTTTGGGTTCCAAAAGGAACCGTTGCTAAC
GCTCAAGGACCCAAAAAGGTTTGGGTACCTAAGACATAAGATTTTCTTTGCAGGGCTTGA
AGAAAAAGAAAAATAAATGGTACTTGGATAGCGGATGTTCTAGGCATATGACCGGAAACT
ATGCATGGTTCTCAAGTTTCACCAAAATCGAAAATGGTGGAGATGTATCCTTTGGAGATA
ACTCAAAAGGAAAAATTCTCGGAATTGGTAATGTTGGTAAAATTTCTTCAACTCTAATTG
AAAATGTGTGTTTGGTTGAAAATTTGAAACACAATTTGATTAGCATTAGTCAACTATGTG
ACAAAGGTTATAAAGTTGTTTTTGATAAATCAAGATGTGTTATTGAGAATGCATGTGATG
GGAAAATTTTGTTTATGGGAAATAGATGTGGCAATGTTTACACGATTGATATAGAGTGTG
CATCTACTCATGATAAATGTTTTTCGGCATTGCATGATGATGGTTGGTTATGGCATAGAA
GACTAGGACATGCAAGCATGGATTTAATTTCAAAAATTTCGAAAAATGATTTAGTTAAAG
GTCTTCCAAAAATTGGTTTTCAAAAGGATAGAATTTGTGAAGCTTGTCAATTTGGAAAAC
AAATCAAAACCTCTTTCAAAAACAAGAATCATATCTCTACTTCAAAACCTCTTCAATTAC
TTCACATAGATTTGTTTGGACCTTCTAGATATGCTAGTTTAAGTGGCAAATTTTATGCAT
TTGTAATTGTAGATGATTATTCTAGATACACATGGGTATTATTCTTAGCTAATAAGGATG
ATGCCATTGATGCATTTAGAATTTTCTGTAAAAAGGTTCAAAATGAAAAGGGTTATTCTA
TTACTTGTATTAGAAGTGATCATGGTGGAGAGTTTGAAAATCATGCATTTGAAAATTTTT
GTAATGATTTTGGCATTGAGCATCAATTTTCATCACCTAGGACTCCACAACAAAATGGAG
TTGTTGAGAGAAAGAATAGGTCTATTCAAGAAATGGCTAGGACCATGTTAAATGAAAATG
CATTACCAAAATATTTTTGGGCCGAAGCCGTCAACACCGCTTGTTATGTTTTAAATCGGG
TGTTGATTAGACCTCATCTCAATAAAACTCCCTATGAGCTTTGGAAAGATAGAAAACCCA
ACATTGGTTATTTCAAAGTTTTTGGATGCAAATGTTTTATTTTAAACACAAAAGATAATC
TTGGTAAATTTGATCCAAAATCTGATGTTGGCATCTTTCTCGGGTATTCAAACTCAAGCA
AAGCTTATAGAGTTTATAACAAAAGAACTTTAGTTGTGGAAGAATCCATGCATGTTACGT
TTGATGAATCTAACCCCTCCTCTGCGGAGAAAGGAGTTGTTAATGATGATGCAGATGGAG
AGTTACAAGAAGAATCATCAAAAGAGAATCAAGAGAATGCACCACAAGAAAATCAAGAGG
ATAGACAAGAAGAACAAACAAATATGGAGCTGGAGCAACAAGAAGGTATTTCTCAAACAC
TCCCCAAGGAGTGGAGGTATGTTTCCTCTCATCCTAAGGATTTAATTTTAGGTGATCCTT
CAAGAGGTATTACAACTAGATCATCACTTAGAAACACATGTGAGCATGCTGCATTTATTT
CTCAAATTGAACCAAAATCTTTTGCGGATGCGGAAAATGATGAGTTTTGGATTATGGCAA
TGCAAGAGGAGTTAAATCAATTTGAGAGAAATAAAGTATGGGAATTGGTTCCTAAACCGG
AACATCAATCCATTATAGGCACTAAATGGGTATTTAGAAATAAAATGGATGAATCCGGTG
TGGTTGTAAGAAATAAAGCTAGATTAGTGGCTCAAGGATACAACCAAGAAGAAGGAATCG
ATTTCGATGAAACATTTGCACCTGTAGCTAGATTAGAATCCATTAGGATGTTGTTAGCAT
TTGCATGTCATAAAGATTTTATTTTATTTCAAATGGATGTCAAGAGTGCTTTCCTAAATG
GTTATATTATGGAGGAAGTTTATGTGAAACAACCCCCTGGTTTCGAAAATGAAAAATTTC
CAAATCATGTTTATAAGTTATCAAAAGCATTGTATGGATTAAAACAAGCACCTAGAGCAT
GGTATGATAGGCTTAAAAATTTCTTGTTGGATAACGGTTTTTCGATGGGAAAAGCGGATA
CTACCCTTTTTATTAAGAATAAAAATCAAGATATACTTGTTGTTCAAATTTATGTTGATG
ATATTATTTTTGGTTCTACTAATGAATCTTTGTGCAAAGAGTTTTCCTCTTGTATGAGTA
AGGAATTTGAGATGAGCATGATGGGAGAATTGAAGTATTTCCTTGGACTTCAAATCAAAC
AAAACAATGAGGGGATCTTCATCAACCAAGCTAAGTATGTCAAAGACTTGCTCAAGAGAT
TTGGTATTGATGAATCAAATACCAAGAATACTCCAATGAGTACAACAATCAAGCTTGATA
AAGATGAAAAAGGTAAAGAGGTTGATATTAAAAAGTATCGAGGTATGATCGGATCTTTAC
TTTACTTAACCGCAAGTAGACCCGATATCATGTTTAGTGTATGTTTGTGTGCAAGATTTC
AATCATGTCCCAAGGAATCTCATTTGCTTGCTGTTAAAAGAATTTTTCGTTATTTGAGTG
GAACCATAGATATTGGCCTTTGGTATCCTAGAGGAACTCATATAGATTTAACTTGTTATT
CGGATGCCGATTTTGCCGGTTACAAGGTCGATAGGAAAAGTACTAGTGGAACTTGCCATT
TTCTTGGTCATTCACTTGTTTCATGGTTTAGTAAGAAACAAAATTCGGTGGCACTCTCAA
CTACTGAGGCGGAATATATTGCCGCAGGTAGTTGTTGTGCACAAGCACTTTGGATGAAAC
AAACACTTAGAGACTATGGTATTAATCTTGAACAAATTCCTATCAAGTGTGATAATACTA
GCGCCATAAATCTTTCAAAGAATCCCATTCAACATTCTAGAACCAAGCATATAGAGATTA
GACATCATTTCTTGAGAGATCATGTTCAAAAAGGTGATATTGCATTAGAATTTATCTCTA
CGGAAAAACAACTTGCCGATATTTTTACAAAACCCCTTTGCGAAGAACAATTTTCAAAAA
TTCGGCATGAACTTGGGATGATGAAATTTTCGCATTAACATCTCTATTTATGTTATTGAA
TCTATTAAAATTGTTTGCTTGATGATTGTTAATGTTTATGAAGTGTTTGAGCATGTTAGA
TATATGAGGTGTTTGATTTATTAATTTTTGAATGCTTATGTGCTTCATGAATATATGCTT
GTTGGATGGATTATTTGTTTGAATTAATCATCTTTTGGATGTTTAAAATCATGAATCATG
CATTAAATTGGCTCTTGAGATGTTTCGGGATCACAAAATGGTCACGGAATTGATCAAAAT
TAGCCGGAAAGCAACTATAGTGCAGATGGACAGCAACCAGGCGGCTAGCCGCTGCCAAGG
GCTAGCCGCTTGGAAACTGTCCCAAACCCGAGAGCAAGCGGCTAGCCGCTTGGTCACGGG
TTTGGCTTATTTTTTTTTGCTTCTTCTTCTTCCTTCGTTATTTTTCTGCACATGTTCTCT
CTCTCACTCAAAACCGTGAGCAACACCCATCCATTTTCACTTCCATTTTCTTCCTTTTTC
ATCCATTTTTATGCCCAAATCAACCATTCAAACTAATACCCATGCATTTCATCTTCATTA
AACACTTCTCCATCATCATTTCTTCACTTGTTCTTCATCATTTCATCATCATTTCATTCA
CGCGTGAATAGTGCTTCTCCATTTTCTTTCTCAAATCTCTTCATCTTTCACTCATTTTCT
TGTTAAAATCAATCATCCAAATCATTATTCATCCATTACTCCTTCAATTTTCACTCTCAA
AACAACATTTCATCAACTCTCCACATAAAACCCAAAATCAAAAATTCTCACTCTACCCGT
TTCTCTCTCTTCATTTTCAAGCTTCCTTTAGCCCATTTTTAATTCAATCTACATCATAAA
TTAGCTTCATTCATCTCTAGGATTGATTTTCTTGCCTCAAACAAATCCATTTCACTCAAA
TTTTGTTAAAACCCGAAATTGCATTTTTAAGCTTTTTTTTCTTCCAACAATGGCGGGTGG
TGACAAGTCCAAGGGAAAACACGTGGCCAAGAAGCGTAAGGATGATCATGGAGATTATTC
GGAGTTTATGTTGATTCATTTTCCACGACTCCTACTTCGGAAACATTTTCTCGACAATTT
CAAGCCAAGGTCGGTCATTACTCCTTATTTTGTCAATCTCAGTAATATGGAGAATTTAGA
AATTTGTGATAAATCTCTTAAAGATTTACTTATTGCTATGGGATGGAAGAATGTGTTGGT
TGTTAATGATCCTTACTATGAAAATTTAGTCAAGGTTTTTTATTCGAATATGGATACGGA
AGTGTCAAATAGAATTGTTACTAATGTTGGGGGAGTTCATATTGAATTTGATGTTGCTTT
GCTAAATTCTATCCTTGGCACTCCAAATGAGGGATTGGAAATATATAGTGCTAGAGCCAA
AATCAAACAACCTTGGTTTTCACTTGAAAATGCCGTTCGAAAAATTTGTCGACGGCGTGA
TTTGTCCACTGCGTTTTGTAAATCACCTTTGAAATCTCAAGCCTTACCTCTTCAAACTCG
AATCCTTCATTATGTTCTTCATCATGTTATTACTCCTAGGGCTGGTCATGCGGATGAAGT
TAGTCGTTTAGATGTAGCCATTTTGGACTGCATTCTAGAGGAGAGGGTGCTAAATATTGG
GTATATTATCCTTCATCATATGCTTAGTACTCCCAGTTTAGCCAAAAGATCCCTTCCATA
TGCTAGTATTATTACCCGAATTCTAGAGTATTTCCATGTCCCTATAACCGAGCCAATCTC
CTTGAATTCGAGGGAATTAGGCGATGAATCAATCGCTAATTTGGGTTTTTATTGGAGGGA
TGATAGATGGCATAAAGATCAAAGAAACAAAAAGGTTACGGAACTTGCTCCTACAGATCA
TCGTTTCTTTAACGATGTCCGTCCCCCACACTTGCTTCCTGATCTTAGTGCTCCACATCT
CTCACATCCTCCACCTTCCGAGGGCCCTTCCCACTCTACTTCAGCTGACTCTGAGGATCC
GTTGCAGCAGCTGTTAACTAAAGTGGATTCACTTTCTGAGCGGCAAGACAAACTTCAGTC
TATGCTTGAAGCTTTTCAACTTCAGTCCATTTCCGAGCGAGAGCGTCTCTTTGCTCAACA
GCAGCAGCTTCTTGATGGCCAGCAGCAACTTTTTGCAGCTCTTGGATTTCCACCACCATC
CTCTTCATCACATCCACCATCTCCTTAGCACTCTATTTTTTTTTTTTTATTTGTCACTCT
GCACTACATTTCTTCATGCATTGTTGTTTTTTCATTTGCGGATGATATCTTGTTGTTTGA
TATTTGGATATGTTGTTTTTAATTTGTGGATTAAGGATGCTTGTTATTTGATCTTCGGAT
ATGTTATATTTGGATGATGTTTTCGGATTCTTGGAATATTATAACTCTTTGGTTAATTAT
ATGCTTAATTCTTATGTGTTGCTTGATGACTTGGTGGAGTTGTTGGTTTTGTTATACTTG
TTTAAGCTTATATGGAAGTGTTTTTAATCACATTGTGTATTTGAGGATTTGTTCATTTTT
AAGGGGAGACTCTGCCGAAATTTTTGCTCGCACAAAATTGGTAATATCTTCATTGAATTA
TTTTTGATGATCTTGTTTCAAATTGCATTTCTATTTTTTAAGGGGAATAAATATGATAAG
TTTTTGATAATGTATTTTGGTTAAATTTTTCGGTCTTAGCATGAATTTCTAGTAATTTTG
ATGATGAAGGGGGAGAAGTCATGTATTTTGAATATGAAGACATGTAATACGTATTTTGTT
CTTCAAGTATTTGTGCATGTTTTTGAAATATTAAGGGGGAGCTTTCAAATTATCATAAAT
CAAATATTCAGGGGGAGTTTTTGTTTTGAATTTGATTTATATGTTTAATTATATATGCCA
TGTATTAAGGGGGAGTATAAATGTCAAAATACATGAGATGTTTGTCATCATCAAAAAGGG
GGAGATNTGTTAGCCTAAAGGGCTACACATAATGTAATTTTGATGATAACAAACATGTGT
ATTAAGTGATTTAATAAATATTGTATTTCACATTTTCACTAGTTTTTGAAGGGTAATATT
TATGCAAGTGAATCAAGTGAAATCAAGCTCGAAGACACTCAACGGACAACGGCGAAATCA
AGAATAAAGTTTAGAGCTCAACGGACAAATTAGTGCGATAAATTCTTGTAAAGCCGGTAT
GATTTAATTGATGCATGATTTAGCATTTGAGAAGCTCAAGAGATTAATTTAATTAATTAC
TTTTCATAAACTAAAAGGTTTTATTTTTATAAAGTAAAGTATTTTGTGGATTTGAGTAAT
TTGGACTTAAATGCTAAGTTTTGAAATCTTTGATTTTAATAAGTATTATTTTAAATTTCG
GAGTTGGACGTTTTTACAAACATTTGAAATGTTTTGGGCCATACTATAATTTATGAATAT
TTTGGACTAAAGTGAAAGGTTTTGAGAACTTTGAAAAATATGGGTATTATGTTGAAAAGG
ACCTTTTTGCGAAATAATAATATCTTTGGGGCCATATCATAATTTCAGAAAGTTTTGGAA
AGACAACTATTCTTAGGAAATTCTGAAATTGGACCTATTTGTAAAGTTTTATGACGTTTT
GGGCCATAGTATAATTATAGAAAGTTTTGGGCCAAAGTGTAATTTTAGTGAACAGTGTTA
CTGTAGCAAAATTCAAAAATAACGGTAATATCACTGTTCCTGAGCGGCTAGCCGGATAAA
TCAAGCGGCTAACCGCTTGGGCGCTGGAATTTGCCTATAACGGCTAGTTTTCGGGCTTTA
ACTATAAAAACTCAACTCAAACTTCATTTTAAGAACTAATGCAAGCAAATATAAGATCAT
ACAACATATATTGAGCTTCCAAAACGCAAATCATCATAGATTGAATCATTGTTGAGCTAT
TATTTGCATATCCACTCTTAAAGAGAGTTTTTGTTGTAATTTTCATTTCTTATCAAATTG
TGAGTGTATAAGTGTGAGAAACACTTGGGGTGAAGAGATTGGGGAGATAATCTCTTGATT
GTAAAGGTTCATTGACACCTTGGAAGTCAATTGTAAGAACTTGAAGCCTTGGGAGGCTTG
GATAGTGAAATCCTCGAGCTTGGTTGGCTTGGAGGCGTGGACGTAGGCGGGGATTGCCGA
ACCACGTAAAAATCCGTGTGTTTGTTTTTCTCTTCCCTTACTCTTTTATTTTTATGCTTG
TTTGAATTTATTGTTTTCTATTTCATTAAGGCGTTAGATTGATTTGTTGTGCGAATTGTA
TTGCATAATTTTTAAAAACCCAATTCACCCCCCCTCTTGGGTTGCGTAACTTGCATTTCA
>RLG20#LTR/Gypsy
TGTTTGGGAGAGATACTGTTTGGGACAAATGCGTCGAAGGGACCAGGAATGACGAGCAGA
TATCTGATGGCGGAGTTCTGCGAACCGGTGTGTTCCGTTAAAGCCTGGCGCGTGGAAGAA
CAGGAGCAGAAATATCCTGCTCGTCCACGATGTTGTCGTCCGCGAGGCCAATTCCTATAA
AAGGCATAAGGCCATTCCGGCTAGAGATCGAGAGGCGAGGAGACCCGGTCGACGGCAGTT
GGCAAGACGTGCTCTCCAGCACGAGAATCTAGGCACAACAGCCACGCTTTCCCCAGAACC
GTGACGTAACACGCAAGATCTCACAGAACCATGACAGCCACGCTTTCCCCAGAACCGTGG
CGTAACACGCAAGGTCTCACAGAGCCATGACAGCCACGCTTTCCCCTGAACCGTGGCGTA
ACACGCTAGATCCCACGTTTTGCCCATAACGCAGCAGTTGGAGTCCCATACCGTCTCGAA
AAGAGCGGAAGACTGAGATTCAGAGGAAGCCTATAAAAAGGTAGCCAACGAAGGTAAAAG
GGTTGGCATTTTTGAAAATAGAAGAGAAAACCACAAAAAAAGCCATAAGACCTGTGGCAA
GCGTTCCCCGAACCTTCATATCTGACTTGAGCGTCGGAGGGTTTGCGCCGGGAGAACAAC
CGGCGTACTCTGACTTGTCTGTGTGTGCAGGGACATCTGGAGAAGAAGCATTACTAGGAG
ACCTCCTGGTCGTGGTGAAGTTGATCGAGCAGAGATCCTGGTCGTAGAACGAGGAGAACC
GGAATCTCGCATCAACANTTTTGGCGCCGTCTGTGGGGATCCAGAGCAAAAAGCTTCTGT
CGATAGCAAGAAGAGGGGTGGAGTAAGCGAAAGGCAATGGAGATAGGAGGAAGTAGCGCA
CAAGGGGGTGACATAAGGCTTAACGATTCCGTGACGCTGAGGGAGGTAATCAGCGAAGCA
CGGGAAAAAGTCATGTTCGACCGGATGGAGCGAATGGAAAAGCAGATGGAAACCTTGACA
ACCATCCTGCATGAGCTGCGGAACGAGCGAAGGGTAACCCAAGAGGGAAGGGTGAGAGGC
GGTGGAGCGGCACCAGGTACCGATAGTGCGGAGAGAAGTCAAACCGCTGGGAGATTTGGT
GGTGAGAGAGGTAACGTACCTCTGCGGGGAGAATTTCATAGAGAAAGAGAGCAGTCCCCG
GTAAGACAGACTTGTGACGGGGGCGACGGGGTGGTGAATGCAGAGGAAACAGAACTGAGG
CAACACTTACATGATGTAGAGCGAGAGCGGGATCAAGCTGCAGCGCGCGACCCTGGTCGC
GCAGGACAGCTGGAGGAGGAAGTGCGAAGGCTAGCGCAAATAATTGATGACATGCAAGGG
AGGAACAGAGCCCCTGGTTGGAGGATAATGCTGGACGGGGAATCACCGCTCGCAGCAGAG
ATCATGAGGGCAGTTATTCCGAGAGATTTCCGCCTCCCCGACCTCAGATACTCGGGAAGA
ACTGACCCGCTGGTGCACATAGAGCGCTTCAACGACATAACGGGGGTCCAGGGATTATCT
CCATCCCAAAGGTGCAGGGTGTTCCCACTATCCCTTGAGGGACGTGCACGAGAATGGTAC
AGGAAACTTCCTCGGGGCAGCATAAAAACCTTCGAGCAGATGTGCCAGGAATTCGCAGAG
CAGTTTAGTGGGGCAATGTCACCGGAAGATGACATGATGGAGCTGAAGAGCATGAAACAG
GGGGAGCAAGAAACCCTTCGGGAATTCATCAAGAGGTTTCATCGGGCTGTCCTCGACTTG
GGAGCCTTCAACCACCCTCAGGCGTTAAGGGGACTGAAAGAAGGGGTGAAGATAGGAAGG
CTGTGGTACAATTTGAGAAGCCCAGCTATTCAAACGTATGCAGCCGCATACGAACAGGCT
AAAAGAGACATCGAGATTGAGGAGGAGAAGGCTGCACGGATCAAGACAGACCAGTTGGAA
GGGTTAGGGAGGAAAGAGAAGAAAGCATTACCAACTAATGGGCCGATCAGGAGGAGGGAC
CACCAGATCTCCGGTAGTGGAGCAGGAGGTAGGGTAATTGCTTACCAGCCTCATCAGAGG
CCGCCACAGTATCAGCGCAGCAGGGCGCCACCTCCTCGTTCCCCAGCTAGGGAGCCTTGG
AGAAGACATGATTCGGCATCCGGCGATCTTCATCAACATTCCCACGGTAGCAGGACGAGC
AGACCAGAAGCACTCCCACCGCCCCCAACTCACAGTGGGGCAAACAGAGAAAGAGCAGTG
CATCTGGTCGACCAGAACCAGGACTATGGGCGGTACACTCCCTTGAAGATGCCCCTGGAT
GAGGTGTACGAGGCCATAAAGGGTCGAGGGCTGCTGCACCTCCCTACACCAATAACAAAG
CTACCCAACAGGAGGGATAGAGGACGTTATTGTAAGTTCCATGGCACCCATGGCCATACC
ACAGCAGAGTGTAGAGATCTCAAGACCCAGGTCGAAGATTTGGTGAGAAATCGGTACCTG
GACGAGTTTATGGATGGGACTTTCCCGATGGTGGCCACAACGGATGAAGGGGAGCAGAGT
GATGGAATCTTGAGACGCGAGCCGCCCGCAGCGAGGGTGATAGCTGGGGGCCCAACGTTG
GCCGGAGATTCGAACAGATCGAGAAAAAATTATGCCAGATACGCCATGACCAGTAAAGAG
ATACTCTTCAACACCCCAGCAGCCAAACGAGCAAGGGTCAGGCAAGTGCCAATCATGTGG
ACGGATGAGGATGAGGAAGGGATTCTATACCCCCACGAGGACGCTTTAGTCATCAAGGCT
ACGATCGCTAGCAAGAAGTTTGACCGGATACTGGTTGATACGGGGAGCTCAGTTGATGTG
CTATTTAAATCAACTTTGGAAGAGATGGGAATAGCCGACCGGAAGTTGGAATACACCAAC
ACCTCCTTGAAGGGGTTCGGAGGAGGGAAGCTGGTCCCTCTGGGCGTGGTCGAACTGCCT
ATCACAATCGGGAGCCCCCCGACAGAAAGAACAATGATACTGGACTTCGTCGTAGTGGAC
GAGGAAGGTCCTTACCAGATGATCCTAGGTCGGCCATTTTTAAGGATGAGCAAAGCGGTG
CTGTCCAACCATTATCTGGCTCTGAAGTACCGGGTGAATGGGGTAGTCGGAGTGGTACGA
GGAGACCAGAGGATCGCAAGAAGCTGCTACTCCTCGGCAGCAAGGGAGGCGATGCAGATA
ACATCCCTCGATACCCGAGTGGAAAACAAGACTGGCAGACAAGAACCCGTAGAGGATCTG
GAAACAGTAAGCATGGGACCAGAGAACCCGGGAAAGACGATCAGAATCGGGTCGAGACTT
GAGGGAGAGCAAAAGCAGGAGTTGGTGAAATGCTTACAGGCTCATGCCGACGTGTTTGCC
TGGACACATGAGGACATGCCAGGGATTGACCCAGAGGTAGCATGTCATAGGCTGGCAATA
AAGAAAGGTGCTCGGGCAGTAAGGCAGAAGAGGAGGTGCTTCAACCAGGAGAGGTATGAG
GCTGTAAATGATGAGGTGGAGAAGCTTCTGAGAGCAGGGTTCATTCGGGAAGTCAATTAC
CCAGAGTGGATATCAAATGTGGTGTTGGTAAAGAAGGCAAACGGCAAGTGGAGGATGTGT
GTGGATTTCACAGACCTCAATAAGGCGTGCCCAAAAGACAGCTTCCCTTTACCAAAGATC
GATCAGCTAGTAGATTCAACGGCTGGACATGGTCTGCTTAGCTTCATGGACGCATTCTCG
GGATACAACCAGATCCCCATGTACGAGCCGGATGAGGAGAGCACGGCTTTCATCACTAAC
CAAGGTCTGTTCTGTTACAGGGTGATGCCATTCGGTCTCAAGAATGCTGGGGCCACCTAT
CAAAGGCTGGTGAATAAAGTCTTTAAGCCCTTGATCGGGAAAACCATGGAGGTGTACGTG
GACGACATGATCACCAAGTCCAAAATCCCGAAGGAACATGTCAGACATCTCGAGGAGACG
TTCGAGCTTTTGAGGAAGTATAAGATGAAGCTCAACCCGGAGAAGTGTGCTTTTGGGGTC
GAGTCAGGGAAATTCCTGGGATTCATGGTGAGCCATAGGGGGATTGAAGCAAATCCCGAG
AAGATCCAGGCGATTGTGCAAATGACGTCTCCTCGAAACCTGAAGGAGATGCAGAGCCTC
ACGGGGAGGTTGGCGGCGTTGAGCAGATTCATATCCAAGGCTACAGATAAGTGTCAGCCA
TTCTTTCAAGTGATAAGGAGGGGAAAGAAAACGGAATGGACCCCAGAATGCGAGGAAGCC
TTCCGGAACTTGAAGCATTACTTGCAGCAAGCTCCGCTACTGTCCACACCGAGGGATGGG
GACAAGTTGAATCTGTATTTGGCGGTATCTGATCGGGCCGCCAGTTCCGTTCTAGTGAGA
GAGGAAGAAGGAATTCAGTATCCGATATACTACACCAGCAAGGCCCTGCTCGACGCTGAG
ACCAGATACCCAACGATGGAGAAATGGGCACTGGCCCTTGTGGTTGCTGCTCGGAAGTTG
AGGCCGTACTTTCAAGCATTCCCGGTCTCGGTAATCACCAACCAGCCATTGCGTCAAATT
CTGCACAAGCCGGATGCCTCTGGTCGGCTCGTCAAATGGGCTGTAGAGCTGAGCGAATTC
GACTTAGACTATAAACCCCGCGCGGCGATAAAGGCCCAGGCAATGGCCGATTTCGTAGCT
GAGTTCGCGGAGCCCGAAGTATGCTTGGATCAGCAAGATGCAGATATAGGCAACGACGAA
ACTCAAGTATGGCAGATATCTGTGGATGGGTCATCAGGAGAGCGGGGTTCAGGAGCAGGG
ATTGTCCTGGAAGGCCCAGAGGGGGAGGAGATCTCTTATGCTGTAAAGTTGGAATTTGCA
GCCACAAATAACCAGGCAGAATATGAAGCCTTGATAGCAGGGCTGGAATTGGCTAGGGCC
GTGAAAGCGGACAGAGTTAAGATCAGAACCGATTCCCAGCTGGTTGCGAATCATGTCAGT
GAAAGATTCCAACCAAGAGAGGAGAAGATGGAACAGTACCTAAGGATAGTCAGGCAGATG
ATGGGGAAGTTCGAAGCAGTGGAGGTGATACAAATCCCCAGGGAGCAGAATAGTCGAGCA
GACATTTTGGCTAGGATGGCAGCCGTCGCCGACCCAAAAATGCCAAAGTCGGTCCCCCTA
GAAGTGAAGTCTCGCCCGAGTATCGAGCAAAATTTGGGGGTGTTGCGGATAGAACAAAAA
AGCTCGTGGAGGGACCCGATAGTTTCATACCTTAGAGACGGGGTCTTACCACCAGATAAG
CTACGGGCTCGGAAGATTAGAGCTCAGGCCTCGAGATACACGATGATCGATGGGGTACTG
TATCGACGAGGATATACATTACCGTTCCTTCGGTGTTTGGACGATGACGACGCGGATTAC
GTGCTGAGGGAAGTGCATGAAGGAATTTGCGGAAATCATTCTGGCGGGAGGTCCCTGGCC
CACAAGGTTCTAAGGCAGGGATATTTCTGGCCGACGATGCACCAGGATGCGCAAAGGAAG
ACCAGGAGCTGTGCAAGCTGCCAGAGTTTTGCAAATTTCTCTAACCAACCACCAGAGAAG
CTCACCTCCATGGCCTCCCCTTGGCCATTCGCTCAATGGGGAATTGATCTGATCGGCCCA
TTGCCAAAGGGACGAGGAGCAGCAACACATGCAATAGTCGCTATAGATTACTTCACGAAG
TGGATAGAGGTAGAAGCCCTTAGCAGGATCACAGAGAAGAAAACAACAGACTTCGTGTGG
AGAAACCTGGTCTGTCGATACGGGATCCCATATGCCTTGGTAACGGATAATGGCAGGCAG
TTCGATAATCACAGCTTCAGGGATTTCTGCCAGAACCTCGGGATAGAGCTGAAGTATTGC
TCGCCTGCTCACCCTCAATCGAATGGACAAGTAGAAGCAGCCAACAAGACAGTCAAGAGG
CTTCTGAAAACCAGGCTCGGAGCAAAAAAGGGTGCGTGGGTTGACGAGCTGTCAGGTGTG
CTATGGGCATACAGAACAACCCACAAAACCGCAACGGGGGAGACACCGTTCGCTTTGGCT
TTCGGACATGAAGCGGTCGTGCCGGCTGAGGTAGGAACGACCACACACCGGACAGATCAT
TTCAATGAACAGGAGAACGACGAGCAGATATGTTTGAATCTTGATCTGCTAATGGAGAGG
AGGGAACAAGCAGCCGAGCGATCAGTCACTTACCAACAGAGGGTTGCTCGGTATTATAAC
CAGAAGGTGAACATACGGCAATTCAGGGTCGGAGACTGGGTACTGAGAAGAGTGAATCAG
AGCACCAAAGATTCGACTCAAGGAGTGCTGGGACCGAATTGGGAAGGGCCGTATAGAGTC
AAGCAGATAGCGGGGCCCGGAGCTTACAAGCTGGTTCGCGCGGACGGCCACGAAGTGAAA
CGCCCATGGAACGCAGCACACCTCCGAAAATACTTCCAGTAAGACTTGCTCACATTTTAA
AGCAATTTCTGCTCATGCTGTCTATCTTTTATTTTTATGTTTTATGTCCGAACAATTTCA
TGTAAGTCAAATCCTGCCATTAATGTAACGTCGACGAATTTTATTCGCTTGAAACCGAAA
AAAAAAAAAAATCCTAAGGCATGCAAAGGCTCGCCAAGTCTCAGAGCCTGTCTTATGGCG
AGACAGAAGCCAAGCATGCCAGGATCTGCTCGGCCACGAGAAGGCAGCAGAATCCAAATC
GTTTGAAGAAAATCCTAAGGCATGCAAAGGCTCGCCAAGTCTCAGAGCCTGTCTTATGGC
GAGACAGAAGCCAAGCATGCCAGGATCTGCTCGGCCACGAGAAGGCAGCAGAATCCAAAT
CGTTTGAAGAAAATCCTAAGGCATGCAAAGGCTCGCCAAGTCTCAGAGCCTGTCTTATGG
CGAGACAGAAGCCAAGCATGCCAGGATCTGCTCGGCCACGAGAAGGCAGCAGAATCCAAA
TCGTTTGAAGAAAATCCTAAGGCATGCAAAGGCTCGCCAAGTCTCAGAGCCTGTCTTATG
GCGAGACAGAAGCCAAGCATGCCAGGATCTGCTCGGCCACGAGAAGGCAGCAGAATCCAA
ATCGTTTGAAGAAAATCCTAAGGCATGCAAAGGCTCGCCAAGTCTCAGAGCCTGTCTTAT
GGCGAGACAGAAGCCAAGCATGCCAGGATCTGCTCGGCCACGAGAAGGCAGCAGAATCCA
AATCGTTTGAAGAAAATCCTAAGGCATGCAAAGGCTCGCCAAGTCTCAGAGCCTGTCTTA
TGGCGAGACAGAAGCCAAGCATGCCAGGATCTGCTCGGCCACGAGAAGGCAGCAGAATCC
AAATCGTTTGAAGAAAATCCTAAGGCATGCAAAGGCTCGCCAAGTCTCAGAGCCTGTCTT
ATGGCGAGACAGAAGCCAAGCATGCCAGGATCTGCTCGGCCACGAGAAGGCAGCAGAATC
CAAATCGTTTGAAGAAAATTCCCAAGGCATGCAAAGGCTCGACAAAGTCTCAAAGCCTGT
CTTAGGGCCAGACAAAAGCCCAGCATGCCAGGATCTGCTCGTTCGCGAGAAGGCGAGCAG
ACTCCAAAGCATTCGGAAAGTTTTCTACGGCACGGGCAAAGGCCTCACCAAGTCTCAAAG
CCTGTCTTACGGCGAGACAGAAGCGATCAGCGTTTCAGACGAAAATTAATTCATAAGTAC
GACACGAGATAGTAATCAACAACATTTTATTAATTTATTAATGGCTAACAGAGGGGATAA
ATTTCATAAACGTTGTTCATTACAATACAAGAAGAAATATATCAAAAAGATGGTGGATCA
GTGAGCCGAGCAGCATCGGTTGGCTGGACCTCCTCGGGTGCGGGAGGGGTATCACCAGTT
GCGTCCGGGGGGGTGCTCGCCTCGCCAACATCAGCAGGGACTGCACGAGGAGGAGAGTTA
CCCTCCTCAATCACGATCGGCTCTAACCCCTCGGCATCTTCCTTGGCCGCCTCCTCGTCC
ATATGTTGAGCAACACCAGCTGCAAGGTCATCCATCTTCAGATCAGGGTGTTGCTTCCCG
AGGACGGCCATGATACAACGATAGGAATGCCGAAGTCCCTGGTCGTACTGGTTGTCGGCC
TCCCTCTCCAAGTTCTCTACATGAGCTCGGTGGGAATCGCGGAGAGATTCGAGCTGAGCC
TCATACATAGCCCTCTGCCCTTGGAGATCCTCCTTAACCTTGGTCAGCTCCTCCTCGAGG
GTAATGGCTTTTGCTTGAGCAAGGGACTCTTGCTCTATCAGCTTGAGGTTCTCAACGTTT
AGCTCCCCCGCTTTTTTCTCGGCAACGTCAGCTCTGGTCGTCGCCGATTGAATGTCCTCC
TTCATCTTCCTGTCGTAACGGCCAACCTTGGCCTTATAGTAGGTGGCCATGCAGCTGAGA
TGGAAAGCACTATACTGCATGGCTCCCACCAGCTCGCCCAGGGTACAACCGTCAAAGCCC
TCCAGGTCCTTCTTGCTCACGAGTTTAGACAACTCATTGAGATAGGGAACCAAGTGTTCT
GGTCGGCTGTCGGGTAAGCGAGACCGAGGCACAACAGGTGGAGAAGAGGAAGCAGGATCA
GTGGCTGCTCTACTGGATTCCCCGACTTTAGCAGAGGCAGGAGGGAGAGCCTGCAAGGGA
GGAACCTGCTGCACGATGTTCTTTCGCTTCGCAGCGGGAGCATCTTTGTCCTGGTCCCTA
TCGGTTGTTGGAGGCCGAGAGCGTTTCCTGGTCAGAGCTCCAATCACTGCGTCCTCCATC
TTATGGCCAGGAAGTATCAACCGAGACTCGAGGAAGTTGTATGTAGATAGCAGTTCTCGG
CTCGAGCAGGAATTGGCCAATACAGCCTCGACCCGTTTAAGCTGACCAGGTCGGAGCGGG
AAGTGAACACCCCAGGAAACTACAGCACAAACAGACACTTGGTTAGAGACAAACCAATAC
AGCAGGAACAATTATGGATACAAGACATCTAAAGCGAGCAGGCAACCTGGGACCGTGAAA
CGGGGTGGGACGCGACAATCCTTCCCGTCTATTTGTGCAACTTGACCCCAGGGACCCCCA
GCAAAAAAGAATTTCCTCTTCCAAGTCCCACCACCACCAGTTGGAAGATCAGTTATGGGT
TTCCTGCTCTTGGTACCAGATTGGAAGTAGTACCAGCCGGCATCTTTAGGGCTGCTCTTC
AGCTGGTACAGGTGCTTCACCTCATCAACCGTGGGCTCGCTTTGGCAACATCTGTCCCAC
AATATGAACAGACCAGAGAGCACTCTCCACCCGTTGGGGTTCAGCTGACCAGGAGCCAGA
TTTAGCCCGTTAAGTATCCGGGCAAAGTAAGGCTGCAAGGGACACCTCAGCCCATACTTA
AAGCTCTCCAGATACAGGGTAACGTATCCCCTGGGAGGCCGGCTAGGTGTATCCTTCTTT
CCTGGGATCTTAAGAGGTATCTCACCAGGAATACTATACCTAAGTCGGAGGTCATTGAGC
TCGTCAAACGTGGTCGTACACGACATGTAATCAATGGCATAATCACGCGACAAGGCTCTA
CCTCCTACTGTACCCCGTTCTTCTGGTCGTGATGCTCCTGATGGGGACGCCTCACCAGAA
TCATCCCCTTGACCCTCACTCAAGGTGTTCTCCGATCCAGAAGATCCTTCTTCATCGCTA
CTGTCGCTCGAGGAGGTTGTTTGGGGAGACATCCTCCTAGCGCTAGTACCAACACTAGAC
CTAATGGGCTCTAAGGGGATCCCGGGATCAAAAGCAAAATCAGCGGGCAGACTAGGCAAA
AAACCTAGTTCGTCGTCACCAACCTCAACGACCTTCTCCTTACCCTTCGACATATCCTAA
GTTCTAACCAAAACACCACCGCCAACTACAACCTCAAGCAAAGCAGAGAGAAAGGAAATT
ACCTACAAACTAACCGATACCGAAAAAAAATAGAAGAAATACCTGAAGCAGGGACTCGGT
CAGAGAGAGACAGGGATGACAGCTTTGGCGCCGAGGTTCATTCGCCGGAGAAACAGAGAC
GTAGACAAGAATGGAGAAAATGACGAGTTCGCTGTTTGAAGATTTTGGGTTTCCTTACTG
AGAAGCAAACTCTTGGGCTGCCAGCATTTAATGACGCCATATTCCGAGAATCCCGTAACC
GTCGGTTTGAAATTCAAATGGAGGGGGGGATTTCTGCCACGTCACCTCGTCCGCAATTAA
ATGCGACATGACTCCTGGCAGCCTTTTCCAAACCCACGCGAGCGAGTACTATCGAGTTTC
TACTGCTGGTCCACTACATTACCCAACACCAGAAACTGGGGGACCGGNTGTTTGGGAGAG
ATACTGTTTGGGACAAATGCGTCGAAGGGACCAGGAATGACGAGCAGATATCTGATGGCG
GAGTTCTGCGAACCGGTGTGTTCCGTTAAAGCCTGGCGCGTGGAAGAACAGGAGCAGAAA
TATCCTGCTCGTCCACGATGTTGTCGTCCGCGAGGCCAATTCCTATAAAAGGCATAAGGC
CATTCCGGCTAGAGATCGAGAGGCGAGGAGACCCGGTCGACGGCAGTTGGCAAGACGTGC
TCTCCAGCACGAGAATCTAGGCACAACAGCCACGCTTTCCCCAGAACCGTGACGTAACAC
GCAAGATCTCACAGAACCATGACAGCCACGCTTTCCCCAGAACCGTGGCGTAACACGCAA
GGTCTCACAGAGCCATGACAGCCACGCTTTCCCCTGAACCGTGGCGTAACACGCTAGATC
CCACGTTTTGCCCATAACGCAGCAGTTGGAGTCCCATACCGTCTCGAAAAGAGCGGAAGA
CTGAGATTCAGAGGAAGCCTATAAAAAGGTAGCCAACGAAGGTAAAAGGGTTGGCATTTT
TGAAAATAGAAGAGAAAACCACAAAAAAAGCCATAAGACCTGTGGCAAGCGTTCCCCGAA
CCTTCATATCTGACTTGAGCGTCGGAGGGTTTGCGCCGGGAGAACAACCGGCGTACTCTG
ACTTGTCTGTGTGTGCAGGGACATCTGGAGAAGAAGCATTACTAGGAGACCTCCTGGTCG
TGGTGAAGTTGATCGAGCAGAGATCCTGGTCGTAGAACGAGGAGAACCGGAATCTCGCAT
CAACA
>RLG21#LTR/Gypsy
TGTTAAGCAAATAAAAGCACCAGGTCGGCCATGCTACTATTTCCACCCCGGCATGAATCA
CCTCAGCCAAATGGTACGAGCAGAACAGGGGGTAACATGAGCCGATCAGAGACGAATACT
GACCAGAGGCATATACCGAGCCGGTACCCGTCCCCCAAAAAGCGGAAACACGATCTCACA
GAATCACGGTAGTTGCGCTTTCCCCAGAACCGTTGCGGGAGACGCGAGATCCCACGTTTG
CCCATAATGCAGCAGTTAGAGTCCCATGAGGGGCTGCCACTACCCGAAAAAGGTGGGATG
AAGGGCAAACGGGAACGTGGGGACAGCGGCTATAAAAGAAGAAGAAATCGATGAAGAAGG
GGATAGAAAAATTGAGAGAGGGAAAACGCTGCCAAATTGCAACCAGGCCATTTTCTTACA
AACTTCGAATAAATTAGAAACCATTCTTGAATCCAAATTGCACTGTTTTCCCGTAAACAC
CTTGTGCTAACTTAGGCATCGGAGGGTTTACGCCGGCAAAACCACCGGCGTCTCTGATCC
GTTTTTGGTGAACGCAGGTCTAGTAAGAGAAAGGAGGGCGATTCCAACCCCAGTGGTTCG
AGCAACAGTTGATAACACAAACGTTGGTGAAAGAATCTGGTCGGTCAAAAGGCGAGCAGA
TTTCAGCATCAACANTTTTGGCGCCGTCTGTGGGGAGCTGGATAAAAAGCTACCACCGAA
TTAGTAGTTACCGGAGAAACAGCGAACGATTAGACATGGATGTGTCAAGGAAGGACGCTT
TGAGGGAGGATAACGAAGCGGGGGAGACAATCACTCTCCGGGAAATTGCAAATGAAGCCC
GAGAGAGGATGATGCAAGATAGACTGGAGCGGATGGAGAAACAAATGGAGACTCTCGCGA
CCATATTGTTTGAGCTGAGGGATGAGCGGAGAAGGGATTGTGAAACCCCCGTGGGAAGAG
ATGAAGTTGGAGCAGAACCCAGCCTCCGGAGGCGTAGAGTCGAGGAAATCCCTCCGCCCG
CAGACCAACCTAATGGGGTGCATCCCCACAGAAGTACTGGTCGGGTCCCAGGAGAACACG
TGGATGAAGGGAGAGACCAACCTCGCCCCGGACGGGTACTGGAAATTAATGGCCGAGGGG
CCAGTGTTGATGAAGGAGAGCTCAGACAGCGGTTGCAGAACGCCGAGCAGGAGCGAGACC
AGATAGCTGCACGTGATCCTGACCGTGCTATAGAATTGGAGGGGGAGGTGCGCAGATTGG
CGCAGGTGATAGAGGAGATACAGGGCAAGAGAAAGCCCCCGAGCTGGAGGATAATGCTAG
ATGAAGAATCTCCGTTATCAACTGAGATCATGAGTACCATAATCCCAAGAGATTTCCGCT
TCCCCGACCTCAAATACTCCGGGCGAAGTGACCCGCTGGTGCACATTGAGCGTTTCAACG
ACATGACGGGTGTGCAGGGGCTGACACCAGCTCAGAGGTGCAGGGTGTTCCCGTTGACAC
TAGAGGGACGAGCCCGAGAATGGTACCGCAAGCTGCCCCGAGGAAGTATAAAGGGGTATG
AGCAGATGTGCCAGGAGTTGGCCGAGCAGTTCCGAGGGGCAGTGGCCCCAGAGGACGACA
TGATGGAACTGATGGGGATGAAACAGGAGGAGCATGAATCCCTTCGAGATTTTGTAAAAC
GATATCACCGAGCCGTGCTGGATTTGGGAGCTTTTAATCACCCGCAGGCGTTGAGGGGAT
TAAAAGAAGGTGTAAGAATCGGCCGACTGTGGTATAACTTAAGAAGCCCCCTCGTACAGA
ATTACTCGTCGGGGTATGAGCAGGCGAGGCGAGATATAGAAATCGAAGAGGAGAAATCGG
CAAGAATAAAAAGTGAACAGCTGGAAGAGCTGAGGCGAAAGGAACGGAGAGCCCCGAAAG
GGAGCGGGTCGGGAAAGCGAGCTGGAGAATCTTCAGTGATGGGCGGAATATCAGCTCGGT
CCCGCCCTTACCCCATAGCTCCGAGATCACAACAGTTCCAGCACAACCGGGCTCAACCTC
CGCGTCCCCCATTCCCGGATCGGCAGCGAGAATTCCGGCAGATGGCTGCCCACCCCTATC
ACAACACTCCCAGAGCATTACATGCAACCAATTCCAGGGCTAGACGACCAGATCAGTTAG
CGACTGTGCCAGCCCGAGGTGACATTCATGATAGCCGAGCAGTTCAGCTGGTAGACCAGA
GCTTGGCATATAGACAGTACACTCCATTAAAGATCTCCATGGAGGAATTGTATGAGAGGA
TCGAGGGACGAGGCCTGCTGTACCCTCCAGCCCCAATAACAAAACCGACTCACCGACGGG
ATAAGAGCAGATTCTGCAAGTTCCACGACACTCACGGTCACACTATCAGCCAATGTCGTG
ACCTGAAGATTCAGGTGGAGGATTTAGTGAGGAACCGATACTTGGACGAGTATGTAGATG
GAATGTCCCCTGTCATGGAATCACAGTACACACGGGATGAAGGAGTTGAGAGGGATCTGG
AACGTGAACAGCCGACCATCCGTGTGATAGCAGGAGGGCCAACATTGGCCGGGGATTCGA
ACAGGGCACGGAAGAACTATGGGAGATACGCCATGACTAGCAAAGAAGTGCTTTTCAATT
TGCCAGCAACCAAGAAGGCAAAAGTGCGGCAAGTTCCCATTATGTGGACAGATGACGATG
AAGAGGGTATTTTATATCCTCATGAGGATGCACTGGTGATTAAGGCAATGGTGGCTGGTA
CAGAATTGCGGCGAATACTGGTGGACACGGGCAGCTCAGTTGACATTCTGTTTAAGTCGG
CCCTAGATGATATGGGGATTTCAGACTTGAAGCTGGAGCGGACAAATACATCCTTGAAGG
GATTTGGAGGGGGACGGTTAACTCCCATGGGGATCATTGAACTCCCGATTACTGTGGGGA
CAAAGCCATTTGAAAGAACGATGATGCTGGACTTTGTCGTGGTAGAGGAAAGAAGCCCTT
ACCAGATGATACTGGGGAGACCATTCATGAGGATAAGCCAATGCGTTGTGTCCACGCATT
ACTTGGCGCTGAAATACAGAATAAATGGAGTGGTTGGCGTAGTAAAAGGCGACCAGAGGA
TGGCAAGGAGCTGTTATGCTACAGCGGCCAAGGAAACACTGCAGGTTACCTCTCTAGATA
ATCGAGGGGATTCAAAAAAGGGCCGCCAAGAACCTGTTGAGAAACTGGAGGAAGTTGCGG
TAAGCAGGAGTGACCCGAGCAGAGTGGTTAAGGTCGGATCAGAATTGGGCGAAGCAATAA
AAGGCGAGCTGGTGAAGTGTCTACAGTCCCATGCAGATATATTTGCCTGGTCTCATGAGG
ATATGCCAGGAATTGATCGCGGGGTAGCTTGCCACAAGTTGGCAATCAAGAAAGGGGCAA
GGCCGGTGAGACAGAAAAGGAGATGCTTCAACCAGGAAAGGTACGAGGCCATAAACGCCG
AGGTGGAGAAGCTGTTGAAAGCAGGATTTATAAGGGAAGCCAAGTACCCAGAATGGATTT
CAAATGTAGTACTGGTAAAAAAGGCCAACGGGAAGTGGAGAATGTGTGTAGACTTCACGG
ACCTCAATAAGGCATGCCCAAAGGACAGCTTTCCCCTACCAAAAATAGATCAGTTGGTGG
ACTCAACAGCAGGTCACAGTCTGCTCAGTTTCATGGATGCCTTTTCTGGATACAACCAGA
TACCCATGGACGAGCAGGATGAGGAAAGCACTACCTTTATAACTAACATGGGTTTGTTTT
GCTACAGGGTAATGCCTTTCGGCCTAAAAAATGCAGGAGCCACCTATCAAAGGTTAGTAA
ACAAGATCTTCAAACCATTGATTGGTCACACTATGGAGGTATATGTGGATGATATGATCA
CAAAGTCCAAAGAGCCGAGGGATCATGTGAAGCACCTAGAAGAGACCTTTGAATTGCTGA
GGAAGTATGAAATGAAACTAAACCCGGAGAAATGTGCATTTGGGGTCAGCTCGGGCAAAT
TTTTGGGATTCCTGGTAAGCCACCGAGGGATTGAGGCCAACCCGGAAAAAATACGGGCGG
TGACAGAAATGAGGTCCCCACGAACAGTTAAGGAGGTGCAGAGCCTTACAGGGAAATTGG
CAGCATTGAACCGATTCATCTCGCGGGCCACAGATAAGTGCCACCCTTTCTTCCAAATCA
TAAAGAAAGGGAGAAAGATGGAATGGACATCGGAATGCGAGGAAGCATTTGGGCAGCTGA
AGGAATACCTAGCCCGCGCCCCGTTACTATCAACTCCGAGAGAGGGTGACCAGCTGCTTC
TGTACTTGGCAATCTCTAAGTGGGCTACCAGCTCGGTCTTAGTCAGGGAAGAAGAAGGGA
AGCAACACCCGGTATACTACACAAGCAAGGCCCTGGTAGACGCAGAAACCAGATATCCAC
TAATGGAGAAGTGGGCGCTGGCTCTGATAACGGCAGCACGCAAACTCCGACCATATTTCC
AAGCCCACCAGATCGTTGTGATGACTGACCAGCCCCTTCGGCAAGTGCTTCAAAAACCAG
ATGCGTCTGGTCGGTTAGTAAAATGGTCCGTGGAGCTGAGCGAATTTGACCTGTCCTACA
GGCCCCGAGGAGCAATCAAGGCCCAAGCCCTGGCTGAATTTATGGTTGACCGAGCTGAAC
CAGGGGAAGAAGTTCGGGAGGAGCAACCAGCAGAGCAGGAGAAACCAAAGGGGGTGTGGC
TGGTAATGGTTGATGGATCATGTAGTGAACAAGGATCCGGAGCAGGAGTTGTAATACGAA
GCCCAGAAGGAACCGAAATAACTATGCAGTAAAGTTCGAATTTCAGCTCACAAACAACCA
AGCTGAATATGAGGCCTTTATCACCGGGCTCGGACTTGCACACGCACTAAGAGCAGAAAG
GGTAGAAATCCGAGCAGATTCCCAACTAGTATGTAATCAGCTCAACGATCAGTTCCAAGC
AAGGGGAGAGAAGATGGGTCTTTATTTGAAGAAGGCGAAGCAGATGGTTGGGCTTTTCCA
AGAGGTGGAGGTAAAGCAGATATCCCGGAATGAGAATTACCGAGCAGATATGTTGGCTAG
GATGGCTGCAATTGCAGATCCGAAATTACCTAAGTCAGTTCCACTAGAGGTAAGGACCTC
GCCAAGTATAGGGGAGGAAGTAGAGGTGATGAGAGTAAGCACTGGAGAATCCTGGATGGA
CCCGATTCGCGCATATATCCGCGATGGAGTTTTACCAGAGGACAAAAGGCAAGCAAGAAA
GTTAAAATGCCGAGCAGCGAGGTACACGCTACTAGATGGAGTGCTGTACCGCCGAGGGTT
CACCTTGCCCCTTTTGAGATGTGTGGATGATGAGGAGGCAGATTATGTACTAAGGGAGAT
TCATGAAGGAATATGCGGCAATCACTCGGGAGCAAGAACTTTAGCCTTCAAGGCACTCCG
GCAAGGATACTTCTGGCCAACCATGCACCAGGATGCAAAAAGGATGGCAAAGAACTGTAA
AACATGCCAAAGCTTCTCTGAGGTTCCTGCACAACCCCCAGAAAAGCTGACCACTATGAC
ATCCCCATGGCCTTTTGCTCAATGGGGAATCGACTTGATTGGTCCGTTACCTAAGGGCCG
AGGAGCGGCGACACATGCAATTGTGGCAATAGACTACTTCACCAAGTGGGTAGAAGTGGG
AGTCCTCAGCCAAATCACGGAGAGAAAGACAACAGATTTTATTTGGAAGAATATCATCTG
CAGATACGGGATCCCCTATGCCATCATTACAGACAATGGGAGGCAATTTGACAACAGCAA
CTTCAGAGAATTTTGCCGAAACTTGGGGGTGGACCTGAAGTTCTGCACCCCCGCACACCC
CCAGGCAAACGGACAAGTGGAAGCAGCCAACAAAGTGATAAAGAAGCTCCTGAAAACTAG
ATTGGGAGAGAAGAAGGGAGCTTGGGTTGACGAGCTACCAGGGGTATTGTGGGCCTACCG
GACAACTCACAAAACCGCCACAGGGGAAACCCCGTTCGCTTTAGCTTTTGGTCATGAGGC
GGTAGTCCCAGCAGAAATTGGAGTGGGGACACATCGGACGGAATATTTCACTGAGGAGCA
AAATGACGAGCAGATCTGCTTAAGCCTGGACCTGCTGGAGGAGAAAAGGGAAGGGGCCTC
GCAGAAAGTGGCCCAGTGTCAGCAAAGGGTCATGCGTTATTACAACAAGAACGTACGCGT
GAGGCAGTTCCGAGCAGGAGATTGGGTACTCAGGAAGGTGAACCAAAACACCAGGGATCC
CAACCATGGAGCTCTTGGCCCAAAATGGGAAGGCCCGTACAGGGTGATACGAGCCACTGG
ACCAGGAGCCTATAAGTTAGCGTACCCAGATGGACGAGAGGTGAAGAGGTCGTGGAACGC
CGAGCACTTGAAGAAGTATTTCCAGTAAGCAAAGTGCTCTACTAAATCTTCATTTTGATA
AGTTATTTCTGTTAAATGCATGGTGGTTTGTTGCACATGCATATATTCTGTATTTTTGTA
ACGCATTCAAATTTCAATAAAGATGAATTCAGTATGAAATCCCCCTGCTAGCAAGCCCAA
TAAAAAATTCAATTTACTAAGGCAAGTAAGTGCCTACTTCTGCTCGGTCAACGAAAGACC
AGCAGCTAAATCTACGAAAATTCTACTAAGGCAAGTAAGTGCCTGCTTCTGCTCGGTCAA
CGAAAGACCAGCAGCTAAATCTACGAAAATTCTACTAAGGCAAGTAAGTGCCTACTTCTG
CTCGGTCAACGAAAGACCAGCAGCTAAATCTACGAAAATTCTACTAAGGCAAGTAAGTGC
CTGCTTCTGCTCGGTCAACGAAAGACCAGCAGCTAAATCTACGAAAATTCTACTAAGGCA
AGTAAGTGCCTGCTTCTGCTCGGTCAACGAAAGACCAGCAGCTAAATCTACGAAAATTCT
ACTAAGGCAAGAAAGTGCCTGCTTCTGCTCGGTCAACGAAAGACCAGCAGCTAAATCTAC
GAAAATTACAAGGCAAGTAAGTGCCTCTTCTGCTCGGTCAACGAAAGACCAGCAGCTAAT
TAAAAAATTCTACTAAGGCAAGTAAGTGCCTGCTTCTGCTCGGTCAACGAAAGACCAGCA
GCTAAATTTACGAAAATTCTACTAAGGCAAGAAAGTGCCTACTTCTGCTCGGTCAACGAA
AGACCAGCAGCTAAATTTACGAAAATTTTACTAAGGCAAATAAGTGCCTGCTCCTGCTCG
GTCACCGAAGACCAGCAGGCAATTTTGCGAAAATTTTACTAAGGCAAACAGATGCCTATT
CCTGTTCGATGCACTAAAGAACCAACAGGCAAAATCAGATAATTGTCATTATTTTCAGAA
ACAATCTATGAGCAAAAACCAGACAAGAAAGCCAATAGAGAGCATTTAAAAAATTTTTTA
TAAACGTTCAAATGTTTACAAAGCAAATGAAAATCTAGAGTCTTTACAAAAATAGACCTA
AGGATTAGGAGGATCAACGGCCTCAGCAGGTGAAGGGTCAGCTATCTCGGAAAGGGATCA
GCAACATCAGGAGGTGGAAGATCAGCAATACCGGGAGGAGGAGGCATGGACCCTTGACCC
ACTTCAAAAGCACGCCGCCCAGCTTCCCCCTCCTGCACCCCATCCAAAGGAGCCTCCACC
TGATCCTGCTCACCCTGCTCCTTATCTCCCTGGCCGACCTCAGCCATATACCTCTCCACT
CCAGCCTCCAGCTTGCTCATGTCCAGCTCGGGATATTCTTCCTTAAGCACAGACATGATG
CACTTATAGGAGAAAGCAACCCCAGAGTCATACTCGGCATCCAGCCGATCATCCACATCA
GCGGATTTGCCTTTCTCCTCAGCCAGCTGCTCACTCAGGGATTTGATCTCTCCCTCAAGG
GCGGTCCTCAGAGTATCTCTTTCACTTTGAGTAGCCTGAAGATCGGACTTCAGGTCACCC
AACTCACCCTCAAGCTTGGAGGAAGTGGACTCAGCAACCGCAACTTTCTCCTCAAGCTCC
GTAATCTGCTTGTTCAGCTCGGCCAGCTTCTCCTTGGAGCGATCAGCAGATTCAGCTTTC
TTTTTCAACTCCTGATTGTCAGCTTGAAGCTTCCTCTCATGACGCGCGGACCCGGTCTTG
TAGCACGAGACCATTGTGGCCAGCCTGAAGGAGACTCTTTGAACAGAAGCAGCTAACTCG
GAGAGGTTCATGCTCTCGATGTCCTTCACCATCTTGGGCCCAACCGATTTTTTGTAATCC
TTCTGATATGGGCTCAGGTAGTCACCTTGATCCCGAGATGGAAGAGGAGAAGATCGGTCC
CCAGACTGCAAGCTGACCTCAGGACTCTTGTCGGAGGTTTTCTCCCCACCACTCTTACGA
GGTGGAGGAGGGGGCAGAGCAGGAACAGGCGCCTTGGAAGGACCGACGCTGGGTTTCTTT
GGAGGAGGAGGAGGGTTGCTGGAGCTGCTCGGAGCCCGACCACGCTTCCTGCTCATCGCG
CTGAGGATCTTGTTATCCATTCCAGCGGCTATGTCTACTAAGCCCGAACCGACCAGGTTT
GTTGGCGACAGGAGGTCTTGGCAGGTAGACGCGTTCAACAGAGCAGTTTCCACCTGAAGC
AAAGGTCGGTCTTCAAGCCCCTTGATCAAACCCCACGACTCTGAAATAACAAACAAGGTT
AAAGAACCCAATAAGTGACAATTTGAGAAAGAATATAGGCAAAAAATGAACGACCTGGGG
TGACAAAATGTGTTGGAAGGTAAATATCACCACCCAACGAACGAACTGCTGGACACCAAT
TTCCCCCAGCAAAGAAGAATTTGTTCTTCCAATTTTTGCACGAAGAGGGGAAACCAGTGA
TTGGTTTCCTCTTCGCAGAACTGGACATGAAGTAATACCAGCCTGCCTCCTTTGGGCTAC
TCCGCAGCTGGTACAGATGTTTCACTTCAACAAGGGAAGGCTCCTCCGACCCGCACCTCT
CCCACAACACAAACATAGCCGAGAGAACCCTCCACCCGTTCGGGTGTAGCTGACCTGGGG
CCAGGTGCATACCACCCAATATCTTGGCAAAATAACGTTGAAGGGGCAGCCGAGCTCCTA
GTTTGAAACTCTCCAGGTGCATCGTCACATACCCCCGCGGAGGCCGACTAGGAACATCAC
CTTTCCCAGGAACTACAAGGAGAACCTCCTCAGGAATGTCGTAGAGGTTCCTAAGCTTGA
ATAGATCAGTTTGGGTGGTGGCACAAGCTATGTAATCAATAGGGTAGGAATCAGCCTCCA
CCCTATGGCCAAGGTTCCTTTTCTGAGCAGGTCCGCTCGGTCCGGAACTGCTCCCCTCAC
CATCACCAACTCCTTCAGGGATCCCAACCCCACCAAAGCTGTGGTTCTCACCAGAGCCCG
ACGCAGGTCCACCTCTATTCCCTACAAGCTCTAGTTCGGGAGAGGGAGAGACAACCAAGG
GGCGTGGGTACTCAAGGGTATCCCTGCCATGGGAAGGACCTACACTACTGGAGGGACCTA
AGAAATCGGTGGGTATTGACACGTTGAGGCCTGAATCCCCTGATTCTTCATCACCCTCAT
CAACAATTAACTTTCTTTTCCGGTTTGACATATCGGAATCTCAAAAGAAAACAAAGAAAA
CTCGAGTATACGGATACAAAAAGGGGCAACACAGAACCCAATCAACAACAACCAGAGAAG
AAGTTAAAGGCAATACCTGGAATAAACTGGCACTGATAGCGCTGCCGTGATAGAGAAAAA
ACCCAGCAAGTGGATACTCCAGACGCGGGAAGTGTGAGCAAAGTTCAGAGAGGGAGTTGG
TTAACGACGGAGAAACGAATAACAAAACGATGAAGATTTAAGTCTAGGGATTTGAAACGA
AAAGGGGGAAATGAAAGCATTTAAGTGATGGAGACGCCAGCTCACTCACCGTACATCGAG
GACAGATAGCCCGTCGTTTCAAATTTCAAATACGAAGAGTCGGGAGATGCCACGTCACCA
ACCGTTACAAGAGGCCAGGCTAGATGCAAGCCCAGATACGCAATGGACATGCTCATTTAG
GCCCATGCTCAGGTCAAAATCTCCCCTGAAGAAAAATGATACCTCAGGTCCGTCCCGGTA
GACAGAAGACCAGAGGAGAAGCCCCCGGATTGGTAAGATTTGACTATCAGTTTCTACTCT
TGACTCATTTCACTCACAAGACCAGAAACTGGGGGACTGGNTGTTAAGCAAATAAAAGCA
CCAGGTCGGCCATGCTACTATTTCCACCCCGGCATGAATCACCTCAGCCAAATGGTACGA
GCAGAACAGGGGGTAACATGAGCCGATCAGAGACGAATACTGACCAGAGGCATATACCGA
GCCGGTACCCGTCCCCCAAAAAGCGGAAACACGATCTCACAGAATCACGGTAGTTGCGCT
TTCCCCAGAACCGTTGCGGGAGACGCGAGATCCCACGTTTGCCCATAATGCAGCAGTTAG
AGTCCCATGAGGGGCTGCCACTACCCGAAAAAGGTGGGATGAAGGGCAAACGGGAACGTG
GGGACAGCGGCTATAAAAGAAGAAGAAATCGATGAAGAAGGGGATAGAAAAATTGAGAGA
GGGAAAACGCTGCCAAATTGCAACCAGGCCATTTTCTTACAAACTTCGAATAAATTAGAA
ACCATTCTTGAATCCAAATTGCACTGTTTTCCCGTAAACACCTTGTGCTAACTTAGGCAT
CGGAGGGTTTACGCCGGCAAAACCACCGGCGTCTCTGATCCGTTTTTGGTGAACGCAGGT
CTAGTAAGAGAAAGGAGGGCGATTCCAACCCCAGTGGTTCGAGCAACAGTTGATAACACA
AACGTTGGTGAAAGAATCTGGTCGGTCAAAAGGCGAGCAGATTTCAGCATCAACA
>RLC22#LTR/Copia
TGAAATAAAGTGTGTTAGCCTATATGGCTATAAATATTGATTTTGATGATATCTACAAAC
CACATAACAAACCAATTCATGTATTGATTAAACAAAGATTTATAAATTGTGCTTTTATAA
TAAGAAAATGATGTTATGGAATTAAAGTGTTTTGGACTAAAATGAAAGTATTTTAAAACC
TTTGATATTGTTTTAAAATTTCCCTAGATTTGGACCTCCAAGCATCCAAATTTGAAATAT
TTAAATATTTTGGGTCATTCTATAATTTCACATAGTTTGGGTGAAATTCATAATTTCAAA
AAGTTTTTGGGATTGACAAAGCATTATTTAGAAATTTCTTCACTGAAATTGGACCTATTT
GAAAGCTTTCATAACTATGAGAAATTTTAGGTCATAATAAAGCTTTTATAAAGTTTTGAG
GTCAAACTATGAAGTTTAAAAAATATTTCACTGTTTAGCAGTTACTGTAGCAAGCGCTCA
AGATATCTGTGTGCTTTTTGTTTTGCTAACCGGATATGGTAAACAGTAAACTGGATTTGG
GGTAGTATGTTTCTGGAGCATAAAAACTAGCGGCTATCCGGATTTCGCTGATAAGCGGCA
TGCCGGATTTTTGAAATTCAAATTGTTGCCTTAACGGTAACATTAAAGCGGCTAACCGGA
TTTCCAAAAATCCGGTAAGCCGGTTATGACCAAAATGTGCATAACGGCTAGTTTTTGAGC
TCAAACTATATAAACTCAAATCCAATTCATTTTCAAGCATCTCCAGCAAGCATAAACAAA
AAGCACACGAGATATCTTGAGCTCTCAATTGCAAATCAAAAAACATTGAATCATCTCTTG
TTCTTCATTTTTGAATATCTACTCTTTAAGAGAGTTTTGTTGTAACTTTCATTTCTTCAT
CTAAATTGTAAGTGTTTGAGTGTGTGAGACACTTCGAGTGAAGAGATTGGGAGATAATCC
TCTTTGTTGTAAAGGTTCATTGACACCTTGAAGTCAATTGTAAACATTTGAAGCCTTGGA
AAGGCTCAGGATAGTGAAATCCTCAAGCTTAGATCGCTTGGAGGCGTGGACGTAGGCGGG
GATTGCCGAACCACATCAAAAATTCGAAAATGTGTTTGTTTCTCTTCAAAATCCCTTACT
CATTTGTTATTGTGCTTTTATTGAAAACACAACTTATTGCTTTCAATTTTATTAAGACGT
TAGATTGCTTGTTGTGTGGTTTTGTTAGGATAATTTTTTAAAATACCAATTCACCCCCCT
CTTGGGTTGCACACTTATATTTCANTTTGGTATCAGAGCAAGGTGCTCTTATTTAGACTT
AACCGTTTAGAGCTAAAGATTAATGGCAACTCAAAATGATTCCACATTTAGGGAAGGATA
ATCCACCACTAGACCACCTTACTTTGATGGAAACGATTACCCTTATTGAAAAACTAGGAT
GAGAATTTACTTGCAAGCTATTAGATTACGAAATTTGGGAAATCGTTAATGATAGTCCTT
CCCCTGCATACATGCATCATGCCTTTGACTAAAAATAAAGTTGGGGAAGATATTTTCCAA
AACCTTCACGCGAATGGAATGAATCTCCCCCTTCATCATCAAAAAGAGAAAAACTTCTCC
CTATTAAACTCCAAAGCTATGAATGCCTTGTTTTGTGCATTAGATCAAGAAAGAGTTTCA
TAGAGTGTCTAGTTGCGAAAGTACTAATGAAATTTGGCACAAACTTGAAGTTGTTTATGA
AGGCACAAAACAAGTCCGAAAGAATCTAAAATAAGTAGGTACACTCGACAATATGAATTG
TTCCAAATGGAACAAAATGAGAATGTGTATTCTATATATACTAAATTTACGGAGACATAA
TGAACACTCTAGATGAGCCCTAGGAAAGACCTTTTCAAATAGAAGCAAAAAAGACAAGTA
AAATCATTAGGTCGCTACCTAAGGAGATGGAGACCAAAAAGGAATGCCATTGAAGAAGCC
AAAGATTTAAATGCATTACCCATTGATGATTTAATTGGTTCTCTCATTTCATATGAAGAA
GATTTGTCTGCAGCAGAAAAAGGGCATGCACCTCATCCAGGAAAAGAAGAAAAGTATTGC
TCTCAAAGCTTCAAAACCGTGAAAGTGATGAGGAAAGCGAGATGGATGATGAGGAGTTGG
CAATGTTGGCTAAAAGATTCAAGAAAATTTGGCGTCTACGCTGCCTACAAAATGAGAGTG
AGAAGAATAATGAGCAGAGAAAGTTCAGAAGCCACAACAATAAGAAGCCGATCATCACTT
GGAGAAGAAAAAGCCAATTACTTGTTAGTGAATTTGACCCAAGTGCCATTTTTCTACAAG
AAGCCTAGACACATAATACTCATCCCCGATACCCTTAGACGGTCGACCGGAATGTCCTCT
ACTCGGTACATAAAAATTAACAAATTCAAGAAGAAAAATGACCATATGGAAGGGACGGTA
ATCAATTAGCTATGGTGGCCATGCTTGGGATGATAGTATACCAAGTACGGACGATGAGGA
AACAAGCGATGATGAAGAGCAACAAGCAAATGACAAATCTAGCTCTCATGGCCTGATTGA
GGAAGAATCATGTGATGAACTTGATGAGGTAAGTGTTCTTCCTACATATGATGAATTACA
TAATGCCTTTAAAGATTTGCATGATGAAATCTTCAGATAAAGATTGGTAAAAAGAATATA
TATCTTAAAAAGCTCAAGATGATAGAGCATAAAAATCAATAAATGAATCATTTAGTGCAA
AGATTACATGCCCAGAATTAGAGAATAAAACATTGCATGATAGAGTTGCACTGAACATCA
AATTCAATGAGAATTCCAGCACTTCACATGAGCACTCGATCTTTCTCCTTAGAGTCACAC
ATAAATGAGTTGAAAACTTTCACCAAGTCGGATAAAAATGAAATGCTTAAAAAGAAGAGC
ATTAAACTAAATGACATCTCCAACAATTGTACTAAAATTCTATACAAATGGGCAAAAGAT
GTTAGACAACTTGCTAAACTCACAAAAATGTGAGTATTTGACAAATCTGAAGCATTGGTT
ATAAGCCAAATTTGAAACAAAAATATTACAAGAGTTATTTTGTGAAAAATACATCTATTA
ACAATTAAATTGATTGGAGGTGTATGTCACTTACTGTAATCAAGATGGTCATATGAAAAA
GTTCTTTACATTTTCATTGAACCGGCCGAGAAATGCATATTATGGTTTGAAATGTTTTTG
AGTTCAAAAGCAAAAAGAACCAAGATTGCTAACACTCAAAGAATCCCAAAAAGCAATTTG
GGTACATAAAGACTTGAGATTTTCTCTACAGGGCTTGAAGAAATTTAGAAAAAGAAGAAT
TGTTAAACCCTAAGTGGTACTTGGAATCCAGCGGTTTGATGTTCAAGACACATGACAAGG
AATTATTCTTGGTAAGAAGATGGGGATAGTTTCAAGTTTTACTAAGATCGAAAATGGTGG
AGATGTATCGATTTTGGAGATAATTCAAAAGGAAAAATCATTGGCATTGGAAATGTCAGT
AATGTATCCTCTATTCTCATTGAAGGAGGAAAATGTATGTTTGGTTGAAAACTTCAAACA
CAACTTGCTTAGTTCATTAATCAATTACCGGTTAGTGCCAGAAATGTGATAAAGGATATA
GAGTTATCTTTGATGAATCAAAATGTGTTATACCGGTCCGGTTTTGAGAATGCATGTGAT
GGGAAAATTTTGTTTGTAGGAAATAGATAACCGGTCCGGTGTTAATGTCTATTGCACCAT
TAATATAGATTGTGCAATTCGACAAATGGTCCGGATCAAACATAAATGTTTCTCCGCATT
GCATGAGATGGATGGTTGGTTGTGGCATAGAAGATTAGGTCATGCAAGCATGGATTTGAT
TTCAAAAATCGTGAAAAATGATTTGGTTAAAGGTCTTCCAAAAATTAATTTTCAAAAAGA
TCAGAATTTGTGAAGCTTACCAATTTGGAAAACAAGTTAATCAAAACTTCTTTCAAAAGC
AAGAATCATGAAACGGTTTTCTACTTCAAAACCACTTCAATTACTTCAGCATAGATTTGT
TTGGACCTTCTAAATATGCTAGTTTCTAATTGGAAAATGTTATGCTTTTATAATTGTAGA
TGATTATTCTAGATACACATGGGCATTTTATTCTTAGCTTTAATAAGGATAATTTGATAC
CATTGATGCATTTAAAATTTTCTACAAAAAGGTTCATTAAATGCATGAAAAAGGCATAAA
ATTATACTATTACTTGTATTAGAAGTGATCATGGTGGAGAATTTGAAAATCATACATTTG
AAAATTTTTCAAGCCATGTAATGAATTTGGCATTGAGCATCAATTTTCATCACTTAAGAC
TCATGTCTTATCTTAACAAAATGGAGTTTGTTAAGAGGTTTTGGAAAGAATAGGTCTATT
CAAGAAATGGTTTTCAGTAGAAACATATTGAATGAAAAAATTTTTTGCCTAAATATTATC
TTTAAGCAGAAGCCGTTAACACCTGCTTGTTATGTTTTTAATCCTAGTGTGTTGAATGGG
ATTCTTAGACCTAATCTTAATAAAACTCCATATGAGCTTTGTCACGAAAGATAGAAAACC
GATCAACATTAGTACCATAGTATTTTAAAGTTTTTTGGATCCAAATGTTTTGTTTTGAAC
ACAAAAGATAATCTTGGTAAATTTGATCCAAAATCTGATGTTGAAAGCGCAACCGATTTT
TCTTTGTTATTCAAACTCAAGCAAAGCTTATAGCCTAGGAAGTGGTATATAATAAAAGAA
CTTTTGTTGTGGACCTTATATCCGCAGAATCTATGCATGTTACATATAATGAGTCAAATC
ACTATGAGTTCCTCTACGAAGCCAAAAGTCATTGTTGATGATAATGCAGAAGAACAAAAA
CCAGAAAATGCATCAATTGACAACAAAAATGTGAGATTCTTTAGCACCACATGGAATTCA
AGAAGACCAGCATGCAAGAAACATAATGTCAGGCCTACTAGCAGCAGAGCAAAATAAAGA
TACTTCTCAAACACTCCCCAATAAGTGGAGGTATCAGTTTCCTTACCTTTCTCACCCTAA
TCGAATGTAATGGTAGTACTTTTAGGAGATCTCTCACGATGCCGTTCCGGTATTACAACT
AAATCTTTTGAGTAGATCTCTTAGGAACATGGCTTGACATGTGAGCATGCTGCATTTATT
TCTCAAATGTTTGAACTAAAATCCTTTGCGGATGCGAAAAATGATGAATCTTGGATTATA
GTCATGCAAGAGGAGTTAAATCAATTTCACAGAAACAATGTGTGGGAATTAGTTCCTAAT
CCAGAACATCAATTCATTATAGGCACTAAATGGGTATTTAGAAACAAAATTAATGAATTC
AATGTAGTTGTAAGAAATAAAGATATATTAGTGGCTCAAGGTTACAACCAAGAAGAAAGA
ATTGATTTTGATGAAACTTTTGCACCTGTAGCAAGATTAGAATCCATTAGGATGTTGTTA
GCATATGCATATCATACCAAGCTCTAGGATTTTATTTTATATCAAATGAATGTCAAGAGT
GCTTTCTTAAATGGTTATATTATGGAAGAAGTTTATGTGAAACAACCACCTGGTTGTTGA
AAATAAAAAATTTCCATAATATAATCATGTGTATAAGTTATCTAAGGATTTGTATGGACT
AAAATAAACACCTAGAGTATGATATGCATAGGCTTAAAAACTTCTTATTGGATAATAATT
TTTCTATAGGAAAAAAGGTTTCATCAAAATACAACTTTTTTTGTTAAGTATAACCTTGAA
GAACCAAGATATACTTATTGTTTAAATCTATATTGATGACATTATTTTTGGTTCTACTAA
TGCCCATTTATTGCCTGTAAAGAATTTTCATCCTGTATGAGCAAAGAATTTGAAATGAGT
ATGATGGGAGAGTTGAAGTACTTCCTCTTGGATTCCAAATCAAACAAAACGAGGAAGGAA
TTTTCATAAATCAAGTCAAGTACGTGAAAGATCTACTCAAAAGATTTGGCTATGATAATG
GAACGAAAAAAAGCATTCTCAAATGAGTACTACCATCAAGCTGGAAAAAGATGAGAAAGT
TGTAACACCTCGTAAGGAAGCTCATATAAAGACATATCGAGGTATGATAAGAAACATCCT
TACTCTACTTGACTGCTATTTGAGTAGGCCTGATATTATGTTTAGTGTATGTTTGTGTGC
TAGATTTCAATCTTGTCCTAAATGAGTCACACATGCTTGGCTGTCATTTAATGCATTTTT
TGATTGTATTTGATTGGCATCATCATCAATCTTGACCTTTGGTATCCTAGGGGAACTCAT
ATTGACTTAGACTTATTAAATGTTTCAGATGTAGATTTTTCCAGATATAAGGTTCTTTGA
TAGTAAAAAGTACTAGTGGAACATGTCACTTCCTAGGCCATTTACTTGTCTCTTGGTTTA
GTAAGAAACAAAACTCGGTTGCACTTTCAACCACCGAGGCAGAATAAATTACCACAAGTA
GTTTTTGTGCACAAAACAAATTCTTTGGATGAAACAAACCCTTAGAGACTATGGTATTAA
ACTTGATCAAATACCTATCTTGTGTGACAATACTAGTGCTATAAATCTTTCCAAAAATCC
CATTCAATTTTATTAATTCTAGGACTAAGCATATAGAAATTATTCATAACTTCATAAGAG
ATGTTGACATGTTCAAAAAGAAGATATTGTAATTAAATTTGTTTTTATTGAAAATCATCT
TACCCATATCTTTACAAAACCTCTTAGGAAGAGCATTTTCTAAAGATAACTCCATGAGCT
TGTGGAATGATAGATGTTGAATCTTAATTTATGTTCTAATGCCTAAGTTAATACATTTAT
TATTAAATGCATGATTTTCAAATTCTCCACCATGATCACTTATGATTCATGTCATTGAAT
AACCTTTTTCTTATTGAAAATTTTTAAATCTCAAAATAATTTAAAATTCATCAATGGCAT
CATTTTTATAAGCTAAAAACAATAAACTGGTGTATCTAATATAATCATAAAAGCTTGCCA
AAATTCAATTAGAAATGCAAAAAAATTTCCAAGTCTAAACTAGCATACCACTTCCTCTCA
TCCAGAAAATCCAAACTTATCTTTTTGAAGTAATTGAAGTTGCTTTCAAGTAGACAAATG
ATTCTTGCTTTTTAAGGATAATTTGATTTGTTTACCAAATCGGTAAGCTTCACGAATTCT
AGCTTTTTGAAAATTGATTTCTGGAAGACCTTCAAATAAATCATTTTTCAGGATTTTTGA
AACCGGAAAATCAAATCCATTCTTGAATGACCTCATCTTCTAGGCCACAACCAGCCATCC
GATTATTCAATGCGGAAAAACGATTAGCCTCTGATTTATCATTTCTGGATACACAATCTA
TATAAATCGTAAAGACGAATTCATTAAGCCATCTTTTGCCTACAAAAAAGACTATCCCGT
TACATGAATCCGCAAGCCGAATGTTAACACATTTTGAATTTATCAGGAAACCGGATAATC
CGGCAAGCCAATTTCAGATTCTATGTTCTATCACATAATTGGCTAACCGGTTAGTGATAT
TAAGCAAGTCGTATTTGAAGTTTTAAACCAAATATTCATCTTCTCCCTCTCATTCAGCGA
ACAGGATCACATTACCGACATCTCTAAAACCAATTTTTTTTCCTTTTGATTTAACTCCAA
ACGATACATCTCCACCATTTTCGATCTTTTTTGATCAAAAATTGAAACACAAAAATAATT
CCCCATCTTCATATGTCTAAAATAACCATTCTCCAAGTACCACTTATTCATTTTCATCAT
CAAAATCTCTAGAGAAAATCTCAAATTCAACCTAGGTTTTAACCAAACCTTTTCTGGCTC
TCTAGAGTTAGCAATGGTTCCTTTCGGAACCCAAACACATTTTTTATCAAAATTTGCACT
TCTCAAAATCCTTTCAATCTTCATTGCACATCTACATTTTCATATGACTATTTTGACTTC
AATAATCACTCAAAATTAGAATGTCAAGCTCACGGCCGGTTAGAAGAATACGTAAAGAAA
TAATTCATGTAAATTCAACCGGTCATGGCAAATAGGGGGTACAACCAATCAATCCAATTT
CGAATCCACACATTTTTAAAACAAGAAACATTTAGCAAAACGGTTTCAACAACTTTTCAC
GACTCGTGAAGTACTTAACACAATTCTTTTATTTTACTGGATTGGATTATACTCTTATTA
TTAGGCATATAATTTTATTTCAATTTTTGGAAGATATTGGTGTGTGACTTTATGCACTTA
TGTTTGAGGAGAATTTGTATCCTGACTTGGTGAAAGTCTTTTACTCAAATATGGATGTTT
CCGAGGAGAACAAGACTCGAGTAATCACCAATGTTAGAGGAGTTATGATTGAATTTGATG
ATTCATTTTCATTGTTAAACTCTATCCTAGGATCTTCTGATTATGGCCTAGATTTTTTTT
ACCAATCTTCATCATCACCAAGGAAATCTTTAAAGGCCTCATGTTGATCATTATGTTTAT
GTTGAAGACGTTCCTAATATATTTCATCATATGGATCTTTCTCAAAGGCGATGAAGATTA
TACTATTCATTTCCGCACTCAGTGTGTTTGTCTTCAAACTCGCATGTTTCTTCGTCTTAT
TCATCCCATGTGGCCACCATAGTGTTCTTCTTAGATTTGTTGAGAGAGGACATTTGGATG
GTATGTGTCAGGTTTCTTACATGGAGTTACATTAATTGATTGTATTCTTAGACTTCGTCC
TGTTAACTTAGGCTATGACCATTATCTGAACCATGTTCATCATACCTAACTTGATTACTC
GTTCTCTTCCATATGGTCAATTCATCACCCGAATCCTTAAATATTTTGATGTCCCCATCC
AAGAACCCTCATGTAGACCGTCTAAGGGTATTGGGGATGATGTTATTCTTCTTTTCCTTA
GGCCTTTTTGAGTGGAAAAATGGCACTTAGGTCAAATGCACTGAGAACAAGTTTACTTTT
CTTGCTCCAAGTGATGATAGGCCACTTAATGCTGTGGTTCCAGCCGATTAGCTACCCGTT
TTCTCACTCTCATTTCGTGGGTAGCGTAGACGCCGAGATCGCTCTAATGATTGCTTCAGC
TCCTGGTGCCTCTGCATCCGCCTCATCACCTCCACAACCTCCTACCTAGGGCTCCTGAAG
AGGTTACTCTGTCAGCAACTCTAGTATGGATGAAGTGCGGACACTCTCGTGCGGCAGATT
GAGTTTCATTCAGCAGCAACAACTCATATCATGGACAGCACCTTCTTTTTTAGCACTTTG
GCATTCCATATTCGTATCCTCCTCCATCACCACCATCCTGTGCACCACCTCAGTAGTCTC
TTATGCTTGTATTTAGACACACTATGAAACTACATCTCATTTACTGCATAAAATATGGTA
TTTTTAGTTTTCGACTATATGGATGGTTATTATGCTTTTGAATTATGTATTTGTTTTGGA
TGATATAGATTTGTTTTGATTGTTTGTTATAGATTATATGGATTTACTTATACTTATGGG
CATAAAAGTTTTTTAACTAATGTGCTTATATTCCGACTTTGATAATTGAAAGGGGGAGCT
TTTATTCTTTTTTATGATGAAGGGGGAGAATAATTTTCCAATATGTGTTATAATAAGTGT
TTCTATAAAAATATGCATGTATACAGGTGGACTATCCTTCTATGAAGGGGGAGTCTTTTT
GAATTATTTTCAAATCATTTTTTAACCTTGCATTGATTAAGGGGGAGCTTTTGATAACTA
GATCAAATTTTTATAATAGTGTTTTGTCATCATAAAAAAGGGGGAGATNTGAAATAAAGT
GTGTTAGCCTATATGGCTATAAATATTGATTTTGATGATATCTACAAACCACATAACAAA
CCAATTCATGTATTGATTAAACAAAGATTTATAAATTGTGCTTTTATAATAAGAAAATGA
TGTTATGGAATTAAAGTGTTTTGGACTAAAATGAAAGTATTTTAAAACCTTTGATATTGT
TTTAAAATTTCCCTAGATTTGGACCTCCAAGCATCCAAATTTGAAATATTTAAATATTTT
GGGTCATTCTATAATTTCACATAGTTTGGGTGAAATTCATAATTTCAAAAAGTTTTTGGG
ATTGACAAAGCATTATTTAGAAATTTCTTCACTGAAATTGGACCTATTTGAAAGCTTTCA
TAACTATGAGAAATTTTAGGTCATAATAAAGCTTTTATAAAGTTTTGAGGTCAAACTATG
AAGTTTAAAAAATATTTCACTGTTTAGCAGTTACTGTAGCAAGCGCTCAAGATATCTGTG
TGCTTTTTGTTTTGCTAACCGGATATGGTAAACAGTAAACTGGATTTGGGGTAGTATGTT
TCTGGAGCATAAAAACTAGCGGCTATCCGGATTTCGCTGATAAGCGGCATGCCGGATTTT
TGAAATTCAAATTGTTGCCTTAACGGTAACATTAAAGCGGCTAACCGGATTTCCAAAAAT
CCGGTAAGCCGGTTATGACCAAAATGTGCATAACGGCTAGTTTTTGAGCTCAAACTATAT
AAACTCAAATCCAATTCATTTTCAAGCATCTCCAGCAAGCATAAACAAAAAGCACACGAG
ATATCTTGAGCTCTCAATTGCAAATCAAAAAACATTGAATCATCTCTTGTTCTTCATTTT
TGAATATCTACTCTTTAAGAGAGTTTTGTTGTAACTTTCATTTCTTCATCTAAATTGTAA
GTGTTTGAGTGTGTGAGACACTTCGAGTGAAGAGATTGGGAGATAATCCTCTTTGTTGTA
AAGGTTCATTGACACCTTGAAGTCAATTGTAAACATTTGAAGCCTTGGAAAGGCTCAGGA
TAGTGAAATCCTCAAGCTTAGATCGCTTGGAGGCGTGGACGTAGGCGGGGATTGCCGAAC
CACATCAAAAATTCGAAAATGTGTTTGTTTCTCTTCAAAATCCCTTACTCATTTGTTATT
GTGCTTTTATTGAAAACACAACTTATTGCTTTCAATTTTATTAAGACGTTAGATTGCTTG
TTGTGTGGTTTTGTTAGGATAATTTTTTAAAATACCAATTCACCCCCCTCTTGGGTTGCA
CACTTATATTTCA
>RLX23#LTR/unknown
TGGATCGGCTATAGCGTTGGGGGGGTGGGGGCTGGCCAACTTCGTCCGCCGGACTCGGAT
TGGCGCGATACTTTGCGAGGCACTCCGTGTGCCAAAAATAGGAAGCGGGCACAGCCGCGC
CCAAAAATAACCTCCCGAAGGCCGGGGCGCCAAGTTCGTCCAGCGGAAAAAGGCGACANA
AAATACGCCCGAAGGGGGGCCCAAGTTCTGGAAAAGCAAAAAGGGTGGGCTATAGCCTTG
GGGGGTGGCTGGCCAACTTCGTCCGCCGGACTCGGAATGCGCGAGACTTTGCGAGGGCCT
CCGTGTGCCAAAAATAGGCCGCGGGCAAGCCGCGCCCAAAAATAACCCCCGAAGGCCGGG
GCGCCAAGTTCGTCCAGCGGAAAAAGGCCACAAAAACGGGTGGGCTATAGCCTTGGGGGG
TGGGGCTGGCCAACTTCGTCCGCCGGACTCGGAATGCGCGAGACTTTGCGAGGGCCTCCG
TGTGCCAAAAATAGGCCGCGGGCAAGCCGCCCCAAAAATAACCGCCCGAAGGCCGGGGCG
CCAAGTTCGTCCAGCGGAAAAAGGCCACAAAAACGGGTGGGCTATAGCCTTGGGGGGTGG
GGCTGGCCAACTTCGTCCGCCGGACTCGGAATGCGCGAGACTTTGCGAGGCCTCCGTGTG
CCAAAAATAGGCCGCGGGCACAGCCGCGCCCAAAAATAACCGCCCGAAGGCCGGGGCGCC
AAGTTCGTCCAGCGGAAAAAGGCCACAAAAACGGGTGGGCTATAGCCTTGGGGGGTGGGG
CTGGCCAACTTCGTCCGCCGGACTCGGAATGCGCGAGACTTTGCGAGGCCTCCGTGTGCC
AAAAATAGGCCGCGGCAAGCCGCGCCCAAAAATAACCGCCCGAAGGCCGGGGCGCCAAGT
TCGTCCAGCGGAAAAAGGCCACAAAAACGGGTGGGCTATAGCCTTGGGGGGTGGGGCTGG
CCAACTTCGTCCGCCGGACTCGGAATGCGCGAGACTTTGCGAGGGCCTCCGTGTGCCAAA
AATAGGCCGCGGGCAAGCCGCGCCCAAAAATAACCGCCCGAAGGCCGGGGCGCCAAGTTC
GTCCAGCGGAAAAAGGCCACAAAAACGGGTGGGCTATAGCCTTGGGGGGTGGGGCTGGCC
AACTTCGTCCGCCGGACTCGGAATGGCGCGAGACTTTGCGAGGGGCCTCCGTGTGCCAAA
AATAGGCCGCGGGCAAAGCCGCGCCCAAAAATAACCGCCCGAAGGCCGGGGCGCCAAGTT
CGTCCAGCGGAAAAAGGCCACAAAAACGGGTGGGCTATAGCCTTGGGGGGTGGGGCTGGC
CAACTTCGTCCGCCGGACTCGGAATGGCGCGAGACTTTGCGAGGGGCCTCCGTGTGCCAA
AAATAGGCCGCGGGCAAAGCCGCGCCCAAAAATAACCGCCCGAAGGCCGGGGCGCCAAGT
TCGTCCAGCGGAAAAAGGCCACAAAAACGGGTGGGCTATAGCCTTGGGGGGTGGGGCTGG
CCAACTTCGTCCGCCGGACTCGGAATGGCGCGAGACTTTGCGAGGGGCCTCCGTGTGCCA
AAAATAGGCCGCGGGCACAGCCGCGCCCAAAAATAACCGCCCGAAGGCCGGGGCGCCAAG
TTCGTCCAGCGGAAAAAGGCCACAAAAACGGGTGGGCTATAGCCTTGGGGGGTGGGGCTG
GCCAACTTCGTCCGCCGGACTCGGAATGGCGCGAGACTTTGCGAGGGGCCTCCGTGTGCC
AAAAATAGGCCGCGGGCAAAGCCGCGCCCAAAAATAACCGCCCGAAGGCCGGGGCGCCAA
GTTCGTCCAGCGGAAAAAGGCCACAAAAACGGGTGGGCTATAGCCTTGGGGGGTGGGGCT
GGCCAACTTCGTCCGCCGGACTCGGAATGGCGCGAGACTTTGCGAGGGGCCTCCGTGTGC
CAAAAATAGGCCGCGGGCAAAGCCGCGCCCAAAAATAACCGCCCGAAGGCCGGGGCGCCA
AGTTCGTCCAGCGGAAAAAGGCCACAAAAACGGGTGGGCTATAGCCTTGGGGGGTGGGGC
TGGCCAACTTCGTCCGCCGGACTCGGAATGGCGCGAGACTTTGCGAGGGGCCTCCGTGTG
CCAAAAATAGGCCGCGGGCACAGCCGCGCCCAAAAATAACCGCCCGAAGGCCGGGGCGCC
AAGTTCGTCCAGCGGAAAAAGGCCACAAAAACGGGTGGGCTATAGCCTTGGGGGGTGGGG
CTGGCCAACTTCGTCCGCCGGACTCGGAATGGCGCGAGACTTTGCGAGGGGCCTCCGTGT
GCCAAAAATAGGCCGCGGGCAAAGCCGCGCCCAAAAATAACCGCCCGAAGGCCGGGGCGC
CAAGTTCGTCCAGCGGAAAAAGGCCACAAAAACGGGTGGGCTATAGCCTTGGGGGGTGGG
GCTGGCCAACTTCGTCCGCCGGACTCGGAATGGCGCGAGACTTTGCGAGGGGCCTCCGTG
TGCCAAAAATAGGCCGCGGGCAAAGCCGCGCCCAAAAATAACCGCCCGAAGGCCGGGGCG
CCAAGTTCGTCCAGCGGAAAAAGGCCACAAAAACGGGTGGGCTATAGCCTTGGGGGGTGG
GGCTGGCCAACTTCGTCCGCCGGACTCGGAATGGCGCGAGACTTTGCGAGGGGCCTCCGT
GTGCCAAAAATAGGCCGCGGGCAAAGCCGCGCCCAAAAATAACCGCCCGAAGGCCGGGGC
GCCAAGTTCGTCCAGCGGAAAAAGGCCACAAAAACGGGTGGGCTATAGCCTTGGGGGGTG
GGGCTGGCCAACTTCGTCCGCCGGACTCGGAATGGCGCGAGACTTTGCGAGGGGCCTCCT
GTGCCAAAAATAGGCCGCGGGCAAGCCGCGCCCAAAAATAACCGCCCGAAGGCCGGGGCG
CCAAGTTCGTCCACCAGCGGAAAAAGCCACAAAAAGGGTGGGCTATAGCCTTGGGGGGTG
GGGCTGGCCACTTCGTCCGCCGGACTCGGAATGGCGCGAGACTTTGCGAGGGGCCTCCGT
GTGCCAAAAATAGGCCGCGGGCAAAGCCGCGCCCAAAAATAACCGCCCGAAGGCCGGGGC
GCCAAGTTCGTCCAGCGGAAAAAGGCCACAAAAACGGGTGGGCTATAGCCTTGGGGGGTG
GGGCTGGCCAACTTCGTCCGCCGGACTCGGAATGGCGCGAGACTTTGCGAGGGGCCTCCG
TGTGCCAAAAATAGGCCGCGGGCACAGCCGCGCCCAAAAATAACCGCCCGAAGGCCGGGG
CGCCAAGTTCGTCCAGCGGAAAAAGGCCACAAAAACGGGTGGGCTATAGCCTTGGGGGGT
GGGGCTGGCCAACTTCGTCCGCCGGACTCGGAATGGCGCGAGACTTTGCGAGGGCCTCCG
TGTGCCAAAAATAGGCCGCGGGCAAAGCCGCGCCCAAAAATAACCGCCCGAAGGCCGGGG
CGCCAAGTTCGTCCAGCGGAAAAAGCCACAAAAACGGGTGGGCTATAGCCTTGGGGGGTG
GGGCTGGCCAACTTCGTCCGCCGGACTCGGAATGCCGCGAGACTTTGCGAGGGGCCTCCG
TGTGCCAAAAATAGGCCGCGGGCAAGCCGCGCCCAAAAATAACCGCCCGAAGGCCGGGGC
GCCAAGTTCGTCCAGCGGAAAAAGGCCACAAAAACGGGTGGGCTATAGCCTTGGGGGGTG
GGGCTGGCCAACTTCGTCCGCCGGACTCGGAATGGCGCGAGACTTTGCGAGGGGCCTCCG
TGTGCCAAAAATAGGCCGCGGGCAAAGCCGCGCCCAAAAATAACCGCCCGAAGGCCGGGG
CGCCAAGTTCGTCCAGCGGAAAAAGGCCACAAAAACGGGTGGGCTATAGCCTTGGGGGGT
GGGGCTGGCCAACTTCGTCCGCCGGACTCGGAATGCGCGAGACTTTGCGAGGGGCCTCCG
TGTGCCAAAAATAGGCCGCGGGCAAGCCGCCCAAAAATAACCCCGAAGGCCGGGGCGCCA
AGTTCGTCCAGCGGAAAAAGGCCACAAAAACGGGTGGGCTATAGCCTTGGGGGGTGGGGC
TGGCCATTCGTCCGCCGGACTCGGAATGCGCGAGACTTAGCTGGTGCAACGGGGCNTGGA
TCGGCTATAGCGTTGGGGGGGTGGGGGCTGGCCAACTTCGTCCGCCGGACTCGGATTGGC
GCGATACTTTGCGAGGCACTCCGTGTGCCAAAAATAGGAAGCGGGCACAGCCGCGCCCAA
AAATAACCTCCCGAAGGCCGGGGCGCCAAGTTCGTCCAGCGGAAAAAGGCGACA
>RLX24#LTR/unknown
TGGCTACGGCTGTGCCCGCGGCCTAGTTTTGGCACACGGATGATCCTCACAAGGTTTCGC
CCCATTCCGAGTCCGGCGGGTGAACTTCGCCAGCCCCACCCCCCAAGGCTATAGCCCACC
TGTTTTTTGGGCANATCCGGGACGCCCCCAAAAATAGCCCCGAAGGTCGGGGCGCCAAGC
CCCCCTGCGGAAAAATGCCAAAAAACGGGTGGGCTATAGCCTTGGGGGGTGGGGCTGGCG
AAGTTCGTCCGCCGGACTCGGAATGGGGCGAGACTTTGCGAGGGGCCTCCGTGTGCCAAA
AATAGGCCGCGGGCACAGCCGCGCCCAAAAATAAGCGCCCGAAGGTCGGGGCGCCAAAGC
CCCCCTGCGGAAAAATGCCCAAAAAACGGGTGGGCTATAGCCTTGGGGGGTGGGGCTGGC
GAAGTTCGTCCGCCGGACTCGGAATGGGGCGAGACTTTGCGAGGGGCCTCCGTGTGCCAA
AAATAGGCCGCGGGCACAGCCGCGCCCAAAAATAAGCGCCCGAAGGTCGGGGCGCCAAAG
CCCCCCAGCGAGAAAAATGCCCAAAAAACGGGTGGGCTATAGCCTTGGTGGGTGGGGCTG
GCGAAGTTCGTCCGCCGGACTCGGAATGGGGCGAGACTTTGCGAGGGGCCTCCGTGTGCC
AAAAATAGGCCACGGGCACAGCCGCGCCCAAAAATAAGCGCCCGAAGGTCGGGGCGCCAA
AACCCCCCTGCGGAAAAATCCAAAAGGGTGGCAACTTGGGTTCTCCGGAAAAATGGCCAA
AAAACGGGTGGGCTATAGCCTTGGGGGGTGGGGCTGGCGAAGTTCGTCCGCCGGACTCGG
AATGGGGCGAGACTTTGCGAGGGGCCTCCGTGTGCCAAAAATAGGCCGCGGGCACAGCCG
CGCCCAAAAATAAGCGCCCGAAGGTCGGGGCGCCAAAGCCCCCCTGCGGAAAAATGCCCA
AAAAACGGGTGGGCTATAGCCTTGGGGGGTGGGGCGGGCGAAGTTCGTCCGCCGGACTCG
GAATGGGGCGAGACTTTGCGAGGGGCCTCCGTGTGCCAAAAATAGGCCGCGGGCACAGCC
GCGCCCCAGCAAAAATAAGCGCCCGAAGGTCGGGGCGCCAAAGCCCCCCAGCGGAAAAAT
GCCCAAAAAACGGGTGGGCTATAGCCTTGGGGGGTGGGGCTGGCGAAGTTCGTCCGCCGG
ACTCGGAATGGGGCGAGACTTTGCGAGGGGCCTCCGTGTGCCAAAAATAGGCCGCGGGCA
CAGCCGCGCCCAAAAATAAGCGCCCGAAGGTCGGGGCGCCAAAGCCCCCCAGCGGAAAAA
TGCCCAAAAAACGGGTGGGCTATAGCCTTGGGGGGTGGGGCTGGCGAAGTTCGTCCGCCG
GACTCGGAATGGGGCGAGACTTTGCGAGGGGCCTCCGTGTGCCAAAAATAGGCCGCGGGC
ACAGCCGCGCCCAAAAATAAGCGCCCGAAGGTCGGGGCGCCAAAGCCCCCCTGCGGAAAA
ATGCCCAAAAAACGGGTGGATACGGGGTGGGCCAGTTTCCATCAATGGCAGATTGAGGGC
CGCCAAAATAGGGACCCAATAAGGCCCGAAGGTGGGGCGCCAAGCCCCCTGCGGAAAATC
CAAAACGGTGGGCTATAGCCTTGGGGGGTGGGGCGGGCGAAGTTCGTCCGCCGGACTCGG
AATGGGGCGAGACTTTGCGAGGGGCCTCCGTGTGCCAAAAATAGGCCGCGGGCACAGCCG
CGCCCAAAAATAAGCGCCCGAAGGTCGGGGCGCCAAAGCCCCTGAAAAAGCCAAAAAACG
GGTGGCTATAGCCTGGGGGGTGGGGCTGGCGAAGTTCGTCCGCCGACTCGGAATGGGGAG
ACTTTGGAGGGGCCTCCTGTCCAAAATAGGGGGACACGCCCAAAAATAAGCCCGAGGTCG
GGGCGCCAAAGCCCCCTGCGGAAAAATGCCCAAAAAACGGGTGGGCTATAGCCTTGGGGG
GTGGGGCTGGCGAAGTTCGTCCGCCGGACTCGGAATGGGGCGAGACTTTGCGAGGGGCCT
CCGTGTGCCAAAAATAGGCCGCGGGCACAGCCGCGCCCAAAAATAAGCGCCCGAAGGTCG
GGGCGCCAAAGCCCCCCTGCGGAAAAATGCCCAAAAAACGGGTGGGCTATAGCCTTGGGG
GGTGGGGCTGGCGAAGTTCGTCCGCCGGACTCGGAATGGGGCGAGACTTTGCGAGGGGCC
TCCGTGTGCCAAAAATAGGCCGCGGGCACAGCCGCGCCCAAAAATAAGCGCCCGAAGGTC
GGGGCGCCAAAGCCCCCCTGCGGAAAAATGCCCAAAAAACGGGTGGGCTATAGCCTTGGG
GGGTGGGGCGGGCGAAGTTCGTCCGCCGGACTCGGAATGGGGCGAGACTTTGCGAGGGGC
CTCCGTGTGCCAAAAATAGGCCGCGGGCACAGCCGCGCCCAAAAATAAGCGCCCGAAGGT
CGGGGCGCCAAAGCCCCCCTGCGGAAAAATGCCCAAAAAACGGGTGGGCTATAGCCTTGG
GGGGTGGGGCTGGCGAAGTTCGTCCGCCGGACTCGGAATGGGGCGAGACTTTGCGGAGGG
GCCTCCGTGTGCCAAAAATAGGCCGCGGGCACAGCCGCGCCCAAAAATAAGCGCCCGAAG
GTCGGGGCGCCAAAGCCCCCCTGCGGAAAAATGCCCAAAAAACGGGTGGGCTATAGCCTT
GGGGGGTGGGGCTGGCGAAGTTCGTCCGCCGGACTCGGAATGGGCGAGACTTTGCGAGGG
GCCTCCGTGTGCCAAAAATAGGCCCGGCCAGCCGCCCAAAAAAGCGAAGGTGGCAACCCC
CCCGGAAAANTGGCTACGGCTGTGCCCGCGGCCTAGTTTTGGCACACGGATGATCCTCAC
AAGGTTTCGCCCCATTCCGAGTCCGGCGGGTGAACTTCGCCAGCCCCACCCCCCAAGGCT
ATAGCCCACCTGTTTTTTGGGCA
>RLG25#LTR/Gypsy
TGTTGAGTGTTAGAAAGTGTATATTTATAAAGGAGAAAATCGTCATTTTACACTTCAAGT
CTCACTAACATCTCTAATTTTATTTATTTAAGTCTCTTGTTATTTAATTATGTGTGTTTT
ATTTTAATTAAGTATTTTATGTATTTTAGGGGCATCATGGTCATTTCACAATGAACGAGA
ATCAGATAGCAAAACGGACTCACTTTTGAACTCAGGACAGTCGAAAACCTTAAGAGGAGC
ATAAAAGGAAAAATGGCACTGTTCACACGTACGGCACTATTCAATTACGGTATGTTCATA
CTGTTCACACACTGTTCAACCGCGTACTGTTCAAACGGTCAAACCGTGTTACTGTTCAAA
CCGCGTGGTCAAACCGCGTACTGTTGACTGATGACGTGGCGCAATCCTGGCGTCCAAATG
TTTTTAATCCGATGGCCATGATTTACTCAATGTATCTATAAAAAGGGGGCCCCCCCTAAT
TTGAACCCCTGAATCCATTTTTGAGCTTAGTTTTCTGTAATTCTTTCTCCATCTTGTATT
TTCTACGTATTTTAATAAATTTCCATTTTACCCCTAGTTCAATTATGAGTAGCTAATTTT
CTTTCAAGCTTGGGTTGAAGGTGAAGTCTCAACATGTGTCATGGGCTTTATTTGGTAAAT
TTATTTTCTCTTCCCCTCTAATTTCTGTGGAGGTTTTGACTTTTCGTCGACAAATAATAA
TAATCTTGTCTAGTTACCGCCCTGGTTTCACCGGCACCCTAGTACAAGGTTATTATTATT
TGGCACGATAAGCCCTTAGCACCATATTGATTAGAGTGTGGTTCATGAGGTGTGGATTCC
CCCCTCATGATTTAATTGGCATTAATAAGGAATATTTAGCCCATGGTGCATGTTGATACG
GATCCAGATACCCAAGCACTTTATTTCAATAGTTTCCAGTTCAATTTATTTCCGCCATTT
CAATTTAAATTTTAGCATAATTTAAATCATTTCACCACAAATCCAACCACCCATTTACAA
AATTAATTCTACACATAATTAAAATCCACCTCCTCGTGGGATCGACACTCGTCACCATTA
ATCTATTCTACAATAGATTCGTGCACTTGCGAGTTCAACAAAATTTGCACAACANAGTTT
TTGGCGCCGTTGCCGGGGAGGTAAGTTATTTTAATTGTAGAATTAATTTTTGTAAATAAT
TTCTTTTATTTTTTCTTGTAATTTTTTTTAAAAAAAAGTGAATATGCATTTAGAGGTAAG
AATTTCTTTTTTTTCTCTTCTTTAAAATTCTGTAATTTAATTTTCAAGTTATTTTTCTTT
GTAATTTTTGTTTATCTTATTAATTTATTATTTTAGTTAATTTATTTCACGTATTTTTTG
TGTGTTTTATAGTAAGGTTGTAACAGCGCATAAGGTTAGTACGTAATTTCTCCTTCTTCT
TTATTTTTATTTGTTTTGTTCCCATCTTTTTTTTGTTTCTTTGCATGCATGGTCGAAGGT
CATTATTATCTAATCTTGAGCCTATAGACCTTGACACTAAAAAAACACTTCGCACACACA
AACACGTTAAAAATAAAAAAATGGATTTGCAAAACAACACCACCACGGGAGAGGCCATTT
AAGGACTACTTTAGTCCCTTAGCTAATTTGAGCACATCATGCATAAGATACCCAAATGTA
GCTGCTAGGAGTTTTGAATTAAAACCTAGTGTGCTAAATTGTCTCCCAACATTCTATGGC
CTAGAAAATGAGGACCCATATAATCATCTGAATGATTTTCATTATTTGTCAAACTTTTAA
ATATGAAATTTTTCAGACGATGATGTTAAACTTAGACTATTCCCATTTTCTTTAAAGGAT
AGAGCTTGTTCATGGCTTAATACATTGCCTGCTAATAGCATTACATATCATGGGAACAAA
TGGTAACAAAATTTTTGAATAAATACTTCCCAATGCATAAAACCAATGATATTCGCAGGG
AAATTTCAGAGTTTACCCAGAGAGAAGACGAGCAGTTTTTCGAAACATGGGAGCGATTCA
ATGGGCTACTCTTGAATGTGTCCACATTCATGGGTACGAAAAATGGCACCAATGCCAATA
CTTTTTGGAGGATTATTGCCAATGTGCAAGAATGGCTAATGGCAACAAGTGGAGGAGAGC
TAATGTCAAAAAGTGCATAGAGATTTGGAATTCTTCCAGCGACAAGCGGATAATTCCCAA
CAACGGAGTCGATCCTCAGGAATACTAAAAGAATTAAAGGAGTAAATGAGGTTCACATTG
GCGAGTCAAGTTTAGAAATTAAAGAAGTCAAAGAGATAATTGAAGGTCTTTCTCGACAAA
TAGCATCGTTATCGTACTGCTAAATCAACAGAACCACATGACCATGACTCATACTCAGAT
CAAGCCAATGCCATAGGTGTAATGAGAAAACCATCAAATTACAACCCATACTCCAACACA
TATAACCCTGGATGGAGAGACCACCCTAATTTTTCATGGTCTCAAGGATTCCAACAGAAT
GGACCAGCAGCTTCAGCTCCACCAATGCAAAAATTCCTCAAATTCCTCAAGCCTCTCAGC
CACCATTTAGACCATAAAATCAGAACCAGAACTACTCTCAACCCAGACCATGGAGGATGC
ATTCCAAAATTTCAAGAATGTTACTTACTCCACGATTGAACAACAAAACCGCACCATTGA
TGAACTACGAAATGAGATGAGAGCAGGCTTCAACTCACAAGCCCAATCGTTTCAAACCTG
AGAAGATGTGGGACAACTTGCTCTTCAGTTCAGACTTGGCAATGACTGTTGAGAAAGGAA
ATTTCCAAGTCAACCAGTGCCTAATCCTAAAGGAGTCATGAAGCAAGTACCAGTTCACCA
CAACATGGAGAGGTCAAAGGTCATGACCTTGCGAAAAGGAAAAGAAGTCGACAACAAAGT
GGAGATGCCGTGACAAAAGCAAATCAAATTTACCTGTAATTGAGACTCACACGAGGAGAA
AGAAAAACCAACCCAGAGAATAGTTCAAAGCTCATTTCCTCAGAGGTTACTAAAGGAAAA
AGGAAATCCACAGTGAGATTTTTGAAATCTTCAAAAGGTAAGTGTTAAATCTTTCTTGAT
GCTATAAAACAAGTTCATCTTATGCCAAATTTTTTAAAGACCTTTGTACTAAAAAGAGAA
ATATTCATGTTCAAAAGAAGGCATTTTTAACAGAAAAGTTAGTTCTATACTCCAACAAAA
ATTCCTCTAAAATGCAAAGACCCAGGCTCCCCCACTATCTCATGTAGTATAGGGAACCAC
ACAATTGAGAATGCTTTGTTGGATTTAGGAGCTAGTGTAAATTTGTTGCCTTACTCAGTA
TTTGTGAAACTTGGACTTGGGAATTACACCCAACTCCAGTGGTGTTACAGCTTGCAGATC
GGTCCACGAAAATACCTCGTGGTATTGTGGAGGACGTGCTTATCCAAGTAGACAAGTTTT
ATTTTCCTGTTGATTTCATTGTAATTGACACTCAACCAATCCAGGATTCAAGGAAGCACA
TCCCCATTATCCTAGGCCGACCTTTCTTGGCAACTGCCGATGCTCACATTCAATGCAGAA
CTAGAAATATGCAGTTGTCCTTTGGCAACATGACTATGGAGCTAAACATCTTCAACATTG
CCAAACAACCTCACAATGCAGATGATGAAATTGTTGATGTGGATTTAATAGAAAAAATAG
TTGATAATACTTTTCTTTCAAACCTTAGTGATGACCCTTTACAAACATGTTTAACTCACT
TTGGTTTGATTTTGATATTGACAGATCAGTGATGAGGTCAATGCCCTACTTGACTCAGCA
CCATCCATGGACACTAATAAATGGAAGTCAAGAGTTGAACAACTAGCACCATCAGAGAAG
AAATCATCCCATCATCAGAATCACCACCGAAACTCGAGCTCAAACATTACCCAACACTTT
GGAATATGCTTTTTGGGAGAAGAAAGCACTCTGCCAGTAATCATCTCATCATCCCTAAAT
GACGAACAAAAAGGTAAGTTGTTGGATGTTTTAAAAGAGCACAAAGAGCATTAGGATGGA
CCATAGCGACATAAAAGGTATAAACCCAGTAGACTGCATGCATTACATTCACCTTGATGA
AAATGCTAAACTACTAGGGAAATGCAACGTCGGTTAAATCCTAACATGAAAGAAGTTGTT
AGAACTGAAGTCCTTAAGTATTAGACGCAGGTATCATTTACCCAATTTCTGATAGTTCAT
GGTCAGTCTTGTGCAAGTTGTCCCCAAAAAATCAGGAGTCACAGTAGTTACCAATGCTGA
TAATGAATTGATACCCACTAGAGTGACTACAGGATGGCGTGTATGCATTGATTATTAAGA
AAGTTGAATTCTGTCACACGTAAAGACCATTTTTTTTTACCATTTATCGATCAAATGCTT
GATAGATTAGCAGGCCATGAATTTTATTGCTTTCTAGATGGTTACTCAGGATATAATCAG
ATTTCCATAGCACCAAAAGATCAAGAGAAAATCACTTTCACTTGCCCTTTTGGCACTTTG
CATATAGGAGGATGCCATTTGGATTATGTAATGCACTGCTACATTTCAACGATGCATGTT
AAGCATTTTTTCTGATATGGTTGAACGATTCCTTGAAGTCTTTATGGATGACTTTTCTGT
TTTTGGTGACTCATTTGATCAATGTTTACATCATCTAACACTAGTTCTGCAGAGATGTAT
GAGAAGAACTTATCTTAAATTGGGAGAAATATCATTTTATGGTAAAACAAGTATTGTTCT
CGGTCACATCATTTCGAGCAAAGGTATTGAGGTTGACAAAGCCAAGGTGGATCTCATTTC
AATCTTCCTCCACCTAAAACAGTCAGAGAAGTAAGATCTTTCCTTGGGCATGCTGGTTTT
TATAACGTTTCATTAAAGATTTTAGCAAAGTTTCTAGACCCTTATGCAATCTACTTGCTA
AGGATGTACCTTTTATCTTTGATGATTCATGTCTTGTGGCATTTGAAAAATAAAGCAATT
GTTGACATCATCACCCATCATTCAGCCCCAAACTGGAGCTTACCATTTGAGCTTATGTGT
GATGCATCTGATTATGCAGTAGGAGCAGTATTAGGACAAAGAGTTTATCGAATTCCCCAT
GTTATTTACTATGCTAGTATGACATTGAATGATGCACAGTTGAACTATTCAACTACTGAA
AAAGAAATGCTAGCAGTAGTGTTTGCATTAGAGAAATTTGATCTTATCTCATTGGTTGTA
AAATAATTGTTTCACAGATCATGCTGCTCTTAAATATCTTCTCACAAAGAAAGATGCAAA
AGCTAGACTAATTCGTTGGGTGTTACTTTTGCAGGAATTTAACTTGGAATTCAAAGATAA
GAAAGGCACAAAAAATATTGTGGCTGACCATCTCTCTCGTCTCCATTTTGACACAATTAC
TGAACCATTAACATTGAATGAGTCATTTCCAGATGAACAATTGATGAGTGTGGAAGTATT
ACCGTGGTATGCTGATATCGTTAATTATCTTGTTACAGGTCAACTTCCAGAGCATTGGAC
CAAGCAAGACAAGCCAATTTTTTTGCAGAAATAAAGAATTTCTTTTGAGATGACCCTTAT
TTGTTCAAGTATTGTGCAGATCAAATTGTTAGACGATGTGTCCCAGAAAATGAAATTCAG
AATATCCTTTCATTCTGCCATGAACAAGCTTGTGGAGGCCATTTCAGTGCTAAGAAAACA
GCGACTAAAGTTTTACAATGTGGTTTCTATTGGCCAACTATATTTCGAGATGCTTACACT
TTATATTCTTCATGTGATAGGTGTCAACGAATGGGGAGCATTACACGAAGGAATATGATG
CCACTAATATCCAATTTTAGTGGTTGAGATTTTTTATGTGTGGGGTATCAACTTCATGGG
ACCCTTTCCCCCTTCTTTTGGCCATCAATACATATTGGTTGCTGTTGACTACGTATCAAA
ATGGGTAGAAGCAATTCCATGTAGAACTAATGATCACAAGGTGGTGATAGGATTTTTGAA
AAGCAACATTGTTTCACGCTTTGGATTCCCTCGAGCAATAATCAGTGATGGTGGTGCCCA
CTTTTGTAACAAAGCATTCAAAGCTCTTTTGACAAAGTATTCAATCACTCACAAAGTGGC
GACCCCATATCATCCGCAAACCAGTGGCCAAGTTGAGATCTCCAATCGAGAAATAAAGCA
CATATTAGAAAAGACGGTGAGGCCAGACAGAAAAGATTGGTCATTAAGACTCGATGATGC
ATTATGGGCATATAGAACGGCTTTCAAGACCCCGATTGGGATGTCACCCTACAGGCTAGT
GTATGGAAAAGCTTGCCACCTACCTGTGGAACTCGAGCATCGTGCATACTGGGCCATCAA
GAAATTCAACTTTGACATGCAGCAAGCTAGCTCAGAAAGAAGATTACAACTGGCAGAACT
TGAAGAAATTCGCAATGATGCATACGAAAATGCCAAGATTTACAAGCAGCGAATGAAAGT
CTTCCATGACAAGCAAATTATGAGAAAATCTTTCACTCCAGGTCAGAAAGTGCTTTTATT
CAATTCTCGCTTGCACCTATTCCCAGGTAAGTTACGCTCTCGATGGTCTGGCCCTTTATT
GTTCACACTGTTTTTCCACATGGGGCAATTGAAATTAAGGACCCAAAGAACGGTGTCACG
TTTAAAGTTAATGGTCAAAGATTAAAGCCATATCTAGAGTACCAACCACATGGAGAGGAT
ACCGAAATAAATTTGAGTGACCCACCAGATTTGAATTGAGATTTTTCTTTCTTTTCGATG
ATTTGATTTTTTTTTTTCTTTCTTTTTACTATTCTTTTGCTAATTGAAATTATTTTTGCA
TAAGTGTGTTTGTTTAACCATTAAGTTTTCTCTTATCATTGTTAATCATGAGTACCTTAG
CTAAACAGTTCCTCCTGAACATTCTTAGACCACTTCAACGTGTAAAATCTCATCTCAAAA
GGCAGATTCGATTTTGTAAAACACATCATATTTGGAATCTACAACCACCAAAGTTAGTAT
CCCATGTTGAGGATTTAGAAAGCCAACTCAGAGACATTGAGAGAAGTGTCTACAACATCC
AGTTGGAGCTTGAGGTAAATTCAATAAGAGGACGATTGTAATTTTCTTTATGTGTTTTAG
TTTGTTTTTTTTGTTTGTGTGCTTTAGTTTGTTACCCCGGTAAGTGGCGGATAACGGTAC
TCCGTGACAATCAAGTCGGTTACTTCAGTTTTCCATAATAACTGATATTCTGAGGCGAAA
GTATGGATAGAAACGAGATTTAGCAAAGCTTCACAATCGATTCCCTTCACTTCCTCAGAA
TGCCCTCCTTACAATCTATAAAGCTCGGTCCGAACGCATGCGATTGCTCATGAGGAATAA
CATACCTGCTGACATCCGTTGGTTAATCGAGGCAAAGTACGATTGGCAGGTGAGTTACCT
CCTAAATTTATTGCATACATGCCTGGTTGTGGTAAAGGAAATTATGCAAGAAAACGAAGA
GCTCAAAGAATTTCTGTTGCTTGTCATAAGTGTGCCAGAATGAGATGCGATAAAAAACCA
TGTTCTTTAGGAATGGTGTCTGATAACAGGGAAGATAAGATTCAATTCATTAGGGATGGC
TTGAATAAGGAGTCATTGGATGATATCCTTTTGTCTCTTAAAACGCATCCTAGTGGATAT
GTACAAGGAGCGATTCTCCAGTTATGGCCATTATTCCAGAAAGAGCATGCACGATATAGT
CTCGGGAATCTGACTATAAACGACCTGTTTGCCAGTTTATAAGAAAACTAGATGGGAAGC
CTATCCTCGACCCATAGAGGGCGTTCAAGCCGTTTCTGGACGTAAAACCAGAGGAAGATG
TGAGCCACAGTCGCAACTACCTGTAAATATCTTTTACTTACTGTTTTTTATTTCACTATT
GTTTTATCATTTGCATTATTGTCTTTAATAATTTTATTTTATCATTGTTTCTTTTTCCTT
TTTACTGTTTCCTTTTTACTCTCGAGCCATGTGCTTTACGCGTTATTTGACACTGACATG
CTACCTCATACACAGTTGTGACCCACTGTCACCAAGATTCTTAAATATGATTTTTTGTTA
AGCACTCACAAATTTTTTTGAGAAGTATCCCAATGGCAGCTACTCCCAATAAACAATTCA
AGAACATTTGTGTGCTTTCTGGATTTAACTATGGCAAACATAAAGAGTTCATTGAGGCAG
CCATAGATCTTGGTCGAAGTATAGCAGAGAGAAAATTACACTTGGTGTATGGAGGAGGTA
ACCGAGGGTTATCAAAATTGGTCTCAGAAGCTGCTTTTGTCAGAGGAAGCCAAGTGTTAG
ACATCATCCCAAGAGCCCTAAAATCTTTGGGCAGTTTGTCTGACTCACCGACGTGGAGAA
GAGTTAGTTGTCTCAGGTATGCAAGAAAGAATAACTGAAATGCTTAATCATGCTGATGCT
TTTATTTTCCTACCAGGAGATCTTGCAACTCTAGAGGCACTTATCACATTAGCATCTTGG
GCCCATCTGCACATTCACCAGAAACCCATCGGTTTGTTAAATGTCAATAACTTTTATGAT
GGCTTTATCGCATTTCTTAACCATGCAATAAAAAACTATTTCATTCATTCCACAGCGAAA
AAGCTTTTTATTTGTGCTCACACTGCTAATGAGCTACTTGATCTGTTACAAGCTTATAGA
CCGGAGCCAGACCCCTGGACCTTTGTGTTGGAGCGTCCAAATAATGATGGTAACAGTAGC
CGCAGTAAGAAGTACAAATTAGATTTAACTCTCCGCTTGTAAATATTTTCTTCTGTGTTG
CACCACCCAGGTGATGTCTTCTAAACTCTACTTCTTTCCTTTAAAACATTGAGGACAATG
TTTCGTTCTGGTTGGGGGGAGGGAATAGTCGACAATTGTGGAATCTTGGTTAAGTTTTTA
CTAATTTTTTGTTGTAGAGACTAACTGTGGCTAACTTTTTGTGTTGAAGATGGCTGAATA
TGGAGTGTAGTGACTCTAGAAACGCATCTTCATCGTTTGAAAAAAAAAAAAAAAAAATTT
CCAGACATTTTCTTTTTCTTTATTAAGTTTGACAATATTTTTTTTACTTCTTCTTTTTAA
TTTCTCCTTTATAAATATACATTTCAAATTTTTGAGTCGAAGATGGCTGAATATGGAGTG
TAGTGCCTCTAGAAACGCATCTTCTTAGTTAAAAAAAAAATCATTTTCTTTTTCTATCAT
TTTAAGTGTAACTTTTCTAATTAGTTTTTCTGCATCATTTTTCACATTTCTGCATGCATA
TTTTCCTTTCATGTTTAGAATAGGTTGGGGGGTAGAATGTTGGTTTCAACAAAAAAATTG
TGTGATTTGTTTTAACATTGGATGACATGATGAATTTCAAATTTTAGTATTTGTATTATC
TTTGGTCTTAAGTGATGTTACGCCATGTTTGCTACTCTACATGTTGATGTCGGAGACAAA
TATGAGTTGCTTGAAGGAATGAACATGTCATAATAGTACCAAGTGAGTTTTTGAGCTATC
ATTTTTCTTGGAGAGTAACCCCTTTTGCCCATTCTTCATACAGCTTAGCAGTTTATTATT
TTATACACGATCTCTAGATTTCTTTTGAGTCAACCCTTAAAAAAAAAAAAAAAAAAATTG
TGTTGCTACATTTGGAGGCCCATCTAACTAGTAGATATGGAAGATTATTTAGAGCCCTAA
AAGACGATGGAAAGGCCATCTTTGACCGTTTGAGCCTTTCTAGCATCCATTTTATGAAAT
ATCCATAGTTAACCCTTTTGAGCCTTTAAAAAAAAAAACTTTTCTTTGTCAACTTATCAT
CTTGACCCACTCCGATTTGGAGTATTACCCGATATCTTATAAGTTTCATCACCTATTTAT
GTTTGAGAAAAATGTAAATAATTATTTTTGTTCAGTGAAGTTGTGCCAAACAAAAGCAAA
AAAAAAAAAAAAAAAATTGTTGTTTAAAAAAAAATAAAAATAATAAAATAAGTAAAATGC
ACCTTGTAATTTCAAAAATCTCTACATTTTTCTCAAACATACACTTTGTTTTTCTTATTT
CCCTTCATTTGTTAGCCATGTCCCTAGCCTACGTTACGTCCTAATAAAAGTCCTTCTTGA
TTTTAGGGAACTATAGTCTGAAGTAGAAGCTAGTTATATGGGCTAAAAAGATGTAGTGAT
GCATATAAAAAAAAAAAAAAAAAAAAATAAATAAATTGGGTTGACTAGCATTTTTGTTTG
ACTTGAGATCGTATTATTTCTAAGCTGGGGCATATTTCTTTCATCTTGGTGAGAGCTGTG
ATATCACTTCTTTATTATTTTCTCTCAAAATTACCATTCATTGGAGTGACTATTTTTATT
GGGTTTAATTTCTTTGTGAGAGTGTCACTACTTCCAGTGAGATTTTGGGGTTTGACATGT
CATTCTTGAAAGTAGCTGTGACAAAGTCTACTGGGCTGATTCATGTGGATGGTTGATGTG
GGTGTGATGTTTCTTTAGACTGGAGATAATGCTTATACTTTTATTTGATTGCTATCATTA
GTCTGATTGAATAAACACGAGTGTTTAAAAAAAAATTATTTTGGATTTGAATTTTGTTTT
CGCTTTAAATTTGCTAGGGACTAGCAATAAGCTGGTTGGGGGGTGNTGTTGAGTGTTAGA
AAGTGTATATTTATAAAGGAGAAAATCGTCATTTTACACTTCAAGTCTCACTAACATCTC
TAATTTTATTTATTTAAGTCTCTTGTTATTTAATTATGTGTGTTTTATTTTAATTAAGTA
TTTTATGTATTTTAGGGGCATCATGGTCATTTCACAATGAACGAGAATCAGATAGCAAAA
CGGACTCACTTTTGAACTCAGGACAGTCGAAAACCTTAAGAGGAGCATAAAAGGAAAAAT
GGCACTGTTCACACGTACGGCACTATTCAATTACGGTATGTTCATACTGTTCACACACTG
TTCAACCGCGTACTGTTCAAACGGTCAAACCGTGTTACTGTTCAAACCGCGTGGTCAAAC
CGCGTACTGTTGACTGATGACGTGGCGCAATCCTGGCGTCCAAATGTTTTTAATCCGATG
GCCATGATTTACTCAATGTATCTATAAAAAGGGGGCCCCCCCTAATTTGAACCCCTGAAT
CCATTTTTGAGCTTAGTTTTCTGTAATTCTTTCTCCATCTTGTATTTTCTACGTATTTTA
ATAAATTTCCATTTTACCCCTAGTTCAATTATGAGTAGCTAATTTTCTTTCAAGCTTGGG
TTGAAGGTGAAGTCTCAACATGTGTCATGGGCTTTATTTGGTAAATTTATTTTCTCTTCC
CCTCTAATTTCTGTGGAGGTTTTGACTTTTCGTCGACAAATAATAATAATCTTGTCTAGT
TACCGCCCTGGTTTCACCGGCACCCTAGTACAAGGTTATTATTATTTGGCACGATAAGCC
CTTAGCACCATATTGATTAGAGTGTGGTTCATGAGGTGTGGATTCCCCCCTCATGATTTA
ATTGGCATTAATAAGGAATATTTAGCCCATGGTGCATGTTGATACGGATCCAGATACCCA
AGCACTTTATTTCAATAGTTTCCAGTTCAATTTATTTCCGCCATTTCAATTTAAATTTTA
GCATAATTTAAATCATTTCACCACAAATCCAACCACCCATTTACAAAATTAATTCTACAC
ATAATTAAAATCCACCTCCTCGTGGGATCGACACTCGTCACCATTAATCTATTCTACAAT
AGATTCGTGCACTTGCGAGTTCAACAAAATTTGCACAACA
>RLG26#LTR/Gypsy
TGATTGACACTAAAAAGTGTACATTTAATAAGGATAAAATTATTAGTTTTTCACTTATTG
TGTCGATTAATGCGTTCATTATTTCTAAATTATTTTAATACTCCCCAAATATATTTTATG
TTAAATTAATTCGTAATTTGTTAATTTTTATCTTGTAAATATTTTTCAGGAATAAAGATG
GAATTGGAATTGAAAGCGGGAACAAAGAAGAACTACTGGAACAATGCAATTGAGGAGATG
TAATAATAAAAAAATAAAAAAAAAAAAAAATAAAAAAAAAATAAAAAAAAAACAAAAGAA
CAAAAAGAACATGTTGGTGATGGTCAGGAGGCCATCACGCCTCCTGACCATCACACATTT
CAACATACATATATATAATATAAAATAAAAATAAAATAATAATATTAATAAAATAAAAAA
AATAAAAGAAGACAATTGTTGCCTATAAAAGGCAAGGGGATGCAAAAGAAAGAGGGGGAG
AAGAGAGCTAATTTTGAGAGCTGAAGCCGAGAGTGAGCTGAAGAATTTCTTTCTTTCTTT
GTTTCTTTTCTTTTCTTGTTTCCGTTTGTATCAATTTTCTTTGTAATATATTTCAAAAAG
TTTATCAAATAAAAAGAGTGTTGTGTTTTCTTTCAATATGAGTAGCTAATTTTATTAAGC
TGAGGTGAATGGTGAAGCTCAATGTTTCAAACTATTAATTATTATTATTTTCTCAAATGA
GTTTTTAAGTTTATTTAATTCTTTTCTAATTATTTTTATATCATGTTAATTTATAAATCT
CACTGGATTTTATGGTATTTTGACATAATGTCGACACATTAATATAGTGTGGCACATTAG
GTACTTTATTCCATATTTATCCACACACATAGAATTAAATGATATAATAATTAATTGGTA
AAAGTGAGGCAAAATATAAATGAGAGAGTATTAAAATTATAGTTTGAATACAGAGAGTGG
ATCCTAAACCTTAGCTTATTTTTAAATTAATTTCAAATAATTTCTTTTCCCCACAATTAA
TTTTCTTAGTTTTACTAGATTTAAAACTCCCTGTGGTTCGACCCCGGTCTCACCGGGTTA
TATTATAACTAGACACTCTTATACTTGAGAGTAATACACTTTTGAGTCGTGTCANAGTTT
TTGGCGCCGTTGCCGGGGAGTTTTCTAAATTTGGTATTAGTTTGTCTTTACTTTATTTTT
ATTTTATTTTAATATTTTTTTGTTTTGTCGTTACCATCTTTCCGTGATTCTATTTTATTC
TCTTTTTGTAAAACTTCAGTTAGCACCCCTCTTCTTTTCAAACCTTAACATTATCCATAA
AATTTGTGAGAAACTTCATCTTAGCCCAAAAACCTTTGCAAATCAGTCCCCAAATCAAAT
TTATTTCTTTAAATTTCTGCAATTTACTTTCCGCATTTATTTTAAATGGTCGGTTCTACC
GCCTGACTAAATCCACATGTTATTTAAATTTTGTTAATTTATGTATTTTTGTTTATATGG
TCGGTTCTACCGCCTAGCATTTTAATTTCAGTTTATTTATTTTTGTGCATTAATTTATTT
AATTTTATGTTTTATTATATGGCTGGTTTTAAAATACCGCCTAAACTGTTTCTTTTAATT
TCTTTGTTTATGGCTGGTTTCACCGCCTAATTTATTTATTTTATTTTTTTTCAGTTTGTT
TATTTTTATTTCGCATTTTTTTGCTTATTTAATTTCCAGTTTATTTTTATTTCTGCAATT
TTCATTTAGCGTTTTTTGCATCATTAGTTTAGCACACATCATTAGCATTGCATGCGTCGT
TGGTCTCGTACAAATAGTGGTAGATTAATTAGAAAATCACCTTCACCACCCTTAAATATG
GCTGACATAGGAGCTGAAAATTTTTCGGAGCACGAAAATGACCAAGCCTTGCAAAATCTT
CATGAACAACCTAGGACCCTTAGAGACTTCATGCATCCTACTAGAACAGGGTCACCATCA
TGCATAGTTTTCCCTCCTGATGCATCACGTTTTAATTTCAAACCTGGTATCATTCAACTT
CTTCCTACTTTTCATGGTTTTGAGTCTGAAAATCCATATTTGCATTTAAGGGAATTTGAG
GAAGTCTGTAACACATGTACTGATCAAAATTGTAGCATGAATATAATCAGGCTTAAGTTT
TTTCCTTTCTCACTAAAGGATAAAGCTAAAACTTGGCTACAAAATCTTAGGTCAGAATCC
ATCAGAACTTGGGATGAAATGCAAGCACAATTTTTGAAAAAATTCTTCCCACCCCACAGA
ACAAATTCTTTCAAAAGACAAATCACCACTTTCACTCAAAAACCAGGAGAAACTCTCTAC
CAATGTTGGGATAGGTTTAAAGAACTACTTAACATTTGCCCACATCACGGTTTTGAAACA
TGGAGATTAGTGTCTTATTTCTACGAGGGATTAACATCCCAAGGTAGACAAGTCGTTGAA
ATGATGTGTAATGGTGAGTTTAGGGATAAAAGTCCTGAAGATGCATTAGACTATCTTGAC
TATATAGCAGAAAATGCACAACACTGGGATACAGTTGGTTCTTATGAGTCATCAAGTAAA
CCCCAGTCATCTCCATCTGGTGGAGGCATGCATAACCTTAGGGAAGACCATGATTTTCAA
GCCAAATTTGCATCATTAGCTAGAAAAGTCGAAGCATTAGAGTCGAAAAAGAATGATCAT
GTAAAGTCTGTTCAAAATATTTCATGTTATGTTTGCGATTCTACTGACCATTCTACGCAG
GACTGTCCAACTTTACCAGCTCTGAGAGAAAGTTTGCATGAACAAGTAAATGTCGTTGAC
AATTTCAAAAGGCCAAATCCAAATCCATACTCCCAAACTTACAACTCTGGTTGGAGAAAC
CACCCAAATTTCAGTTGGAGAAATGACAATCATGCACAACCTTCACAACCAGTTCCTCCA
CGTCAAAATTTTCAAAACTCCCAGAGTTACCCACCATATGTCCCACCACCAAGAAAAACT
CTGGAAGACACATTGCATTCGTTTATTGAAAAACAAGAGTCAATCAATAACCAAACGATG
CAAACCTTAACCAATTTGACAGAAACTATCTCCAAACTTACATCTGCTCTGACCATACAT
GAAAAAGGAAAGTTTCCTGCTCAACCTGAACCAAACCCCAAGAGTCAACAACATCCTCAA
ATGGGAAATTCAGGAAACCAAAATATGAGTCAAGTCAAATCGGTTATAACCCTTCGTGGT
GGTAAAGTGGTCGAAAAACACATTGTGGACCCTCGTGAAACTAGTAAAGATTCAATTTCA
GAAAATAGGGAAGAGTCTGTCGAACCTTTAACCCATGAAGAAATAACCAACTCTCCTCTT
GTACCCCCATTTCCTCAAGCACTAATCAAGCCAAAGAAATCAAACCACAGTCCAGAAATT
TATGAAGTTTTTAAACAAGTAAAGGTCAACATTCCTCTGCTGGATGTCATTAAACAGGTG
CCTTCTTATGCTAAATTTCTGAAAGATCTGTGCACGGTGAAAAGGAAACATAAGGTGCAA
AAGAGAGCTTTTCTAGCAGAACAGGTAAGTTCCATTCTCTCAACCAATAGTGCTTTGAAA
TACAAGGATCCTGGTTGTCCAACTATTTCTTGCACTATTGGGGATCATAAAATTGGACAT
GCTTTACTTGATCTTGGTGCCAGTGTTAATTTGCTTCCTTACTCAGTGTACCAACAACTC
AATCTCGGTGAGTTTAAACCAACTTCTACCACTCTTTTACTTGCTGATAGATCGATTAAG
GTTCCAAAAGGAATAATTGAAGATGTATTAGTCCAAGTCGATAAATTCATATATCCTGTG
GATTTTATTGTTTTGGAAACGGAACCAATTGCTAATGAATGCAAACAAATTCCTGTTATA
TTGGGTCGACCATTTTTAGCTACTGCTAATGCTTTGATAAATTGCAGGAATGGATTAATG
AATTTATCTTTCGGCAACATGACACTGGAACTCAATGTGTTCAACATGTGTAAACAACCT
CACCACCAAGAAGATGATGATAATGAGAATGAGGAAATTGATCTCATCGAGCCAATCATT
GAGGAACACATTCAGGATGAGAATTTTACAAACTCTGCTGAAATTTATTTTGCTGGTTCT
TTTGAATCAAGTAAAGAATTAGATTGTGATACTGCTAACACATGCCCTACACTTGATTCT
ATGCAGGTACCTATAGGTGACGATGACCAATCGAACTTTGAAGATACGGTACAACCTGAA
GAACCAAACGAAGAGGAAGCACCAGAGCTCGAATTAAAGCCCTTACCAGAAGAATTGAAG
TATGCCTATCTTGGAGAGCAGCAGACATATCCGGTGGTAATTTCTTCTCAGCTCACGCAT
GATCAAGAAGGTAAGTTGTTATCTGTACTAAAAAGGCATAAAACTGCATTTGGTTGGACC
TTAAAAGACATAAAAGGCATTAATCCTTTAATTTGCACACACCGAATACACTTAGAGGAA
AATGCCAAAACAACCCGTCAACCACAAAGAAGACTAAACCCTCATATGAAAGAAGTGGTA
AAGAATGAGGTCCTTAAACTACTAGATGTAGGAATTATCTACCCTATCTCTGATAGTAAA
TGGGTAAGTCCAACACAAGTAGTACCAAAGAAATCTGGAATAACTGTTGTAAAAAATGAA
AAAGGTGAACCAATCCCAACACGAATTCCATCTAGTTGGCGCATGTGCATTGATTACAGA
AAATTAAATGATGCCACTAGAAAAGATCATTTTCCCCTTCCATTTCTAGACCAAATTCTC
GAAAGAGTAGCTGGACATCCCTACTACTGCTTTCTTGATGGCTACTCTGGCTATTATCAA
ATCCCTATAGCCTTAGAAGACCAGGAAAAGACCACATTCACATGCCCATTTGGAACATTT
GCATTTAGGAGAATGCCCTTTGGACTTTGTAATGCTCCTGCAACATTTCAAAGGTGCATG
CTAAGCATTTTTAGTGACATGGTTGAAAATTGTCTAGAGGTTTTTATGGATGATTTAACT
GTATTTGGTAATTCTTTTGATACATGTCTTGATAATCTAGAAAAAGTTTTGGAAAGGTGC
AAAGAAAAAGGACTAGTTTTAAATTGGGAAAAATGCCATTTCATGACCACTTCTGGAATT
GTCTTGGGCCATGTTGTGTCTTCAAAAGGAATCGAAGTTGATAAAGCCAAAGTTGAAGTC
ATTTCAAAATTACCCTCACCAAAGACAATTAGAGAAGTCCGTTCTTTTTTAGGACATGCA
GGATTTTATAGGAGGTTTATAAAAGACTTTAGTGCCTTATCTAGACCAATTTGTAACCTC
CTAATAAAAGACACACAATTTGAATGGACTAAAGATTGTCAACAAGCTTTTGAAAAAATA
ACTACTCTTTTGACATCAGCCCCAATAATGCAACCCCCTGATTGGTCTTTACCTTTTGAG
CTAATGTGTGATGCTAGTGATTATGCCGTTGGCGCTGTTCTGGGTCAAAGAAAGGAAGGT
AAGCCCTTTGTCATCTATTATGCAAGTAGAACTTTGAATAGTGCTCAAATGAATTACACT
ACAACTGAGAAAGAACTACTTGCTGTAATATTTGCATTGGATAAATTTCGTTCGTATTTA
ATTGGTTCATCTACTGTTGTTTATTCTGATCATGCTGCTGTGAGATATTTAATGTCAAAA
CAGGATGCCAAACCAAGGTTGATACGATGGATTTTGCTACTTCAAGAATTTAATTTGACA
ATCAAGGACAAAAAGGGCGCTGAAAATGTTGTTGCAGATCATCTTTCAAGACTTACAAAT
GAGTCTTCAATTGAAACAACACCCATCAATGATTCTTTCCCTGATGAATTTTTGTTTTCT
ATAAACAAAATGCCTTGGTATGCTAATATTGTTAATTATCTTGCAACAGGTGAAATGCCA
TGTGACTGGAGTTCCCAAGACAAGAAGAAATTCTTAACAGAAGTGAAAAGCTTTTACTGG
GATGAACCATACCTGTTCAAGTACTGCTCTGATCAAATTTTTCGAAGATGCATACCAGAC
GACGAGGTAAGTAGGGTCATTCAATTTTGTCATTCTGAAGCATGCGGTGGCCATTTTTCT
TCAAAAAAGACAGCTGCAAAAATATTGCAGTGTGGATTTTATTGGCCTACATTATTTAAA
GATTCACATGCATTCTGTAAAATGTGTAAGAATTGTCAAATGGTAGGGTCTATTTCAAAG
CGAAACATGATGCCTTTAAACCCCATCCTTGTCATTGAAATATTTGATTGTTGGGGAATT
GATTTTATGGGCCCTTTTCCATCATCATTTGGATTTGTATACATTTTGGTTGCTGTTGAT
TATGTTTCAAAATGGATCGAGGCGATTCCTTGTCGGCACAATGATCACAAGATTGTGATC
CGCTTTTTAAAAGAAAATATTTTGAGCAGATTTGGAATACCTCGAGCCATTATCAGTGAT
GGAGGTAAGCATTTTTGTAATAAGCCATTTGAGTCCTTAATGAAGAAATATGGAATTACA
CATAAGGTTGCTACCCCTTATCACCCTCAAACAAGTGGTCAAGTTGAATTAGCAAATAGG
GAGATAAAACAAATTTTAGAAAAGACAGTTAATCCAAACCGTAAAGATTGGTCTCTTCGA
CTAATTGATGCACTTTGGGCATATCGTACTGCTTTTAAAACATCTTTAGGAATGTCACCC
TATCGGCTTGTTTATGGAAAATCTTGCCACTTACCAGTAGAACTTGAACATAAATCATTT
TGGGCCATTAAAGCTTTTAATTCAAATCTTGATGATGCTGGCAATGTGCGTAAATTGCAA
ATAAATGAACTTGAGGAATTAAGGAATGATGCATATGAGAATTCCAGAATTATTAAGGCA
AGAACCAAATTTTTTCATGACAAAAGAATTTTTCGGAAAACATTTGAAATTGGTCAAAAA
GTGTTGCTTTATAATTCTCGTCTTCATTTATTTCCAGGGAAGTTAAAGTCAAAGTGGAAT
GGTCCATTTGTTGTAAAAAATGTGTATCCATATGGAGCCGTAGAAATTGAGAATCCAAAG
GATGGTGTCACATTTAAAGTTAATGGCCAAAGATTGAAACCATATCTGGAATACCAACCA
CATGAAGCAGATACCGAAATCCATTTGAGTGACCCACCAAAATTTTGATTAAGCCTTTTC
ATTTTAACGTTTTGTGAATTTGATTTACTGTTACTTTATCGTTTGAATTATTTGATTTTT
TTTTCTTTTTCCTTTTCCCTATGTCTTGAATGGAGTGCATTGCATTGTTTTAATTGTGTG
TTGTTTGACAATTGTGATTTAGCTCACCAAATTTTTATACTTGTCATGAGTACCTCCATG
AGAAATTTCCTTTTCGATCATCTTAAAACGCTTTTTCATGTAAAATTTCACCTGAGGAAA
TTGCTCCGATTTTGTAAATTACATCCCATTTGGGATCTGCAACCACCAGAGTTAGTATCT
CACGTGAAAGATCTAGAAAGACAACTCAAGGAAATAGAGGATGGTATTTATAATCTGCAA
TTGGAACTGGATTCAATAAAAGGACGAAGGTGAGTTATATTCCTTGTGTGTTTTTGTTTT
ATTTTGTTGTTCTTTTTCACTTTTGATTTGATTTTGCAGATTTGATTCGTTTTGTTTTGA
TTCACTCTCCCGTATAAATGGCGGATAACGGTACTCCGTGACTTTTTAAGTCGGTATTCT
CAGTTTCCCACAATAACTGAAACCTCAATGTCAAGCATGGAAGAAATACAACAAAATTTG
CATCAACATTTTCCTTCTCTCCCTCAAAATGCTCTTAAGAAGATTTACAAAGCTCGTTGT
GAACGACTGCGTTTGTTAATGATCAATGGGATTCCTGCTGACATTCGCTGGTTAATTGAA
GCAAAGGTCCGATTGGCAGGTGAGTTTTCTGATCCATTCATTTCCTACATGCCTGGTTTT
GGTAAAAGTACATTTGCTAAGAAAAGAAGAGCTAAGCGACTTGGCTCTGAATGTTCTCAC
TGTGTAAGACTTGCTTGCAAAAATCCACGTTGTAAAGCTTTAGGAATGGTTTCTGTAAAT
CGTGAAGATAAAATCAAATTCGTTAAGGATGGCATGAGTAAAGAATCGTTGGATGATATC
TTACGATCTCTTGAGACGCATCCGAGCGGATATGTTCAACGTGAAATTCAAAATTTGTGG
AAGCTGTTCCAAAAGGAAAGTGCACAGTTTAGTCTTGGGAATCTGACTCTAAAAGACCTT
GTTTGCCAGTTTATAAGAAAACTGGATGGGAAGCCTATCCTCGACCCATAGAGGGCGTTC
AAGCCGTTACTGGACGTAAAACCAGAGGAAGATGTGAGCCACAATCACAACTACCAGTAA
ATATCCTTTTATTTTACTGTTCTTTTATCTTTTGCATTATTATTATTATTATGGTTTTTT
TTCTTTATTTTATCTAATCATTGTTTGCTTTTTCTTTTCACTGTTTGCCTTTGAATTATT
AAGCTAAAAGCTTCACGCGTCATTTGACAAACACACCACCCCATTTACAGATGTATATCA
TTATGTCCGTCACCAAGATCCTTAAATAGGAACTTCTTTTCAAGCACTCACAAATTGTTT
CTTTTTAGAATTGTTCTAATGGCAGCAACTTCAAGCAGTCAACTTAAAAACATTTGTGTG
CTTTCTGGATTTCGCTATGGAAAGTATAAGGAGTTCGTTCAGGCAGCCATAGATCTTGGT
CGTGCTATAGCAGAGAGGAAACTACATCTTGTATATGGAGGAGGTGACCGAGGGTTATCA
AAGCTTGTCTCTGAAGCTGCTTTCGTTCGAGGAAGCCAAGTGCTAGGCATCATTCCAAAA
GCCTTAAAACCTTTAGGATGTCTACCAGACCCACCAACTGGAGAAGAGTTAGTTGTCTCA
GGTATGCAAGAAAGAATATCTGAAATGTTGAATCATGCTGACGCTTTTATTTTCTTGCCA
GGAGACCTTGCAACTTTGGAGGCGCTAATTACATTTGCTTCTTGGGCCCATTTGAATATC
CATAAAAAACCCATCGGTTTGTTAAATGTTAATAACTTTTATGATGGCTTAATAACATTT
CTTAATCATGCAATAAAAAATTATTTCATTCCATCCTCAGCGAAAAAACTCTTCATTTGT
GCTCCTACTGCTAATGAGTTACTTGATCTTTTGCAAGCTTACAAACCAGAGCCAGATCCC
ATGACTTTGGCGTTGGATTGGGCAACTGATGACGATGGCAGTAACTCTCGTAAAAAGTGT
AAATTAGATTTAACTCTCCGTCTGTAAATATTTCCAGCAGTGGCCAGGTGATATCTTCTA
AACTCTACTCCTTTCTTTAGACATTGAGGACAATGTCTCCTTCAGGTTGGGGGGAGGGAA
TAGTTGATAATTGTGGAATGTCTCAGTCCTAGTGATGTTTTTACTAATTTTTGTTGTAAA
GACTAACTTTGGATAAAAATTTGAGTCGAAGATGGCAGAATATAGAATGTAGTGTCTCTA
GAAACGCATCTTCTTAATTTTTGTGTTTTCTTCCAAAAAAAAAAATGTTTCTAACTTTTT
GTTTTCGGTCTTTTTCTCTTTTTCTCTTAATCATCTCCCTTAAGTTTCTGCAATCAGTCC
CAATTTCTTTTAGTGTTTTCTTAAAAAAAAAAAAATAATTTTCTTTTTCGGTGTGATCTT
TTAACATTGGATAACATGATGATTTTCAAATTTTGGTATTCGTATTATCTTTGGCCTTGA
GTTATGTTACACTATGTTTTTCCCTTTGCATGTTGAAACGTAAATTGAGAAATTGAATGA
GTGAAATTGATTAAGCCATTTGGAGGAATGTACATGTTATGAAAAGACCAAGCGAGTTTT
TGAGCCTATTATCCTTGGAGAGTAACCTTGTTTGCCTATACAGCTTCACAATTTATTGTA
CAAGATCTCAATATTTTCTTTAAAAAAAAAAAAAAAGTTTGTGCAGCCGCATCTAAAAGT
CCATTGAACTAGTGGATATGAAAGATTATATAGAACCCTAAAAGATGACAGAAGGCCATC
TTTGATCCGTTTGAGCCTTTCTAGCCAACCCTATTATAAAGAATCCATAGTTAACCCCTT
TGAGCCTTTGAAAAAAAAAAAAAACTTTTTCTTTGGTAACCTATCATATTTTCCTACTCC
AATGAGGAGTATCACCTTATGTTTTATGTTTTCCATCACCCAATTATGTTTAAAAATAGG
GATGATTATGTATTCCTAATAATGGTGCTATAAAAAAAAAAAAAAAAAAAAAAAGATGAT
ATGTATATATCAATTAATAAAAAAAAAAAAAAAAAAAAAAATCCAAGCAAAAAAAAAAAA
AAGCACCTTATAATCTCCAAAAAGTCCCCTATTTTTCAAACATATATTTTTGTTTTCCCT
ATTACCTTTTTTGTTAGCCATAACCCTAGCCTACGTTACGTCCTAATAAAAGTCCTTCTC
GATTTTTGGGAACTATAGTCTGAAGTAAAAGCTGGTAATATGGACTAAAAGATGTGGTGA
TGCATAAAAATAAAAATAAATTTTGCTAGTAATTCATTGGACTTGAGATCATTTTATTTC
TAAGCTGTGGGCATTATTTTTTCATCTTGGTGAGAGCGTGTGATATTGTTTTATTATTCT
CTCAAATTTACCATTTTTTTTAGAGTGACAAATTAATTTGGGGTATATCTTCTTTTGAGA
GAGTCACTCTTAATCGTGAGATTTTGGGGTTTGATGTATCATTCTTAAAAGTGGCTTGAT
TAATGTAGCTCTGATAATTGATCATTTTACAGGATTTTACTGAACTGTTTTGTGCGGGTG
TGATTTTCTTTAGGCTGAAGATAATGCTTATACTTTTATTTGATTGTTGTCATTAATCTG
ATGAAAGAAGTAAACACAATTTTTCAAAAAAAAAAAAAGATTTTCAATTTGGTTTTGAAA
TTTCTCTAAATTTTTATCGCTTAAATTGCTAGGGCCTAGCAATAAGCTGGTTGGGGGGTG
NTGATTGACACTAAAAAGTGTACATTTAATAAGGATAAAATTATTAGTTTTTCACTTATT
GTGTCGATTAATGCGTTCATTATTTCTAAATTATTTTAATACTCCCCAAATATATTTTAT
GTTAAATTAATTCGTAATTTGTTAATTTTTATCTTGTAAATATTTTTCAGGAATAAAGAT
GGAATTGGAATTGAAAGCGGGAACAAAGAAGAACTACTGGAACAATGCAATTGAGGAGAT
GTAATAATAAAAAAATAAAAAAAAAAAAAAATAAAAAAAAAATAAAAAAAAAACAAAAGA
ACAAAAAGAACATGTTGGTGATGGTCAGGAGGCCATCACGCCTCCTGACCATCACACATT
TCAACATACATATATATAATATAAAATAAAAATAAAATAATAATATTAATAAAATAAAAA
AAATAAAAGAAGACAATTGTTGCCTATAAAAGGCAAGGGGATGCAAAAGAAAGAGGGGGA
GAAGAGAGCTAATTTTGAGAGCTGAAGCCGAGAGTGAGCTGAAGAATTTCTTTCTTTCTT
TGTTTCTTTTCTTTTCTTGTTTCCGTTTGTATCAATTTTCTTTGTAATATATTTCAAAAA
GTTTATCAAATAAAAAGAGTGTTGTGTTTTCTTTCAATATGAGTAGCTAATTTTATTAAG
CTGAGGTGAATGGTGAAGCTCAATGTTTCAAACTATTAATTATTATTATTTTCTCAAATG
AGTTTTTAAGTTTATTTAATTCTTTTCTAATTATTTTTATATCATGTTAATTTATAAATC
TCACTGGATTTTATGGTATTTTGACATAATGTCGACACATTAATATAGTGTGGCACATTA
GGTACTTTATTCCATATTTATCCACACACATAGAATTAAATGATATAATAATTAATTGGT
AAAAGTGAGGCAAAATATAAATGAGAGAGTATTAAAATTATAGTTTGAATACAGAGAGTG
GATCCTAAACCTTAGCTTATTTTTAAATTAATTTCAAATAATTTCTTTTCCCCACAATTA
ATTTTCTTAGTTTTACTAGATTTAAAACTCCCTGTGGTTCGACCCCGGTCTCACCGGGTT
ATATTATAACTAGACACTCTTATACTTGAGAGTAATACACTTTTGAGTCGTGTCA
>RLG27#LTR/Gypsy
TGTTTGGGAAGGAAATATGAGGCCAATGATGAAGCGCCACGTGTCGATATTTAAGAGATT
AATTTATCTCGGGTACCTTGGGTACCTCGGGTACCCTAGGTACCCCGGCTACCCTAAGCA
CTCCGGGGGTACCTCGGGTACACCATGAAAGGATACAAAAGTCTTCGTAAATATGTGAAG
GGATATGTGGGCCCCGAATCTCAAAAAGATCGGTTTGATACGTGTCAAAAAATAAGGAAT
CGGAAATCTCGTGCCGCAAAAGAGGAGACAGCCGCCTGTCACGCCAGCGAATCCGCCAAA
AGTGTGATATTGTGACAGTTGGGACCACCAGCTTTTCCTGCTACACCTGCAAAATTACAA
CGGAATTGCAGAGGTACGCGGGACCACTCCACTACGCCCAGCACGTGAATACGCCACAAA
CTTGCTCTCCACTCATATTTTTGAAACGTCTAAGCCGCCATACGCATGAAAATAAGAATA
TTCCTGACATGACAGCAGGGAACGCCACTAAAATAGCGCCAGGTGGCACGGCGACCGGGG
TACACCATATAAATACTCAGGTTTGATTTTTATCAAGTAAGTGAACACACTCACCACAAA
AAACTAGGGTTTCTTCAACCTCAAAATCTCCATTACCGAGAGCTTGCAAGCTCTCTAACC
TGAGATAACCCAACTCTGACTTGAGCGTCGGAGTGTGGTCGCCGGCCACCCCCGGCTCCA
CCTCTGACCTCTTTTTTGGTTGTTTCGCAGGTTTAAGGCGAGTTTCACCAGCCCTCCGCA
CCTGAAGTCAGACCCCCTCCATATCCACCGTCATCTCAATCCTCCTCCACTCCACAAAAA
GCCTAAACAGCCCGCACGTGCCGAACAAGCGAGGTACCCCGCTCCCCGACAAAAATATAA
ATTTATTGCTCTTGGGTTGGTTTTGTGGTTTTTTATTCATTGACCCAAAATCAGCCGCAA
ACANATTGGCGCCGTCTGTGGGGACACGAGCAAAAAGCTTCCACACGGTGCTAAGCTTGT
CGGTACGTGTGCTTGCACAACCATGGCACCCGACGTACCCGCTGATAACCAAATGCTAGG
TCATGATGGAGCAGAGGACCACGGCGGTGATGAGAGGGGTGACTCGACAAGGAGGGCATC
CCGCCTAGAGAAAGGCAAATCAGTTAAGCAATCAGCTGGTATTCAACCCGACGAGGAGCC
CGTTACTCATAAACACTTTGAGGATTTAGCTCATGCGATTCTCAGAGCAGTAGGATCTCG
GGTACCCGAAGCAGCCACTTCTCCGGTAACTCAAGATGTCCCGCCTCCACGCGGTGAGAA
ACAGATCATACCAAGATCTGAAATACCGGAGGGAAGTAGACCAAAGCATGGGCCATCGGG
CACCCGTTCAAAGTTTCAAGCCGCCGGCTCCCGGGAAGAACGCTCCACTGCCTCTTGTTA
TTCCCGTAGTAGCCAGGGTACCAAACGCAAACAAAAAGCCCATGAAGATCTCCGGTACAA
GTTGAACGCCAAAAGAGCTTCCCAGACAACAGCGGCCTCCTCAGGTGCACCTGGGGTACC
CCGCGAGTTCCTGGAAAAAATGGAGTACCTCGAAGCTCAAGTGAAGCTCCTTTCTGAAAA
ACAAAACCCCACCAATGCTCTAGCGCCAGCAGTGCATAACTCGCCATTCACCATGGAGAT
TCGGACAGCGGTTCTCCCGGAAGCGTTCACCATGCCTCAAATACAACAATACTCGGGTAC
CTCGGATCCCGTGGAACATGCTGAGTTATATCGTGACCAGATGATGATTAAAGGAGTGGG
CGACAATGCTATGTGCCGGATGTTCCCGCATACCCTCACCGGACCAGCCAAGTCATGGTT
CCGATCGTTGAAGGCAGGTAGTGTATCCTCCTTAGACCAGCTCCTAAAAGATTTTGTTCA
TGAGTTTGGTTATGCATCCGCCCAAGATATAACATCCTCCAAGCTTGCTTTCATCAAGCA
AGGGGATTCGGAGTCTTTAGCCGAGTACGTAACCCGCTTCCACCAAGAGGTGTTGCGTAC
CGGTACATTTGGTCACCAACATACTCTCACTCATTTTGAAAAGAATTTGCGTTTGGGGAA
GTTATGGCGGTCATTTCAAAAACACCGCCCTCTTTCATATGGGGAAGCTCGTTCTCGAGC
CCTGCAACAAATAGAAATGGATGAGAAGTGTAACCTAAAGCGGGAGGAAGACAGAGTCGA
AGTTGTGAGAAACAAGGAGAAACCCAAGAGAGCCGAGGTACCTCAGGTACCCTCTCGAGC
ACCCCGGGTACACAGCCCACCTCGTCCAACCCCACGTGGGAGAGGACTGAATATCCCTGG
TGTACCCCGGGTACCCCGGGTACCTCAGGTACCCTCCCGAGCACCCCGAGTACATAGCCC
ACCGCTACCGCCAGAACAACGGGAAGCACCACAAAAATCCAGATATGACTCTTTCCACCA
TTTGAATCAATCTCCAGAACAAATTTTTTACCATATTAGGGATACGGGGATGCTTCGCCC
ACCTAAGCCAATTCGGAAATACCCCAATATGAAGCGTAGCTTGAAGTATTGTGAGTTTCA
TGAAGATTTCGGCCATAGCACCGCCGAATGCTTTCACTTGAGGGAAGAAATTGAGTCATT
GATTCTGAGTGGGTATCTCAAGGAATTTGTGGCTGATATGCGTGAGGCAAGGAAGTTCTC
GGAGCAAGATAAGGGTAAACAAGTTGCTAACCCTCATCCCGAAGCCGAGATACCCCAGGG
GTCTAAGAAAGGCGTGTATGTTCGAATGATAGCAGGGGGTCCTACCCTCGCTGGGGAATC
TAGACGGGCCATCAAACGTTACAGCAAGCCACCAATTTTGGATCGCCCTGGAAAAGAAGT
GAACTTCGCTTGTCAAAATCAACTTAGGGTACCTGGGGTACCCCACCATCCCCCGCCTAT
CCTTTTCACAGAGCAAGATACTGAAGATGTCTCGTACCCCCATGACGACGCCTTAGTAAT
TACGTTGAAGGTTGCTACTGGTAAGGTAGCAAGAACTCTTGTAGACACCGGCAGCTCCGT
TGATATCATTTTCAAAAGCGCCTTGGATCAACTATTGATTGAATCGCCAAAGATCACCCC
ATGTGCTACACCTCTTATTGGGTTCGCCGGCGATATGGTTATCCCAAAGGGCATCATTAC
GCTGCCCGTTACACTTGGTAAGGTACCTCACCGTGTTGTTCATATGATTGATTTTCTTAT
TGTGGATCACCCAGGTGCCTATAATATCATCTTGGGAAGACCATTCTTAGCAACAACTAA
GGCGGCAATCTCCATGCATTACCTCGCCATGAAGATTCCAACCGCTGGGGAAATTATCAC
GATCAAAGGGGATCAGCAATCGGCTCGAGGGTGTTACTCGGTCGCATCGAAAGTGAGCTA
TCAAATCGCCACCAATATGTTCCTGGAGGGGTACCCCGTCAGCACAAGGCCATTTACCAG
CCTATCCAAGCGGGCACTGGCTAGACGCCGGAGAGTTGCACGTAAGAAAGCTCAACGGTC
CACGAACTCCCAGGTACCCCAAGCGCCATATGAAGCTGGGCCAATGGAAGTGGACGTGGT
AGCTCCTGGGGCACCACTGGTACCCCAAAGTCCCAATTCAGCATCAATGGGAGAAGTCGA
GGTACCCCTGGATCCCCGGGTACCGAAAGATGAAAAGCGAGGAACACCGGTTGAGGATCT
TGTGTCTGTTTTGATCTGCAATAAGGACCCAACCAAGATGGTCAAGGTAGGCTCCAACCT
CCCTGACCAACACCGAGAGCAGCTTATTGAGTTCTTAAAGAAAAACTTAGATGTGTTCGC
TTGGTCTCACGCGGACATGCCGGGTATCCCGCCTTCTATCGCCTGTCACAAGCTCAATGT
CGATCCACATCATAGGCCTGTCAAGCAAAAACGTCGAGCTTTCAACCAGGAACGCTATGA
CGCCATTGAACAAGAAGTGGACCGATTGCTAGCAGCGGGGTTTATTAGGGAGGCGGTGTA
CCCCGATTGGGTCTCAAATGTTGTATTGGTTAAGAAGTCTAACGGGAAATGGCGCATGTG
TGTAGATTTCACGGATTTAAACAAGTCTTGCCCTAAGGATAGCTTCCCGCTTCCCCGGGT
AGACCAGCTGGTCGATGCTACGGCTGGGCACGAGATGCTTAGTTTCATGGATGCTTTCTC
CGGGTACAACCAAATTCCAATGTACGAGCCTGATCAAGATAAAACGGCCTTCATCACCAA
CCGTGGGTTATACTGCTACAAGGTTATGCCTTTTGGTTTGAAGAATGCGGGCGCCACCTA
TCAGCGTTTGGTGAACAAGGTCTTCAAACAGCAAATCGGTCGTACCATGGAGGTGTACAT
CGATGATATGATAACAAAGTCGGTGTACGCCAGTGATCACTCGGGGCACCTCAGAGACAC
CTTCAATATTTTGAGAAAGCATCAGATGCGCCTAAATCCTGAGAAATGTGCATTCGGGGT
GACTTCGGGTAAATTCCTTGGATTTATGGTACAACAGCGGGGAATTGAGGCTAATCCCGA
CAAAATCCGGGCGGTTCTTGGGATGAAGTCACCAAGTACCATCAAGGAAGTCCAGAGCTT
AGCTGGCCGGATAGCCGCCTTGAGTCGTTTCATCTCCAAGGCCACCGATAGGTGCAAGCC
ATTTTTTAAAGCTTTGAAAGCGGGAAAGAAGCTCCAATGGACCGCCGAGTGCGAAGAGGC
TTTTCAGAAGCTAAAGGAGTACCTCGTTAATTCGCCGTTGCTCGCCAAGCCTAAGCATGG
AGAAGTGCTTCTGTTGTACCTCGCTGTTTCCGAGCACGCCACTAGCTCGGTGTTGCTTAG
AGAAGATGAAGACGGGGTGCAACGGCCTATTTACTACACTAGTAGGGCAATGGTGGATGC
GGAAAAGAGGTACCCCGCCACAGAGAAGCTGGTTTTGGCTTTGGTAATCTCTGCAAGGAA
ACTCCGGCCGTATTTTCAGGCCCACACCATTGCCGTTGTAACAAACCTTCCCCTTCGACA
AATCCTCCAGAAGTTAGACATGTCTGGAAGACTTCTTCGCTGGTCTCTTGAATTGAGTGA
GTTCGACATCATCTTCAAGCCACGCTCAGCTATTAAAGCCCAAGCCATCGCCGATTTCAT
TGCAGAATTCGCCAATGACTCCGGGGGTGAGGAGATCCCGGGGTACCCGGGCGAAACTAC
ATCAGCTATTGAAGAAGAGCATGTCTGGGAAATTTATGTGGATGGTTCCTCCAACTCGCA
CGGAAGCGGTGCGGGAGTAATAATCATCGATCCGGATAAGGTGAAGCTATGTTATGCCTT
GCAATTCGGGTTCAAGGCCTCAAACAACGAAGCCGAGTATGAAGCTATGATAGCGGGGCT
AAGGATGTCGAAGGCCTTGGGCGCAAAAAGAGTCCACATCAAGAGTGACTCTCAATTGGT
GGTCGGTCAGATCAACTCAGAATATCAGGCTAAGGAAGAAAATATGAAGGGGTACCTCGG
GAGAACAAGAGAATTAATATCTCAATTTGCTGAGGTCAAGGTGGAAAGAGTTCCACGATT
AGAAAATTGTGAAGCTGACAACCTCGCCAAAATGGCTTCCTTCGGTGCAACTCAGTCGGT
TGGTCCAATCACTGCTGAGTACGTACCTACACCCAGTGTTAATCTACTTGAGCCAGAAGA
AATAGGGTCGATAACTGCTGGGGTACCCTGGATGCAACCAATCATAGGATACCTCAGAAG
TGGGGATCTGCCCTCAAACAAGAATGAAGCAAGGAAGCTAAAGTACAAAGCTGCTCGATA
TTGTCTCATCGAGGATACCTTATTCAGAAGAGGGTTTACCCTCCCTTACTTAAAGTGCTT
GGGAAATGAACATGCCGAATATGTCATGAGAGAGATACACGAAGGGATTTGCGGTAACCA
CTATGGAGCACAATCATTGGCACAGAAGGCCCTTCGTCAAGGATTTTATTGGCCTACGAT
GCGGGAGGATGCCAAAAACATGGTCAAGAGTTGTGACAAGTGCCAGAGATTTGCCAAGGT
ACCCCACCTTCCACCAGAAAAGTTAACTGTCATGTCTTCTCCGTGGCCATTTGCTGTTTG
GGGTATAGATCTCATTGGCCCACTACCAACTGGTAGAGGACAAGCTAAGTATGCAATTGT
AGCCGTTGACTATTTCACAAAGTGGGTAGAAGCGAAGCCGTTGGCAAGCATTACGGAGAG
AAAAACCACTGATTTTGTTTGGAGGAACCTCATATGCAGATATGGTATCCCTAATGCAAT
TGTCAGCGACAACGGGAAGCAATTCGATAACGAAAAATTTCAGAATTTCTGCTCGGAGCT
TGGGATAGCCAACCGATTTGCTTCTCCGGCTCACCCGCAATCTAATGGACAAGTGGAAGC
CATCAACAAAATCATCAAGGGTATCCTAAAGAAGAGGCTGGAGGAAAGGAAGGGAGCTTG
GGTAGACGAGTTACCCGGCGTTCTTTGGGCCTATCGGACAACTCAGAATATTTCAACTGG
GGAAACCCCATTTTCTCTGGCTTTCGGGACTGATGCAGTCATTCCAGCTGAAATCGGGAT
ACCCTCTCACAGAACCGCATACTTCGATGAAGCCGAGAATGCCTCTTTGATTGCGTCCAA
TCTTGATTTTGTTGAAGAAAAAAGGGCCAAAGCAGAATTGAAGGTTGCAATATACCAGCA
CCGCGTTTCAGATTTATATGACAAGAGGGTACGCCCCAGATCATTCAAGAAAGGGGATTT
AGTCCTACGAAGGGTAACTCAGAATACCCGGGTACCCTCGGAGGGCTCTTTCGGAGCCAA
TTGGGAAGGCCCATATCGCATAGACAAGCCGGTAGGTTCGGGGGCATACAGACTACTCCA
CATGGATGGAACAATCGTCAAGCATCCCTGGAATGCCGCAATGCTGAGGAAGTACTACTA
ACATGAGGACAGTGTCTTAAACCTTATCGTTCACTTTATCTATCTCTTATTTTCTTTACT
ATGTGTGCAATGTGGTAAAGCCATGAAAGGTACTTAGGGTACCCCACATGTGCAAGTGAA
ATTTTTAATTCCCTAAGTCCTAGAGAGTGGATATCTATACGGTTTCCTATTCTCATTGGG
ACAATGAGTCAGTCTTATGTAATGTTCTCCTTTTGATTACCGAATGTGATTATGGTTAAA
TTTTCGCCATTAATGTGACTCTCTCTTATTACGCCATGTCTTATTCAGCTATAATTGCTC
CATTTCAAGATAATCAGGGGAACCTGAGGTATCTGACTCGATTCGATCGTGAAGATCTGT
TCGAGGTCAACGCCAATAAGAAATAATACAACAAATTTAAAGAGGGAGGGTCAGAGAAGG
CCCGAGGGCGAGGTAAACCAGCATACCCTAGCGCCATGAGGTTCCGTTAAGGTATGCACA
CGCCCACACCTCCATTCTTTTACTTGAGCCAAGTAAAGAATAGATAAACGAAACGAGGTA
GGCAAGCATGCCCCTCTATTCGCATTATTTTATTAAATATTGACTAGAAGCGGATGGCAA
AACAAGCATGTTTTTGACCATTTCTGCAAGAAAGGGGGCCAAGAAGGTCCCCGAAAAAAA
AAAAAAGAGGGTACCTGGGGTACCCAAGAAACTCCACAAGTCTATTTGAGATACGCCATA
ATCTTTATTTTATCCTAGTTGCGCCAAATATGAATTTCGTTTTATCTTATGATGATGTGC
GAATTATTAAATTATTTTGAGATACGCCATAATCTTTATTAAGACGAGCAGTGAGCACAT
CTACGGAAATCACCACGCAAGCGCCAAAAATACATCAGGGGGGGTACCTGGGGCACCCGA
GGAACCCCCGCAAGGCTACACAAATCAATCATAAGCAAGGAATTCAATGGCACGCCAAAT
AAAGTATATTGCAGAAGTTTAATGCGAACGAGTAGGCAAGATTGCCGAGGCAACCTTCCA
AAAGACAAGTATCCCAACACATCAAAAGGATAATACCATACTACAAAAGGTACAGAAGCA
AAGAAAGAAAGCTGCTAAGACATCTCGAGATAAAATTCTGAATAACAAGTAAGATCAAGC
AGAAGGGGGGACATCCTCTCCACCGTTCCCCTCAACGGGGGCATCAACAGGAACACTCGC
AGCCAAAGAGCTGCTACCCGCATGAACAGCGCTAACCGAAGGGAGATCCGCCTGGGGTAC
CTGGGGTACCCCAGAAGATTGCTGTGGGCTGTGAGATGGGGGAGCCTGGGTAGCCCTCTT
GTCCTCTATCGCTTTAAGGATGGCCGACTTGTCCACCCATTTCTCCACCCGGGGTACCAC
CAGCTCAGGCTCGACGCTCCAGACCTCAGTCATGATAAGAGTAAAGGCCTTGTCCATCAT
CTCCGGTTGGCGAGATAGTAGCTCGCCGTGCTTAGACTCCGCCTCTTCCAACTTCCTAGA
CAATCGGCTGTTCTCCCGGGCGTGGTCGTCCAAGCGCCTTTGCAAAGCCCTGACCTCCTC
TCCTAGCTTCTCTTCCCGAGACTGGCCGAGCCTAACCTCACCTCGCAGCCTCTCTACCTC
GGTCTGTGCAGCCGAGATGCCACTAAGGTCTCGGAGACCGTGGCTAAGGTAGAAAGCCGC
CTACACAAATAATAATAAAGAAAAGGAAAGGGAGTCAGGACGATATAAAAAAAAAAAAAG
AGAAAGAATGAAAAGAAAAGAGTGAGAGGCACTCACGTCATGACAAGCTTTGAGCGCTCG
GCTATAGCGCTCATTTAAATCTAATTTATCCGCCTCCATTGCCATGTCTGTGGAAATACT
CTCGGAGGAATGAAGGAAGCAATCAGTCAGGTGCGATATCCGCTTGTTAGCCACCGGATC
CAGCTCGCCCTCCATAAGGTCTCCAGGAGCCGTGAAAAGGGAGCCAAACTTCCTCTTGTG
GGTAGCCGGGGTACCCCGAGAACCCCCAAGAGAGGAGACGGGCAATTTGCCTTTGCCGCC
TGGAACGACGGGAGGTCGGTCACCTTTTGCGGAGGTACCCAGGGTACCGGAGGAGCTGCC
GCTCATGCGACTGAAGAAGGCGTCAAAATCTTCGCCAAAAGGGTCCATGCCTATCCAACA
AAAAAAAAGAGGTGAGACAAAGAGACAAATCAGGAAAATAAACAACAGAGTCGTCATTGG
CAAAAAGGCACATTAAGAAAAAATAAGAGATGGCCACCAAAGCATAAAAAAAAAAAGTTT
GTTCAAATAATGGGGGCACCCCACAGAACCAATGAAGGCGGGGTACCCCAGCAACACCAC
ATAGCCATACGTGAATCGCCCCCCGAAGAAGACTGAAAACTCTCCTTAATCAGACCAGCT
CTCGCCAACCGGGAAGTGCACAGAACATCACCCTCACTCTGCAAAATCTGGAACTTCTCT
ATAACACCATTCACTTTCCTCCCCACTTCATGGATTGGGCACGTTCCCTTGGTCCAAGTG
ATGTCTGCAAAAATCCCAAAAAAAAACAATGAATAAGAAGAAAATTCATGCGAAGAGGTG
TATATATACATAGAAAGGGAGAGAAGAGGAAAGAAACACATACTATCTTCATTGAAGAAG
TTCCGAACTTGCACAACTTCATTCCCCGCTGGAATGCTCTTCCCCCACTCGCCCTCAGCC
ACAAACCACCCATATCTGTAGCCCTTTTTCAGCAAGGGATCCGGTCTCACCAAATTACCA
TGAACCCCCCAAGTAGCAAAATAGGCTACGGATAAACCAGCGGGCTTCTTCAACTGATAA
AGCCCCCTTAGATCTCCATAAGAAATATCCTCCCCAAAAATATCTAGCCACAAAACCTCC
AGACCCGTGAGCAATCTCCAACCGGGTAAGGATAACTGTCCGGGAGCAATTTTCATCTCA
GTGAACATTTTTCTAAAAAATGGCTGAAGGGGTAAACGGAGACCTAAGTCAAAAAGGTCG
ATATGAAGGGCAACACCATCAGAATGAGGGTGCTCGGGGCGCTCGCCCTTGCGAGGTACC
CTAAGGTGGACAGAATGAGGTATGTTGTACTTGGCTCTAACCCTTTCTAAATCTCTCGGA
GTAGCCGGCCTACCCCCTAGTGCATAGAGCTTAGGAGCTACAGAGACAGAGGGAGAGATC
AGGGGAGGTTCTGGAATGCTGACAGGAACAGGAGATTTGGGTCTGGATGTCTTTGCACGA
GTTTTTCTATGGGCTGGCTTAGCTGGGTGTTTGCCTTTAATCTTTGATTTTTTACTAGTT
TTGGTTCGAGATAACTTGGGACTAGCCGAAGGGGACCCATCGTCGTCACTAAGGGATATA
TAAGGGGCTGAATCAGAAAGGGGAGCCTCCTCACTCGTCTCCCCCTGCTCCCTGACCACA
TTACGACCCTTTTTCCCAACAGTTTTTCTCCCCATCTTGTTCTCCTAAAAACACAAGACA
CAAGTTGAAAAAAAAAACCTCCACATCAAAACATACCCCCACAACTTCAGACCTCATCCA
TCACAAGCCAAACACCAACATCCACCAATAAAAGCATAAACAAAAAAGAAAAATGCCAAC
ACTTTGCATGAAAACCAGAAACAAATCCAAAAACAAAGCCACAACATTATTCTTCAAAAT
AAAGAAGTCAAAAATAGGTATGAAAAATTTTATACCTAGATCTCACCGAGAGTAGCAAAT
TTCAGTCGCCAATAAGTAAGTTTTAGACTATAAATCGCCAAGAGAAGTCACAAATCGCCA
AAAATTGCTCAAAAGATGGAGCTGTGCAGAGGCTGTCATAGACACAATGAAACCCGTTAG
AGATAAAAAAAAAAATAGAGGAAGCCTGGAGATATAAAAAAAAAAAAAAGAGGAAGTCAA
AAAAAAAAAAGGGAGCTGGAAAAAAAAAAAAAAAAAAAAAAAAGGAGTGGAGAAAAAAAA
AAAAAAAAAGAAAAAAAAAAAAAGAACAGGGTGATTTAAAAGGAAAAAAAGAGGAGGAGC
ATGGATTAAAAAAAAAAAAAGGGCCACTGGAAGAAACGAAGAAGAAGCAAAATGGGGGGG
AGAAGATGGCTTACCACAAGGAGATCACTGCACCACCAGCCGAACGCCGTCGTCACGCCA
CCAGACCGGAAATCACGGGAGCCAAGGCCGGCCGAAAGAGAAGGAAGAAAAAAAAAGAAA
AGGAAAAAGAAAGAAAAAAAAAAGGGAGTGAAAGTTGCCTGGAAAAAGATAAAGAAAAGA
GAAAAATGAGGAATGCAAAAAGAGAAAGAAAATGTGATGGTGGGCCGAGAGCAAGCAAAA
AAAAAAAAAAAAAAAAAAAAAAGGAGATGGAAGCCGAAAGGGCAAGAAGCAAAAGGCAGA
ATAAAGAAGAAAAAATGGAGATGGGGAGGCGTTGGAAATTGGAGAAGAAGAGAAAAAGGT
TTTTGGGGATTGCAAAATGAAAGAGAATAAAGTGGGAATGAAAACGTGCAGAAGGTGATT
TATAAAAAAAAAAAAAAAAATAAAGTGAAGCTTGTGGTTGAAATGATTTGACTGGTTTTT
GAAATTTAAAAGCCAGAGCAAGCAAGAAGCCACTGGAAGCAATTAAATTTGATGGGAGAT
TATTTTGGGATTTTCAAAATAAAGTGGTAACATAAAAAGAGTGGCATTACAACAGGGTTT
TTAATTAAACCTGACAAATCGTACTTCATGAAGTGAGAGGTTAAATAATGTTTGCAGAAG
GGTGTTTTTAAATTCAAATCATGTGTCAGGCGGTTACCACTTCCCCAAAAAGGAGAGACT
GAAGACATGTTCTAAAAAAAAAAAAAAACCAGGGGGATGTTCCTCCAAGAAGACATGCAT
TAGTTCAGAGTTAAAAAAAAATGTGTAAATATCGCCACGTGTCACGCACAGTTCCTCCAA
GAGTTTCTTGTGCCTCAATTACATTCGCCACAAAGAAACTAGGGGGATGTNTGTTTGGGA
AGGAAATATGAGGCCAATGATGAAGCGCCACGTGTCGATATTTAAGAGATTAATTTATCT
CGGGTACCTTGGGTACCTCGGGTACCCTAGGTACCCCGGCTACCCTAAGCACTCCGGGGG
TACCTCGGGTACACCATGAAAGGATACAAAAGTCTTCGTAAATATGTGAAGGGATATGTG
GGCCCCGAATCTCAAAAAGATCGGTTTGATACGTGTCAAAAAATAAGGAATCGGAAATCT
CGTGCCGCAAAAGAGGAGACAGCCGCCTGTCACGCCAGCGAATCCGCCAAAAGTGTGATA
TTGTGACAGTTGGGACCACCAGCTTTTCCTGCTACACCTGCAAAATTACAACGGAATTGC
AGAGGTACGCGGGACCACTCCACTACGCCCAGCACGTGAATACGCCACAAACTTGCTCTC
CACTCATATTTTTGAAACGTCTAAGCCGCCATACGCATGAAAATAAGAATATTCCTGACA
TGACAGCAGGGAACGCCACTAAAATAGCGCCAGGTGGCACGGCGACCGGGGTACACCATA
TAAATACTCAGGTTTGATTTTTATCAAGTAAGTGAACACACTCACCACAAAAAACTAGGG
TTTCTTCAACCTCAAAATCTCCATTACCGAGAGCTTGCAAGCTCTCTAACCTGAGATAAC
CCAACTCTGACTTGAGCGTCGGAGTGTGGTCGCCGGCCACCCCCGGCTCCACCTCTGACC
TCTTTTTTGGTTGTTTCGCAGGTTTAAGGCGAGTTTCACCAGCCCTCCGCACCTGAAGTC
AGACCCCCTCCATATCCACCGTCATCTCAATCCTCCTCCACTCCACAAAAAGCCTAAACA
GCCCGCACGTGCCGAACAAGCGAGGTACCCCGCTCCCCGACAAAAATATAAATTTATTGC
TCTTGGGTTGGTTTTGTGGTTTTTTATTCATTGACCCAAAATCAGCCGCAAACA
>RLX28#LTR/unknown
TGCAAAAAAGGGTGGGCTATAGCCTTGGGGGGGGCGGCGAAGTTCGTCCGCGGACTCGGA
ATGGGCGAGACTTTGCGAGGGGCCTCCGTGTGCAAAAATAGGCCGCGGCACAGCCGCGCC
CAAAAATAAGCCCCGAAGGTCGGGGCGCCAAAGCCCCCCTGCGGAAAAATGCCCAAAAAA
CGGGTGGGCTATAGCCTTGGGGGGTGGGGCGGGCGAAGTTCGTCCGCCGGACTCGGAATG
GGGCGAGACTTTGCGAGGGGCCTCCGTGTGCCAAAAATAGGCCGCGGGCACAGCCGCGCC
CAAAAATAAGCGCCCGAAGGTCGGGGCGCCAAAGCCCCCCTGCGGAAAAATGCCCAAAAA
ACGGGTGGGCTATAGCCTTGGGGGGTGGGGCGGCGAAGTTCGTCCGCCGGACTCGGAATG
GGCGAGACTTTGCGAGGGCCTCCGTGTGCCAAAAATAGGCCGCGGGCACACCGCCCAAAA
AACCAGCAACCCGAAAATGCANCAAATGCCAAAAAACGGGTGGGCTATAGCCTTGGGGGG
GGCGGCGAAGTTCGTCCGCCGGACTCGGAATGGGGCGAGACTTTGCGAGGGGCCTCCGTG
TGCCAAAAATAGGCCCGGGCACAGCCGCGCCCAAAAATAAGCGCCCGAAGGTCGGGGCGC
CAAACCCCCCGCGGAAAAATGCCCAAAAAACGGGTGGGCTATAGCCTTGGTGGGGGGCGC
GGGCGAAGTTCGTCCGCCGGACTCGGAATGGGGCGAGACTTTGCGAGGGGCCTCCGTGTG
CCAAAAATAGGCCGCGGGCACAGCCGCGCCCAAAAATAAGCGCAAAAATAAGCGCCCGAA
GGTCGGGGTGCCAAAACCCCCCAGCGGAAAAATGGCCAAAAAACGGGTGGGCTATAGCCT
TGGTGGGGGGGGCGGGCGAAGTTCGTCCGCCGGACTCGGAATGGGGCGAGACTTTGCGAG
GGGCCTCCGTGTGCCAAAAATAGGCCCGCGGGCACAGCCGCGCCCAAAAATAAGCGCCCG
AAGGTCGGGGCGCCAAAGCCCCCCAGCGGAAAAATGGCCAAAAAACGGGTGGGCTATAGC
CTTGGGGGGTGGCGCGGGCGAAGTTCGTCCGCCGGACTCGGAATGGCCCAGACTTTGCGG
GGGCCTCCGTGTGCCAAAAATAGGCCACGGGCACAGCCGCGCCCAAAAATAGCCCCGAAG
GTCGGGGCGCCAAAACCCCCCAGCGGAAAAATGGCCAAAAAACGGGTGGGCTATAGCCTT
GGTGGGGGGCGTGGGCGAAGTTCGTCCGCCGGACTCGGAATGGGGCGAGACTTTGCGAGG
GGCCTCCGTGTGCCAAAAATAGGCCGCGGGCACAGCCGCGCCCAAAAATAAGCGCCCGAA
GGTCGGGGCGCCAAAACCCCCCAGCGGAAAAATGGCCAAAAAACGGGTGGGCTATAGCCT
TGGTGGGGGGCGCGGGCGAAGTTCGTCCGCCGGACTCGGAATGGGGCGAGACTTTGCGAG
GGGCCTCCGTGTGCCAAAAATAGGCCGCGGGCACAGCCGCGCCCAAAAATAAGCGCCCGA
AGGTCGGGGCGCCAAAACCCCCCAGCGGAAAAATGGCCAAAAAACGGGTGGGCTATAGCC
TTGGTGGGGGGCGCGGGCGAAGTTCGTCCGCCGGACTCGGAATGGGGCGAGACTTTGCGA
GGGGCCTCCGTGTGCCAAAAATAGGCCACGGGCACAGCCGCGCCCAAAAATAAGCGCCCG
AAGGTCGGGGCGCCAAAACCCCCCAGCGGAAAAATGGCCAAAAAACGGGTGGGCTATAGC
CTTGGTGGGGGGCGCGGGCGAAGTTCGTCCGCCGGACTCGGAATGGGGCGAGACTTTGCG
AGGGGCCTCCGTGTGCCAAAAATAGGCCGCGGGCACAGCCGCGCCCAAAAATAAGCGCCC
GAAGGTCGGGGCGCCAAAACCCCCCAGCGGAAAAATGGCCAAAAAACGGGTGGGCTATAG
CCTTGGTGGGGGGCGCGGGCGAAGTTCGTCCGCCGGACTCGGAATGGGGCGAGACTTTGC
GAGGGGCCTCCGTGTGCCAAAAATAGGCCGCGTGTGGCCGGGCACAGCCGCGCCCAAAAA
TAAGCGCCCGAAGGTCGGGGCGCCAAAACCCCCCAGCGGAAAAATGGCCAAAAAACGGGT
GGGCTATAGCCTTGGTGGGGGGGCGCGGGCGAAGTTCGTCCGCCGGACTCGGAATGGGGC
GAGACTTTGCGAGGGGCCTCCGTGTGCCAAAAATAGGCCGCGGGCACAGCCGCGCCCAAA
AATAAGCGCCCGAAGGTCGGGGCGCCAAAACCCCCCAGCGGAAAAATGGCCAAAAAACGG
GTGGGCTATAGCCTTGGTGGGGGGCGCGGGCGAAGTTCGTCCGCCGGACTCGGAATGGGG
CGAGACTTTGCGAGGGGCCTCCGTTCCAAAATAGGCCGGCAGGAAAATAACCAGGGAAGC
CCCCGCGGAAAAATGCCCAAAAAAGGGTGGGCTATAGCCTTGGGCCAAAAATGAAAAGGC
TACCTTGGGGTGGGGCTGGCGAAGTTCGTCCGCCGGACTCGGAATGGGGCGAGACTTTGC
GAGGGGCCTCCGTGTGCCAAAAATAGGCCGCGGGCACAGCCGCGCCCAAAAATAAGCGCC
CGAAGGTCGGGGCGCCAAAGCCCCCCAGCGGAAAAATGGCCAAAAAACGGGTGGGCTATA
GCCTTGGTGGGGGGCGCGGGCGAAGTTCGTCCGCCGGACTCGGAATGGGGCGAGACTTTG
CGAGGGGCCTCCGTGTGCCAAAAATAGGCCGCGGGCACAGCCGCGCCCAAAAATAAGCGC
CCGAAGGTCGGGGCGCCAAAGCCCCCCAGCGGAAAAATGCCAAAAAACGGGTGGGCTATA
GCCTTGGGGGGGGGGCGAAGTTCGTCCGCGGACTCGGAATGGCGCGCGGGGCCTTTAAGG
CCGGCGCANTGCAAAAAAGGGTGGGCTATAGCCTTGGGGGGGGCGGCGAAGTTCGTCCGC
GGACTCGGAATGGGCGAGACTTTGCGAGGGGCCTCCGTGTGCAAAAATAGGCCGCGGCAC
AGCCGCGCCCAAAAATAAGCCCCGAAGGTCGGGGCGCCAAAGCCCCCCTGCGGAAAAATG
CCCAAAAAACGGGTGGGCTATAGCCTTGGGGGGTGGGGCGGGCGAAGTTCGTCCGCCGGA
CTCGGAATGGGGCGAGACTTTGCGAGGGGCCTCCGTGTGCCAAAAATAGGCCGCGGGCAC
AGCCGCGCCCAAAAATAAGCGCCCGAAGGTCGGGGCGCCAAAGCCCCCCTGCGGAAAAAT
GCCCAAAAAACGGGTGGGCTATAGCCTTGGGGGGTGGGGCGGCGAAGTTCGTCCGCCGGA
CTCGGAATGGGCGAGACTTTGCGAGGGCCTCCGTGTGCCAAAAATAGGCCGCGGGCACAC
CGCCCAAAAAACCAGCAACCCGAAAATGCA
>RLC29#LTR/Copia
TGTGAAAATAGGTAGAGAAAAAGTTTATGGAATAATTCTCTATTTCATATCTTCATGAGA
CTGTACACAGTCTTAATATAGGGATACAAGAGACTAAGAAAGGAAAGGAAAAAATTAAAG
CAGAATATTACACACTGATTTCTAGGAAGCAATAACTCTATATTTACACCAAATATACAC
CTAAATATATAAGGAAAACCAAATCACAATTTGATTTGGTCAACCTTTCAACANCTCCCC
CTCAAGCTGGTCTAAAAATGTCTTTCATGGCCAGCTTGCAAACCAATTTCTCAAAATGTT
TCTTAGGTAGTCCCTTGGTGAGTATATCAGCAATCTGCTCATTTGTAGGAATGTAGGGCA
TGCAGACCAAACCACTGTCCAGTTTTTCTTTTATGAAGTGTTTGTCCACTTCAACATGTT
TAGTTCGGTCGTGGAGTACTGGATTATGTGCTATTGCAATGGCAGATTTGTTGTCACAAT
ATACTTTCATAGGTAGAGAATTACTTGCCTTAAGTTCTTCAAGAATTTTTTTGATCCAAA
AAACCTCACAAATTCCTAGAGCTACTGCTCTATATTCTGCCTCTGCACTACTTCTTGCTA
CCACAGTTTGTTTCTTGCTGCGCCAAGTGACCAAATTTCCTCCAACAAAGGTGCAGTAAC
CAGAAGTGGATCTTCTATCGGTTACACTACCAGCCCAGTCAGCATCAGTGTAGACTTCTA
CTTGTAGGTGCCCGTTTTTTCTGAACAAAAGACCTTTACCCGGAGATCCTTTTAAGTATC
TAAGGATTCTATATACAGTTTCAAAGTGTTCTGGTCCTGGAGCATGCATAAACTGGCTGA
CTAAGCTCACTGCAAAGGCTATGTCCGGGCGTGTATGTGAAAGGTAGATTAATCTACCTA
CAAGGCGTTGGTACCGATCTATGTTGGTCACATCTTCAATTTTAGCTGGCTGTAATTTCA
TATTAGGATCTATGGGTGTCTCGGCTGCTTTACATCCGAGTAGACCTGTCTCTTCAAGCA
AATCAAGAACATACTTGCGTTGAGACACAACAATCCCATCTTTTGATCTAGCAAACTCCA
TGCCCAAAAAATACTTCAGGTTGCCTAAGTCTTTGATTTCAAAGTCACGTGCAAGCACTT
TCTTTAATCTGCAAATCTCAACTAAGTCATCACCAGTCAAAATTATATCATCTACATATA
CAATTAACACGGCTAATTTCCCTTCAATAGAATGTTTGTAAAACATTGTATGATCTGCCT
GACTTTGGGAGTAGCCGTGTCCCTTTATAACATTACCAAAGCGTTCAAACCATGCTCTAG
GAGACTGTTTGAGCCCATACAAAGACTTATGTAGTTTACACACTTTACTGCTGCCATGAT
TTCCCTCAAAACCTGGTGGTAAATCCATAAAGACTTCTTCTTCTAGCTCCCCATTCAGAA
AAGCATTTTTAACATCTAACTGGTATAGATTCCAATCAGAATGTACAGCCAATGAGATAA
GGACCCGGATGGAATTTATCTTTGCAACGGGGGCAAAGGTTTCTTGATAATCAATTCCAT
AGGTTTGAGTGAACCCTTTTGCTACAAGCCTTGCCTTATATCTCTCAACACTCCCATCAG
CATTACATTTAAGTGTAAACACCCACTTACAACCCACAGTTTTCTTTTCTTTTGGTAAAT
CCACAATCTCCCACGTACCATTCTTCTTTAGAGCATTCATTTCCTCTAAAACTGCTAACT
TCCAATCTGGGTGGTCTAGGGCTTCTTTTATGGTTTTAGGAATTGGTATCTGAGAGATTT
TTGTGGTAAAGGCTCTTTGTTTATTGGACAACTTTTCATAGGAAACATATCTAGCAATGG
GGTGCTTAGTACAGGTTCGGGTTCCTTTCCTATGTGCTATGGGTAAGTCAAGATCAGGAA
AAAAAGTGCTGGAATGTTTAGGAGAAGAAATGTTACCTGAATTTTCTGAGGAATCAGTGC
TTGGAGGCGACGATTGAGGCTGTACCGAGTTTATGGGAGGGTCTTTACTGCTGTGATGAT
ACTTTCGAGTATAAACACGAAGCTCTGGTGGTGGAATTTTATCTTGTAGTATTTCTCCCC
CTGTCTCTGGTACATTAACACTTGGTTCCTGTAGTTCAAGGTTTCCTAGGTTTTCATTAT
TAGAAATATCAGTTTTTTGAGTTTGAGTTGAAGTGCCCAGATCAGGTAAAAACGGATTAG
GCATAGGTGTAGAAGTATGCCAAAGATTAGGCATAGGTGTAGAAGTATGCCAAAAATGAT
CTTCACTATTTTCTTTCTCCCCCTGAAGAGAATTTTGGCCAAAAAAAGGTTGATTTTCGA
GAAATATAACATCCATACTGACATGGAATTTCTTTGTTTGAGGATTGAAACATTTGTAAC
CTTTTTTATTAGGAGCATAGCCCAAGAAAACACATTTTTCAGATCTAGGATCCAATTTAG
ATCTAAGATGGTTAGGAACATGAACAAATACAGTGCACCCAAAGACTCTTAACTGAATAT
TGGAGGTAATCCTACTAGAAGGATATATAAGTGTGAAGTATTCTAAAGGTGATTGATACT
TTAAAACACGGGTAGGCATCCTATTAATCAAATAACATGCTGTTAAAACAGCATCACCCC
ACAAATATTTAGGAACATGCATAGAGAGCATGATAGCCCGACTAACTTCAAGTAAATGGC
GGTTTTTTCGTTCCGCAATTCCATTTTGTTGTGGAGTATCACGACAAGTGGATGTGTGAA
TTATACCCTTTTCCTTACAAAACACCTCTAGATAATTATTAAAATATTCAGTACCATTAT
CTGTATGGAGTAGGCTTATTTTTGTTTGAAATTGATTTTCAACCATGTTATAAAAATCTT
TGAATAACCCCTCAACTTCAGATTTTTCTCTCATTAAATAAACCCAACAAAGCCGAGTAT
GATCATCTATGAATGTTACAAACCATTTTTTTCCAGTTAAAGTGTTGATTTTTGAGGGTC
CCCAAACATCACTATGAATTAAATAAAAAGGTTTTGAGGCACGATAAGTAAGTGCTTTAT
ATGAAACTCGATGACTTTTAGATAAAAAACAACTTTCACACTGAAAAGTAGTACAATCAA
CATTTTTAAATAAATCTGGAAACAAATATTTCAAATAAGGAAAGCTAGGGTGTCCTAGTC
TAAGGTGCCAAAGCATTATTTGATCCCTAGCAGAGTTTGAACTAATACTACTGCTCAAAC
CTTGAGCTTGTTTATTCCTTGATAAGTAGTCATCAAAATAGTAAAGACCTTCTCGCAAAC
TAGCACTGCCAATCATCGTCCCCAAGTCCCTGTCCTGAAATTCACAATGGGAGTCAAAAA
AGACAGCACAACAATTAGAATCTTTGGTTAATTTACTGACAGATAACAGATTGCAAGAAA
GTTTAGGGACATGTAGCACATTTTTAAGCTCAATGGTTCCAGAGATTTTTATTGATCCTT
TTCCAGCTATGGAAGATAAGCTTCCATCAGCAACTCTTACCTTTTTGTTACCAGGGCAAG
GATAATAGGAATCAAATAAACTAGAAATGCTAGTCATATGATCAGAAGCACCCGAATCAA
TAATCCATGGTGCAGTAGTTGAGTGGCTAAATAGAGCATTAATAATACTACCTGTTTGGG
CTAGTGAACCACTAGGAGTACTAGGTGGAGGATTAGAAGTCAGCAGCTTTATGAGATGGT
CAATTTGCTCCTTGCTGAGATTTTTTTCTAGATTCTCCACTTCATTGGCAGACGCACGGC
TATGCTTGCTGTTTTTCCAGTCTGCAGGCTTTCCGTGGAGTTTCCAGCAAGCCTCCCGAG
TATGGCGTGGTTTATTACAGTAATCACACCATACTCGAGGTTTTTGTTGCTGTTGAGTGA
TGGAGCGGGTAGCATTAGCATCTGCTGTAACAAGGGCAGATTTTTCCACAGAGACAACGG
AGTTCTTTTTTCCCAACATAACACCTCGACGACTTTCTTCTCTCCTTACTTCAGAGAAAA
CATCCTCAAGAGTAGGAAGTGGCTTTCTCCCAATAATTCTTCCTCTTACCTCATCAAATT
CAACATTGAGCCCAGCCAGGAACTTGAAGATTCGCTCATTATTGACAGTTTGTTTGTGGT
GTTTAAAATCTTCCATGCTCTCCCACTCGTAGTCGTTGAATAAGTCCAGATCTTGCCACA
ATCTCTTTAGAGTATTGAAGTATTTTGTTATACTATAATCTCCTTGACGGATATCTCCAA
GAGCAAGCTGCAACTCATAGATCTGGGACTGATTTCCATAGTCAGAGTACATCTGACTCA
CATTATCCCAGAGTTCTTTTGCAGTAGAGTAGCACATATAATTTGCACCAATGTCTTCAT
CCATGGAGTTGACTAACCATGCCATAATCATGGAGTTTTCGGCATCCCAAACACCATAAG
AGGGATCAGATATTTCAGGAGCCTTAACATCTCCGGTAAGATAACCAATCTTCCCTCTTC
CCCTAATATACATTCTAACCGACTGAGACCATCTTTGAAAATTTCCTTCATTCAGCCGGA
TAGTTGTAATCTGGACAGAATGAGATTCAGAATGGGAAATTTTTGGTTCTAGTCTTTTTG
AGGTGACTGTGGTTTCAGAAGATTGGTCAGACATGGTAGGGAAGAGATCAGAAAGAAAGG
GAGCCTAGCTCTGATACCANTGTGAAAATAGGTAGAGAAAAAGTTTATGGAATAATTCTC
TATTTCATATCTTCATGAGACTGTACACAGTCTTAATATAGGGATACAAGAGACTAAGAA
AGGAAAGGAAAAAATTAAAGCAGAATATTACACACTGATTTCTAGGAAGCAATAACTCTA
TATTTACACCAAATATACACCTAAATATATAAGGAAAACCAAATCACAATTTGATTTGGT
CAACCTTTCAACA
>RLX30#LTR/unknown
TGATGCAGCGGAAGTTTAATGTTCAAAATATTCCGTTGATTCTAGAGAATACCGGAATAA
AAGAACAACTAAATTCACGTTGATTCAAAAGAATACCGCGAATTTAGGGGTTAAGACTCG
TTGATTCCGCAGAATACCGAGAATTAACTGAATTCAAATACTCACAAAGAGATTTGAAAA
TTGAAAATATTATTGAACTCAAAAATCTGCTTGTAAAAGCTACAAAAGACACTTATTTAT
ACTAAGTAAGACTTATCCTAATATGATTAGAAAACCTATTTTAATAAGACTTATACCTAA
ATTAGGAATATTACCCAAATAAGCAATACCTAAACAATAAGACTCTAAATAGGAAACCAA
ATTAAACTAGAATACAAATTAATTAAAATATTCCTAAATATTATACATTTAAATCTAATT
AGGATTTCTTCAATTTCTTGCTCTGCATCANTTCCCGCCAGGTTGGAGAAAATTCGTCCT
CGAATTTTGTATGTTGTAGTCTTCAAGAACATCTTCATGTGCATAAGGATTAATTTTTAA
AACAGAGCTTTGACATAGACGACGAACTTTAAATTTTCCAACTTTTGTAATAACGTCCAT
CCAATCACTCCAATGGCGTAAAATAAATTCTTCTATCAACAACTTCTCTAATAATGTCTT
CTCGTATTGTTCGTGTCGAACTTCAACATAGTTGAGGAAAAACGATTTCTTCTCATAATC
CACTAACTGTTGAAAAATATCACAACTCTTTTTGTCTTCTTTTGGCAAATCAAGAGAACA
ATAAGAGATTGTATCAACAACTATCTCTCTTTCCTCCACAAGATCAAAAGATGGATGAAC
AATTACCTCTTCTCGTCCCACAATATCAAGATACTCATCAAATTTCGGCAATTGATCCAA
ATCAATGTCTTTGTGTTGAGGATTTGTTGTAGACACGAATGGCCAATTAATATTCTCCTC
GGAAGGAATAATATTGTCGAGAGAAACAAAGTTACCATTTTCCTCATTATCCTCATAACA
AACATCATCATGAACAACTTCATCAAATCCATATGCCTGCTTTATGTGTAAAGATTTTCT
ATCTTGAAGTTTCTCTAAATCTTGAGAAATCAAACGTAAAATCCTCAACATCTTATTTAA
AACATCTTTCAAGACAAAATCTTCACGGCGATGTTGTGATTTCATGATTCAATTTTTTTC
TTCTTTTCTATTTTCTTCTCTTTTTTTCCTTTTTTTTTTTTGGTGGTTGTTTGGGTTTTT
TTGTGCTAAGATTAGAAAATAAAAGGGCAATAATGGTATAAAAGAAAGAATTGGGTCAAA
ATATGAATAAGCAAAAGATAGGGTTATCGGCGACGGTGGTCGGAAATTTGGATAAGGATG
GGCGGATCTGAAAGATTTTGGGTCGGTGAATATGATGGTGGTGGTGGTTTGTCCGAAAAA
AAGGTGTTTTGGCCGGAAATTGGAGATAAAGGCCGGCGGTTTTTGGTGTGGTTTGGTTTC
CGGCGGTTAGTGCGTCGATCGGCGGTGAGAAATGGTGAGAAATGGTTCAGCTGATGGAGA
GGAGTGGATTAATGGTGGTGGTTCTGGCCAAATCGCGCCGGAAAGTGGTGAACGGAGGTG
GCGGCGATCGCGGCTGTTTTGGCTCTTTTTCCGGCAATCTGTGGCTAATCGACGGTGGAA
GATGCTTGGGGTTTGATGGCCGGCGATTTATGATCCGTTTAGTGGTGGTTGCGTCCGGAT
CGGTGACGGAAAACGAAAGCCGGCAGCCTTGGACGGTGGCCGCGGCTGAAGCTTTTGTTT
TTTTTTTTTGTTTTTTTTTTAAACTAAACGGAAAAAAATAAAAAAGGAAAAAAGGAAATG
TTTGGTGGTAGATGGAGTTAGATTGGTGATACCAGGTTTTAGCTCTGATACCAAACNTGA
TGCAGCGGAAGTTTAATGTTCAAAATATTCCGTTGATTCTAGAGAATACCGGAATAAAAG
AACAACTAAATTCACGTTGATTCAAAAGAATACCGCGAATTTAGGGGTTAAGACTCGTTG
ATTCCGCAGAATACCGAGAATTAACTGAATTCAAATACTCACAAAGAGATTTGAAAATTG
AAAATATTATTGAACTCAAAAATCTGCTTGTAAAAGCTACAAAAGACACTTATTTATACT
AAGTAAGACTTATCCTAATATGATTAGAAAACCTATTTTAATAAGACTTATACCTAAATT
AGGAATATTACCCAAATAAGCAATACCTAAACAATAAGACTCTAAATAGGAAACCAAATT
AAACTAGAATACAAATTAATTAAAATATTCCTAAATATTATACATTTAAATCTAATTAGG
ATTTCTTCAATTTCTTGCTCTGCATCA
>RLC31#LTR/Copia
TGTTGAAAAGTCAAAGAAGAGCTTGCCAATTTCAAGGTTGGTAGCACGATTTGTTGAAGT
CAACAAATTGTTGGTTACACCAACAATTGTAGAGAAGCAAAATCAAATTTGTTTTTCAAG
CCGAAAAGAAAGAATGGACAAAGGGGATGGATTTGGAAAATAATAATAATTAAAAATTAT
ATTTTTAATTATTTTATTCTTTGCATAGTAATTCATTTCTCCTATAAATAGCTAAGGATT
TCATTCATTTGAAATCATCCCAAAATTGTTAAGCTTATAAGTTTCTAAGCTTTTGAGAGA
AGTGAGAGAAGTGTGTCTGGGGAATTTATCTTTCCTGCAGAGTGTGAGAGTACTGGGTAT
ATTTGGGTTTCTGGGAAGTGAGATTCGTTACTCAAATATTGTACTCTATTAATTGTTAAA
TAAACAATTATTCTTTCTTGCCTCCGTGGATGTAGGTTTAATTACCGAACCACGTAAATT
CTTGTGTCCTTTATTTTTCTGTAATTATTTGGTGCGCTTGATTCCGCATTCCGCGCACAA
CANAGTGGTATCAGAGCCGACGGTTCGTACTTGGGGGGATACGGTACTGTTCACGTATAC
GGTACTATTCCCGTATACGGTACTGTTCACATACGGTACTGTTCACGAATACGGTGGAGA
CGGCCATTTGTACTTGGGAGACAGTCTATTGTAAGTAGTGTGTATTTTTGCATGTCTAGG
AAAGTTCTGTCAACAAAGGCGATAAGAGTCTAAGGATTCTGGTTTTTAATTGGGACCGAG
TTCCCGTCCAGTTTCCTGGGAACTTTCCTGGTGCATTTATTCACGCGAAATTAACATCAT
AGAGGCTGTTTTTCAAGTGGAAATAGTTCGTTGAGAAAATGGTAGAAGGTGAAACTTCCA
GAATTGGGGAGAGATCTACCGAGACTATTTCAGGAGACACTTCAGGTGGGAGGCGAGATT
TGTCAAATCGCTATTCAGCACCTGTTATAGGAGGCCAGAAGATCGATGTTGAAAAGTTTG
ATGGGAAAATCAACTTCGGCATGTGGAGGCGCGAAGTTATGGATGCCCTTATTCAAATCG
ATCTCGATGTTGTTCTGAAAAATAAAAGACACTTGTATGATGAAGAAATTTGGGATCGTA
TGAACGAGAAAGCTTGTGGTCAGATCAGATCTTGTTTGACCAAGGAGGTGAAATACTTGG
TGAAAGATGAGGAGTGTGCGGTGACTTTGTGGCGTACATTGGAGGAGAAGTACCTGGTGA
AAAGTCCTGAAAATCGCCTTCATGCAATGAGCCAAGTATATGGCTTTCGAATGAAGCCTG
GGGTGTCAATGCACGATCATGTTTCAAGATTTGAAAAGTTACTTGCTGATTTGAAGAATC
TTGATGAAGATATTAAGGATGAAGTCAAGGCTATGATTCTGTTACACTCACTACCAGAGG
AATATAGCCATTTTGTGACTACTTTGATATATGGGAAGAGTGTGATCGTCTTTAAAGATG
TTTGCACAGCATTGACTAGCTTGGAGATTCGGAATAATGATAAAAATTCTGAACGAGCAT
CGTCTGAAGCTTTGGTGAGCAGAGATTGGGCGATGGAGAAACAGAAGAAGCGTGGTGGAA
AGAATTCTCGATCCAAATCGAGAAGCAGAAATATAGCTCGAGATGAGTGTGCCTTTTGTC
ATGAAAAGGGCCATTGGAGGAAAGATTGTCCAAAGGCTCAAAAGAGAGATGGGAAGAAAC
CAGCAGCAGCAAACATGGCACGGAAAGATGAGGACTCTGATTATTCACTAAGTATTACTC
CTGCAGCATACGTGGCTAGTTCGAGCGAGTGGATACTTGATACTGGAGCAACCTATCATT
TGTGTCCTATTAAGGAATGGTTTACGGATTTTCGTAATCTGGAATCCGGTGCAGTTATGA
TGGGGAATGATCAACCTTGTCGCACAATGGGGATAGGAACAATTCGGCTCAAAATGTTTG
ATGGAATGGTCAGAGAACTCAAAGAGGTTAGATTTGTTCCAGCTTTAAAGAAAAATCTAA
TTTCTGTGGGTGCTTTGGAAGCTAAAGGCTACAAGGTTACCATTGAAGATGGCACAATGA
AGTTTACACATGGGGCTATGGTGATTCTGCAAGGGGTTCGGCGTCACAATCTGTACTATT
TGAAGGGAGGTACAACTGATGAAGCAAATGTTGTTGAGGCGCACAGTGACACCACCAAGC
TATGGCATGTACGACTGGGACATGCTGGAGAGAAGTCTTTGCAAACTCTGATGAGGCATG
GACTCTTAAAAGGTACCAAAACCTGTAAATTAAATTTCTGTGAGCATTGTGTAGTAGGCA
AGAAAACAAGGGTCAAGTTTGGTACAGCTAATCACGATACTCGTGAGATCCTTGAATATG
TTCATAGTGATGTATGGGGACCAACCAAGACTGCATCAATTGGTGGAAGCCATTATTTTG
TTATATTTGTTGATGATTTCTCTAGACGTGTGTGGGTGTACACCATGCGAGCAAAGGATG
AGGTTCTAGAGATTTTCGTGAAATGGAAGAAATTGGTGGAGACTCAAACTGGCAGAAAGA
TCAAAGTATTACGATCTGATAATGGGGGTGAATATACTTCTGATCCATTCTTGCAAGTAT
GCCAGAACGAGGGTATTAAAAGACATTTCACGGTGAGACATACTCCGCAACAGAACGGTG
TGGCTGAGCGTATGAATCGTACTTTACTGGAGAAGGTACGGTGTATGTTATCTAATGCTG
GTTTAGATAAAAAGTTTTGGGCTGAAGCTGTGAGCTACGCAAGTCACTTGGTAAACCGGT
TGCCTTCTGCTGCAATTGGAGGTAAAACTCCTATGGAAATGTGGTCTGGAAAGCATGCAC
AAGACTATGATTCCCTTCGTATATTCGGGTGTCCAGCTTATTATCATGTCAAAGATGGTA
AACTGGATCCTCGTGCTAGAAAAGCTATCTTTGTGGGATTCAAAGGTGGAGTAAAGGGCT
TCAAGCTTTGGGATCTCGAAGACAAAAAGTTTGTGTGTAGCAGAGATGTCACATTTGATG
AAGCTTCAATGATGAAAGCTTCAAGTTCTCAGCAGGTGGAGAACAAGACCAAAGAGGTAT
TGCAGCGGGTGGAGTTTGATGCAACTCCATATGTACCAGTTAGTTCTACATCAAAGAATG
GTTCAACTATGGAGGTGACACCTAGAGTTGAAGAAGAGGTTGTTTCTTCTGATGTCCCAC
AAAATGAAGAAACAATTGATGATGTAGATAATGATGATTTTATAGCAACAAGGAGGCCAA
GAAGAGAGATAAAGAAACCCGGATGGCTTACTAAAGATATGGTGGTAGCCTATGCACTTC
CAGTTATTGATGATGACATCCCCAACACTTTCGGTGAAGCATTACGCAGCAGTGAAAGTG
ATCAGTGGAAGTTAGCCATGGAGGAAGAGATGAAATCTCTCCATCAAAACCAGACTTGGG
AACTTGTAAAGTTACCAAAGGGGAAAAGGGCTATTGGCAATAAATGGGTCTACACCAAAA
AGCAAGGATCTCCGAATCAAACAACTCCTCGATACAAGGCAAGGCTCGTGGCAAAAGGTT
TTGCTCAAAAGGAAGGTATTGACTACAATGAAGTTTTCTCTCCAGTTGTAAAACATACTT
CCATTCGTATCCTACTTGCCTTAGTTGCAGAATATGAGTTAGAGTTGGCTCAATTGGATG
TTAAGACGGCGTTCTTACATGGAGATTTGGAGGAGGAAATCTATATGATTCAGCCTTGTG
GTTTCAGAGTTGCTGGAAAGGAGAATCATGTGTGTAGGTTGATTAAATCTTTGTACGGAC
TGAAGCAATCGCCAAGGCAGTGGTACAAAAGATTTGATCAATTTATACAAGGGCAGAAAT
TCACCAGAAGTGAACACGATCATTGTGTTTACTTTAGAAGACTACCAGATGGAGCTTTCA
TCTATTTGTTACTCTATGTCGACGATATGCTTATAGCTTCGAAGAATAGAGATGAGATCG
AAAGATTAAAGAAGCAGCTGGCTTCTGAGTTCGAGATGAAAGACTTGGGTGATGCACAGA
GAATACTTGGGATGGAGATTCGTAGAGACAAGAAGAATGGGAGCGTATGGTTGACTCAAA
AGTCTTATTTGAAGAAAGTGCTAGAAAGATTCGGTATGGATGACAAAACTAAACCGGTAT
GTACACCTCTAGCTCCTCATTTCAAATTAAGCTCTTCTTCATGTCCTAGATCTCAAGAGG
AGCGCGATTACATGGCTCGTGTTCCATATGCTAGTGCTGTGGGTAGTCTTATGTATGCTA
TGGTATGCACAAGGCCCGATATATCTCAAGCAGTGAGCATGGTTAGTAGATACATGCACA
ATCCGGGTAAAAATCAATGGCTTGCGGTAAAGTGGATTCTCCGATATCTGTATGGGACAG
TTGATGTTGGGTTATTGTTCAAGAAGGATTGTGGTCAACAATGTGTTGGGTATTGTGATT
CTGATTTCGCTGGAGACCTTGACAAGCGAAGATCAACAACGGGCTACGTATTCACATTGG
GTGGAGGTCCGGTTAGCTGGAGGTCGATTCTACAATCGACAATTGCTCTGTCCACTACGG
AAGCAGAGTATATGGCAGCAACTGAAGCTGTAAAAGAAGCTATCTGGTTGAAAGGCTTGT
TAGGTGATTTGGGAGTAATCCAGGAGAACATTGCGGTCTTCTGTGATAATCAAAGTGCGA
TATTCCTTGCGAAGAATCAAACATATCACGCTCGGACGAAGCACATAGATGTGAAATATC
ATTATGTGAGAGAGATTATCGAGAGCGGTGTTGTGTTGTTGAGAAAGATCGATACCAAAG
ATAATCCATCAGATATGTTGACGAAGGTAGTTTCTGGAGTTAAGTTTCAACATTGCTTGA
AATTAATTCAAATCCTTCGATTGTGTTAAGATATGTCCTTCGGGAATTTTGAACTACGGT
TGGCTTGATCCCAAATTTTGGGTACGTAGGCAGTCATAGAGATGCAGCCACTTTGGATCC
TTTTAGGATCATGTGAGGGATGATTGTGGCTCGTTGGTAGTCGGCTCAGATTTGAATAAA
TCTTCGCCGAGGTGGAGAATNTGTTGAAAAGTCAAAGAAGAGCTTGCCAATTTCAAGGTT
GGTAGCACGATTTGTTGAAGTCAACAAATTGTTGGTTACACCAACAATTGTAGAGAAGCA
AAATCAAATTTGTTTTTCAAGCCGAAAAGAAAGAATGGACAAAGGGGATGGATTTGGAAA
ATAATAATAATTAAAAATTATATTTTTAATTATTTTATTCTTTGCATAGTAATTCATTTC
TCCTATAAATAGCTAAGGATTTCATTCATTTGAAATCATCCCAAAATTGTTAAGCTTATA
AGTTTCTAAGCTTTTGAGAGAAGTGAGAGAAGTGTGTCTGGGGAATTTATCTTTCCTGCA
GAGTGTGAGAGTACTGGGTATATTTGGGTTTCTGGGAAGTGAGATTCGTTACTCAAATAT
TGTACTCTATTAATTGTTAAATAAACAATTATTCTTTCTTGCCTCCGTGGATGTAGGTTT
AATTACCGAACCACGTAAATTCTTGTGTCCTTTATTTTTCTGTAATTATTTGGTGCGCTT
GATTCCGCATTCCGCGCACAACA
>RLC32#LTR/Copia
TGTTGGATCATAAACTTGATCCAAGATGAATAAATTCAAGCCCAACTCATGGAAGGTTCC
ATGAGTAGGTATGGTTGGTGAGGTTTGAATTATTTGTGTTAGGTGTGGTAGGTGTGGTTG
GTGAAGTAGGTGAGTGGTAGGTTTTAATGAATGGTGAGGATTTGTGTAGTAGTTGAATAA
ATGAATGGTTGTGATTAGTTTGTTTCATGTATAAATACCCCCTCTCCCCTTTGGTTTAAG
CATCAAGTGAAGTAACAAAATCTCTAAGGTGTAGAGAGTGAAAAATAAGAGTTGTAATTG
GTGAGGAGTGTTGTTGAAGAAATAAAATAGTGTGTTTTTTGAGTGTTTTATTTGTTAATT
CTCCAACANAAGTGGTATCAGAGCTAGTGTTCGATGCTATATATAGTCATATAGCATATC
AAATCGAAGATCTCGACGAGAGGAACGTGACGCCGCAAAAATCATCCCGATCGGAGACCG
GACGCGCCCACACTCGCCGCCGGAAGTTTTCTGTCCTGAAGCTGAGTCGACTCACCGAGT
TGAACCAAGCTGAGCCGAACCGAACCACAAGCCGAGCCGAGCTGAACCGAATCAAGTCGA
ACCGAGCCAACTCGAGCCGAACCAAGCCGGACCGAACCAAGACTACTAAGCCGACGTTGA
CCGTTGACCGACGTTGACTTACGTTGACCGTTGACCGAAAGTTGACTCGAGTCCTTCCCA
AGGTTTTTCGACGTGCCGGATCCATCTGTGCATTCAGAATCTCCAAATTCTCACTCAATT
TGTGAGTTATGGCAAACGGTGGTATGATGTCATTTCAAGTTCCACAATTAAAGGGAAGTA
AGTTTGACAATTGGAGTATTAAAATGAAGGCTCTATTGGGTGCACATGACGTATGGGATG
TCGTGGAGAAAGGCTTTATTGTGCCAGAAAATGAAGCCACTTTAACTGCGGCGCAGAAGG
AGAATTTAAAAGACTTGAAGAAGAAAGAGAATAAAGCAAAGTATCTCATCTTTCAATCAT
TAGATGAAGATGCTTTTGAAAAGATTGCTGGTACAACCTCCTCAAAAGAAGCATGGGAGA
AACTAGAGACCTCTTACAAAGGAGCGGAGCAAGTTAAGAAGGTTCGTCTCCAAACATTAC
GAGGAGAATTTGAGTCCTTACACATGAAGGCGTCGGAGTCAATTTCTGACTACTTTACTC
GGGTTGTGACCGTTTCCAATGAATTAAAAAGAAATGGCGAGGAGTTAAAAGAGGTAAGGA
TCATTGAAAAGATACTTCGATCAGTAGACTCGAAGTTTGACCATATTGTTGTGACAATTG
AGGAAACAAGAGATCTGGAGGATATGACGATCGAGCAACTTCAAGGAAGGTTGCAAGCCT
ATGAAGAAAAACTAAAAAAGAAGCAAGGAATCGAAGAACAACTTCTCAAGATGGAAGTCA
ATCCAAAGAAAAGAGAAGAAAGCTCCGACAACGAGAGAAGGCACTATGTCCGAGGTAGAG
GCGAGGACGAGGACGAGGTAGAGGTCGTGGTCATGGACGAGGTTGGAATTTCAACAACAA
CAACTCCAATTATGCCAAAGGAGAAAGCTCAACCAGAGGACGAGGCAGAGGCAATCCAAG
ATCGAGGTATGACAAATCCCAAGTACAATGCTATAATTGTCAAAAGTTTGGGCATTATGC
TTCAGAATGCAGAGCTCCAAGCACCAGAATTGAGGAGAGAGTGAATTATGCTGAAGAGAA
AAATGGTGAAGATGGCACACTTTTACTAGCACGCAATGACACAAGTGGAGGTCAAGAAAA
TACATGGTATCTTGACACAGGTGCTAGCAATCATATGAGTGGAAACAGAAGCATGTTCGT
GCAACTAAGTGAATCTGTGAATGGCAGTGTCGCTTTTGGAGATGATTCAAAAGTACCAGT
GAAGGGTAGAGGTAACATTCTTTTTCGTGCAAAAGATGGTAGCCACCAAATAATTTCGAA
TGTTTACTATGTGCCCAATATGAAAAGCAACATCCTTAGTTTGGGTCAACTTTTAGAAAA
AGGCTATGATATTCACTTAAAAGATTATAGTCTTTTCCTAAGAGATGACAAAGGAAATCT
AATTACAAAGGTGAAAATGTCGAAGAATAGAATGTTTCCTTTAAATATTCAAAATGATGT
TGCAAAATGTCTCAAAGCCTGTCACAAAGATCCATCCTGGATTTGGCATCTTCGATATGG
GCATCTCAACTTTGGAGGATTGGAGCTACTATTCAAGAAGAACATGGTGAAAGGCTTACC
ATACATCAATCACCCTGATCAACTTTGTGAAGGATGTTTACTTGGCAAGCAGTTCAGAAA
GAGCTTTCCAAAGGAGTCAAACTCAAGAGCTCAGAAGCCACTCGAGCTCATTCATACTGA
TGTGTGCGGTCCATTCAAGCCAAACTCCCTTGGTAAAAGTAACTACTTCCTTCTCTTCAT
AGATGATTTTTCAAGAAAAACTTGGGTGTATTTTTTGAAGCAGAAATCAGAAGTCTTTGA
AGCTTTCAAGAAGTTTAAAGCTGCAGTGGAAAAAGAAAGTGGATACCAGATTAAAGCCAT
GAGATCTGATCGAGGTGGAGAGTTCACTTCCAAAGAATTTTTAGAGTTTTGTGAAGCAAA
TGGAATTCGACGCCCTTTGACAGTTCCAAGATCCCCCCAACAAAATGGTGTTGCAGAAAG
GAAGAACAGAACCATCCTCGACATGGCAAGAAGCATGCTTAAGAGTAAGAGGCTACCTAA
AGAATTTTGGGCTGAAGCTGTTGCATGTGCAGTCTACTTATCCAATCGATCTCCAACAAG
AAGCGTGTGGGGCAAGACGCCACAAGAAGCTTGGAGTGGAAGAAAACCCGGCATCACCCA
TCTAAGAGTTTTCGGAAGCATTGCCCATGTACATGTACCAGACGAAAGTAGAGCCAAGCT
GGATGACAAAAGTGAGAAGTTCATCTTCATCGGCTATGACAACAACTCCAAAGGATACAA
GCTTTACAATCCAAACAACGGGAAGATCGTGATCAGTCGAGATGTAGTTTTTGATGAAGA
AGGAGAATGAGATTTTGGCTCTGGTGTGGATGACTTCAACTTCTTTCCCATTGAAGAAGA
TGATCATACACAGATAAAACAAGTAGAAGAACAACAAGAGCCAGCTACTCCACCTATCTC
ACCAGCATCAACCACATGTGGAGATTCACCGCCATCTTTCTTAAATGAAAGAACCGAAGA
ACGTACAAGGAGTCTTCAAGATCTCTATGAGGTAACTGAGAGACATGATAATCTCACTCT
CTTTTGCCTCTTTGCTGATTGTGAGCCAGTCAACTTCCAAGAAGCTGCACTAGATGAGAA
GTGGAGAATTGCAATGGATGAAGAAATCAAAGCCATTGTGAAGAATGATACTTGGGAGCT
TACTACTCTTCCCAAAGGTCACAAGGCGATCGGTGTCAAATGGGTGTACAAAACAAAAAG
AAATGCGAAGGGAGAAATTGAAAGGCACAAGGCGAGGCTAGTTGCAAAAGGCTATAGTCA
AAAGGCTGGCATAGACTACGACGAGGTATTTGCTCCTGTAGCTCGACTTGAAACTATTAG
ACTTATTATTTCTTTGGCTGCTCAGAACAAATGGAAGATTTTTCAAATGGATGTGAAGTC
TGCTTTCTTGAATGGATTCCTTGAAGAAGAAGTTTACATCGAACAACCATTAGGCTATGT
GGTGAAAGGACATGAAGACAAAGTTTTGAGATTGAAGAAAGCTCTTTACGGGTTAAAGCA
AGCACCAAGGGCATGGAATAGCAGAATTGACAAGTATTTTCAAGAGAAAGGCTTCACCAA
ATGCCCATATGAACATGCTCTCTACGTCAAAGAAAAAGATGGAGATATTTTGATTGTGTG
CCTGTATGTGGATGATCTCATCTTCACTGGAAGTAATCCAAGCTTGTTTGAAGAGTTCAA
GAGAGTGATGATCAAAGAGTTCGAGATGACTGACATCGGACTGATGGCATATTATCTCGG
CATTGAAGTCAAGCAAAAGGAAGAAGGCATATTTATCTCCCAAGAAAGCTATGCAAAGGA
GATTCTCAAGAAGTTCAAGATGAATGATTGTAAGCCTATAAGCACGCCAGTGGAATGCGG
AGTCAAGTTATCCAAACATGATGAAGGCGAAGATATAGATCCAACATTCTTTAAAAGTTT
GGTCGGAAGCCTACGTTATTTGACATGCACAAGACCAGATATCCTTTATGCTGTTGGACT
TGTGAGTCGATACATGGAGAATCCAAAGACCACCCATTTTAAAGCTGCAAAAAGAATCCT
TCGCTACATCAAAGGTACAACTAATTTCGGCTTGTTATACTCATTTTCTAATGACTACAA
GCTTGTTGGATATAGCGATAGCGATTGGGGTGGAGATGTAGATGATCGAAAGAGCACCAC
AGGATTTGTGTTCTTCATGGGAGATACTGCTTTCACATGGATGTCAAAGAAGCAACCAAT
TGTCACGCTATCCACCTGTGAAGCTGAGTATGTAGCTGCCACATCAAGTGTTTGTCATGC
AATTTGGCTCAGAAATTTGCTGAAGGAGTTGGGTTTGCCACAAGAAGAGCCAACCGAGAT
TTGTGTTGATAACAAATCAGCAATTGCCCTATCCAAGAATCCAGTCTTTCATGATCGAAG
CAAACACATAGACACTCGCTATCATTTCATAAGAGAGTGTATTGCAAGAAAAGAAGTGCA
AATCAAGTATGTAAAATCACAAGATCAAGCAGCTGATATCTTCACTAAGCCACTCAAGCA
AGAAGACTTCGTAAAATTCAGAAGTTTGCTTGGTGTCACAGGATCAAGTTTAAGGGGGGG
NTGTTGGATCATAAACTTGATCCAAGATGAATAAATTCAAGCCCAACTCATGGAAGGTTC
CATGAGTAGGTATGGTTGGTGAGGTTTGAATTATTTGTGTTAGGTGTGGTAGGTGTGGTT
GGTGAAGTAGGTGAGTGGTAGGTTTTAATGAATGGTGAGGATTTGTGTAGTAGTTGAATA
AATGAATGGTTGTGATTAGTTTGTTTCATGTATAAATACCCCCTCTCCCCTTTGGTTTAA
GCATCAAGTGAAGTAACAAAATCTCTAAGGTGTAGAGAGTGAAAAATAAGAGTTGTAATT
GGTGAGGAGTGTTGTTGAAGAAATAAAATAGTGTGTTTTTTGAGTGTTTTATTTGTTAAT
TCTCCAACA
>RLC33#LTR/Copia
TGTCAAAATTGGCTGCATCTGTCATCTAGAAGCTTTGCATAAACAAAGAATGGTGGCACA
TGGCTTTGAAGATTGAACATGGTTTTACCCACCAAGCTTTGATGAACACGGTTTTGAAGA
AGATTTTGATAACCACGGCTTTGACTTTCTTGGCCATCATTTTGCTATAAATACAAGTGC
AAATGAAGAGCTTATTCATTCCATTTAGAGAGCAATTTAGGGAGTTGAGAGAGAGTTTAG
AGAGCTTGCATTTATAAGCTCTTGTTATAGTGATTGAGAGAGTTTGGGTGTATTGGGGTT
TTGGGAAGTGAGCTAAAATACTACAATACTTGTAACTCCTTTTCACTAGTAAAATATTTC
CTTCTGTCTTCGCCCGTGGATGTAGGCTAAAAGCCGAACCACGTAATTTTCTGGTGTCCT
CTATTGTGCTTGTTCTTTATTTTTCTTCCAATTTTATTTTAGCTGCGTGTCTGCTTCACC
CACCAATTTCCTAACANGTGGTATCAGAGCTATTGGTTGTATTTTTTGGAGTCGGGAACT
GTTCACGTATAGGGTACTATTCACGTATACGGCATTAATACGGTACTATTCACGTATACG
TTTTCAGTATACGGTACTGTTCACGTATACGGTACTTTCACGTATACGGTACTATTCACG
TATACGGTACTATTCACGTGAAACGGTGGAAGCGATCCAAGAATTTTGCGGTGCAAAGCA
GGGAATAGTGGTGTGAGTAAAGCAACTGTGTGGTTTTGTACATGTCTAGGAAAGTTCTGT
CACAAAGGCGATAAGAGCTTAAGGAGTCTGGGTTTTAAGTGGGACCATTGTGACCCCTCC
AGTCTTTCCTGGGAACTTTCCTGGTGTGCATTCTCACACATACTCACAACTATTCAAGGT
GGTATACTAGCTTGTGTGCAGTATTTATCAACAAAATGGCGGCAAAGTATGAAATTGAGA
AGTTTAACGGAAATAATTTTTCGTTGTGGAAAATGAAGATGAAAGCTGTATTGAGGAAAA
ATAATTGCTTGGCAGCAATTGGAGAAAGGCCCATGGAGATAACTGATGACAAGTGGAACG
AGGTAGACGGCAACGCCATTTCTGATCTACACTTGGCACTTGCAGATGGAGTATTATCCA
GTGTGGCAGAGAAAAATACAGCGAAGGAAATATGGGATACTCTCACAAAATTGTACGAGG
CCAAGTCACTACACAACAAAATCTTCTTGAAGAGAAAACTCTATACTCTTCGAATGGCGG
AATCTACAATGGTGACCGACCACATCAACACCTTGAAGACTCTATTTTCACAACTCACAA
CGTTGGGTCATAATATAGAGGAAAATGAACGTGCAGAGCTTCTACTTCAAAGTCTACCAG
ATTCGTATGATCAACTCATCATCAACCTGACGAACAACAATCCAGTGGACAGTCTAGTTT
TCGACGATGTTGCAGCCTCCGTATTAAATGAGGAGAGCAGGCGGAAAAATAAGGAAAACA
GACAAGCAAGTTCGCAGCAAGCGGAGGCGCTATCGGTGACGAGAGGGAGATCAACGGAAC
GTGGCCCCAGTGGGAGTCAAAATCATGGTAGATCAAAATCCAGAAGTAAGAAGAATGTTA
AATGCTACAACTGTGGCAAGAAAGGGCACGTCAAGAAAGAGTGTTGGAGTAACCAGAAGA
GAAGAGAGGGCAAAGAACCTGAGTCATCAAATGCTCAGGGGTGTGTAGCAAGTACCTCGG
ATGATGGCGAAATTCTCTACAGCGAGGCAACAACTGTTTCAGAAGGCAGAAAACGACTTT
CTGATGTCTGGCTTATAGACTCAGGAGCTACCTGGCACATGACCTCTAGGAGAGAATGGT
TCCACACATATGAACCTATCTCAGGAGGATCTGTATATATGGGTAATGATCATGCCTTGG
AGATCGCTGGTATTGGTACTATCAAAATAAAAATGTTTGATGGTACAATTCGCACAATTG
GGGAGGTACGACATGTCAACGGCCTGAAGAAAAATCTATTGTCTTTGGGACAAATGGATA
GTCATGGGTACAAAACTCATGTGGAGAATGGAATTATGAAGATCGTTAAAGGCGCGCTTG
TATTGATGAAGGCAGAAAAGATCGGTGCTAATCTATTCATGCTTAAAGGAGAAACACTAC
AGGAGGCTGATGCGTGTGTCGCATCAAATGGAGAAGAGTCAACGATGATGTGGCATCTCA
AACTTGGCCACATGTCAGAACAAGGTTTGAAGATTCTCTCTGAGCGAAAATTGCTTCCGG
GGCTCAAATCGGTAAGTTTACCATTTTGCGAGCATTGTGTTACAAGTAAGCAGCATAGAT
TAAAATTCAGTAGATCTATTGCTAGAAGTAAATGCATTCTAGACTTGATTCATTCTGATG
TTTGGGAATCACCGGATATATCCATGGGAGGTGCAAAGTACATGGTGACTTTCATTGATG
ATTATTCCAGAAGATGTTGGGTGTATCCAATTAAGAAAAAGTCAGATGTATTTCCAGTGT
TTAAAGAATACAAAGCGCGGGTGGAACTTGAATCTGGTAAAAAGATCAAGTGCTTGAGGA
CAGATAATGGTGGAGAGTATACAGACGGCGAGTTTCTTGCTTTCTGTAAGCAAGAAGGTA
TTCAGAGGCAGTTCACGGTGGCATACACTCCTCAACAAAACGGAGTGGCGGAGCGGATGA
ACAGAACTCTTACAGAAAGAATAAGAGCTATGTTGAGGACTGCTGGTCTACCCAATTCAT
TCTGGGCAGAAGCAGCCAAAACTGCCTGTTATATAGTAAATCGGTCGCCATCTACAGCTA
TTGGGTTGAAGACAGCGATGGAGATGTGGACTGGAAAGCCAGCTGATTATTCCTACCTAC
ATGCATTTGGATGTCCTGTGTACGTGATGTACAATGCCCAAGAAAGAACAAAGCTGGATC
CAAAATCTAGAAGATGTATCTTCTTGGGGTATGCTGATGGAGTAAAGGGGTATCGTCTGT
GGGACCCCACTGCCCACAAGATCGTCATCAGCAGAGATGTTATCTTTGTAGAAGATCAAC
TGCAAAGGAAAGATGAAGATGATGGCACTGTAAAAGAAAAGTCAGAGACTGTGCCGGTAT
ATGTGGAAAATAATCCAGAAGATTCAGATTCTTCTGAAGCAGCACCAGAGCACGAGGAAC
AAGAACCAGTCGAGTCCGAGGCTCCAGAAGTTCGTCGGTCAACTCGTGAGAGACGACCGC
CAACGTGGCACTCGGAGTATGTCACAGAGATCAACGTTGCATACTGTCTTCTAACAGAGG
ATGGAGAGCCTTCAACTTTCCATGAAGCTTTAAACAGCTCAGATGTTGCTTTGTGGATGA
CAGCAATGCAGGAAGAAATTGAAGCTCTACACAAGAACAAGACATGGGAACTTGTACCAC
TACCACGTGGAAGAAAAGCCATTGGAAACAAATGGGTCTACAAGATCAAACGTGATGGCA
ATGACCAAGTGGAGCGGTATCGTGCGAGATTGGTGGTGAAAGGATATGCTCAGAAAGAAG
GTATTGACTTCAACGAGATATTTTCTCCGGTGGTTCGACTCACAACAGTCAGAGTAGTCT
TGGCGATGTGTGCTACATTTGACCTACATCTAGAGCAGTTAGATGTGAAAACTGCATTTC
TTCATGGAGAACTTGAAGAAGAAATATATATGCTCCAACCAGAAGGTTTTGCAGAAACAG
GAAAGGAGAACTTGGTTTGCAGGTTGAACAAATCTCTATACGGTCTCAAACAGGCGCCGA
GGTGTTGGTATAAGAGATTTGATTCCTTCATCATGAGCCTTGGATACAACAGACTCAGTT
CAGACCATTGTGCATATTACAAGAGGTTTGAAGATAATGATTTCATCATTTTGCTGTTGT
ATGTGGATGACATGTTGGTAGCAGGTCCCAACAAAGATCGAATCCAAGAATTGAAGGCAC
AGTTGGCTAGGGAGTTTGAAATGAAGGACTTGGGACCAGCAAACAAGATTCTAGGGATGC
AAATTCACCGAGACAGAAATAACAGGAAGATTTGGCTTTCGCAGAAGAATTACTTGAAGA
AAATCTTGCGGCGCTTCAACATGCAAGATTGTAAGTCAATTTCTACCCCACTTCCTGTTA
ATTTCAAATTATCCTCAAGTATGTGTCCTAGCAATGAAGCAGAGAGGAAGGAGATGTCTC
GAGTACCGTATGCATCAGCAGTGGGAAGTTTGATGTTCGCTATGATATGTACAAGACCGG
ACATTGCACAAGCAGTGGGAGCAGTCAGTCGATACATGGCGAATCCTGGTGGAGAGCATT
GGATAGCTGTGAAGAGGATTCTGAGATACATCAGAGGAACCTCAGATGTTGCATTATGTT
ATGGAGGATCAGAGTTTACTGTCAGGGGCTATGTGGATTCAGATTTTGCAGGAGACCTTG
ATAAAAGGAAATCCACTACTGGTTATGTGTTTACACTTGCGGGAGCAGCTGTAAGCTGGG
TTTCGAAACTGCAGACCGTTGTGGCTTTATCTACAACAGAAGCAGAATACATGGCAGCTA
CACAAGCTTGCAAGGAAGCTATTTGGATACAAAGATTATTGGAGGAGCTCGGGCACAAAC
AACAGAAAATTCCTGTGTTTTGTGACAGTCAGAGTGCCTTGCACATTGCAAGGAATCCAG
CCTTTCATTCCAGGACAAAGCACATAGGAGTTCAGTATCACTTCGTTCGTGAAGTAGTGG
AAGATGGAAGTGTGGATTTGCAGAAAATCCATACCAAAGAGAACCTAGCAGATGTTTTGA
CCAAGCCGATAAATACTGATAAGTTTGTCTGGAGTAGATCCTCTTGTGGCCTAGCAGAAA
CGTAGGCAACATGATTATGGCGAAGCAGAAAGGATGGTGTGGAGATTGATTGTTTTTCAA
TCTAATCTCCAAGTGGGAGAAANTGTCAAAATTGGCTGCATCTGTCATCTAGAAGCTTTG
CATAAACAAAGAATGGTGGCACATGGCTTTGAAGATTGAACATGGTTTTACCCACCAAGC
TTTGATGAACACGGTTTTGAAGAAGATTTTGATAACCACGGCTTTGACTTTCTTGGCCAT
CATTTTGCTATAAATACAAGTGCAAATGAAGAGCTTATTCATTCCATTTAGAGAGCAATT
TAGGGAGTTGAGAGAGAGTTTAGAGAGCTTGCATTTATAAGCTCTTGTTATAGTGATTGA
GAGAGTTTGGGTGTATTGGGGTTTTGGGAAGTGAGCTAAAATACTACAATACTTGTAACT
CCTTTTCACTAGTAAAATATTTCCTTCTGTCTTCGCCCGTGGATGTAGGCTAAAAGCCGA
ACCACGTAATTTTCTGGTGTCCTCTATTGTGCTTGTTCTTTATTTTTCTTCCAATTTTAT
TTTAGCTGCGTGTCTGCTTCACCCACCAATTTCCTAACA
>RLG34#LTR/Gypsy
TGTTGCGGACCGCCCAAGTTGCTAGCCCAATTTGCCCACATTTGGGCCAGAGAGCCCAAG
ACAAGGCCAAGAGTGCTAGCTTGGCCCAATTCCGGAAAGTTCTAGGCAACTCTAGCACAT
TTGAGCTTGTAAATACTCTAGAATTCTCTATACATTTCCAGCACATGTAAATATCTAGAT
AGTTGGTAGAATTCTCTAGAATCTCTAGAGCTTGGCAAGCCTCCCCTATAAATAGGGCAT
GGCATTTAGCATTTGAACAACAAGCTTAGAGCAAGCAACTCAAGCATCTTGTAAGCTCTC
TTGTAATCTTTCTTGTGAGCAATACAATTTCTCTTATTCGGCTCCATTGCTCTCTTCTCT
CTAACTCTTTGAAAACCTCTAGGCTTAGCTAGTCGAGAAGCTCAAAGGCTTACTTAGCAA
CATTCGGCAAAGGTTGTCTAAGTGCCGCACGGGTTTGCTGCGCAAAACACTCATCCCGTG
ACANAGTGGTATCAGAGCTAAGGTTTGCACCCACGCAAGTTAGCTCACGAGCAATGGCCA
ACCCTTCGAATCCAGCACAAGAGGGTGTTGTTGGTGTGGATGTTCCACCGGAACCAAGCC
GCGGCCGTGAGGGAGAGCGCGCCCAAGGCAAGACTCGCGGCAAGTCCAAGGCCCCATCCG
TGGATGCGTTGGAGCCTCGTGTAACCACTCTCGAAATCGCATTGTCCGCCGCTCAAGACA
GCCTCGAGGGATTAGAGGAAAGAGTGGACGGTCTCGAGGGAGAATACGCCGAGTTCACGG
TGGCAACAAAAGCCCTCATCCAAGAGCAAGCGAACACTCTTCGAGGTGAGTTTCGATCTT
TTCATGATGAGTTGCTAAAACTTCGTAGCTTTGTTCAGGATGAACTACGCGCTGTCCGTG
CGGAAGTGGATGAAGTCCGCTCGGATTGGGCATGGCACAAGCGCACACTCTCCGCTAGTC
CAGCTTCCGCAAGCACGAGTGATGCGCGCCGCATTGACGTGCCAAAGCCCGACACCTACG
ATGGCACACGCAATGCCACAATCGTGGACAATTTCCTATTTGGGCTTGATCAATACTTCG
ATGCCATGGGTGTCCGAGACGAGGCATCGAAAGTGGGCACTGCACCCACCTATCTTCGAG
GCGCTGCACAACTATGGTGGCGTCGCAAGCATGGCGAGATGGGCAAGGGCATTTGCACCA
TCGACACTTGGGCCGACTTCAAGCAAGAACTCCGAAAGCAGTTCGCCCCAAGCAATGCGG
AGAAGGAAGCGCGAGCGCGCTTACGTCGCCTCAAGCAATCGGGTAGCATTCGGGACTACA
TCAACGAGTTCACTACCCTTATGTTGGAGATAAGCGACATGTCCGACAAGGATTCGCTCT
TCTACTTCCAAGATGGCCTCAAGGATTGGGCCAAGACCGAGCTTGATAGGCGTGGTGTTC
AAACACTTGACGACGCCATCGCCGTTGCGGAATCGCTCACCGAATACTCTACCCAATCCA
AAGACAAAAAGGCCAACCAAGGCAAAGGTGGGGGAGAGAGTCGCAAGGACAAGGGCAACA
ACCGCAAAGATTGGGGGCAGAAAAAGCCGCCTAGCAACAAGAGCGGGCAAGGAAAATCGG
AGGGCAAGAAGGAGGCACCAAAGCCACGAAGCCCATGCTTCATATGCAACGGTCCTCATT
GGGTACGCGACTGTCCGGAGAAGAAGTCGCTCAACGCTCTTGCTGCCCAACTCAAGAGCA
ACCCCACAATGTCCACGGAAGAACCCCAACTCAGCATGGGTTCTCTCCAACGCCTCGGCG
CACTCAATCGCCAACAGCCCACACTCGCCAAGAAAGGGCTCATGTATGTAAGCGCAAAGA
TAAACGGCCAGTCCGTTCGCGCGCTGCTAGACACGGGAGCGACGCACAACTTTGTGTCCG
TAGATGAGGCCAAGCGCTTAGGCCTCAAGGCCACCAAGGAAGGAGGCACGATGAAGGCGG
TAAACTCACCCGCCAAGCCAATTGCGGGTATTGCACAAGGCGTGCACATGACACTCGGTA
CGTGGAGCGGAAAGCTTGACTTCTCCATTGTGCCCATGGATGACTTCAAGATGGTCCTCG
GCATGGAATTCTTCGACCAAGTCCATGCCTTCCCGCTGCCCGCTACAAACTCCCTAAGCA
TCCTCGACGGGAGTAAGGCATGCATGGTTCCCACGGAACGAGGCAAGTCCGAGGAGAAGA
CACTCTCCGCCATGCAATTCAAAAGGGCTTTCAAGAAGGACCCAAGCTTCTTGGTCTCCA
TTCGGGAACTAAACGAGGAAGGAGATTGCGGAAAATCGCCAAGCCAAGTCCCTCCGCGAA
TACAAGCCGTCCTCAATGAGTTCAAGGACGTGATGCCTCCAGAACTTCCGAAGAAGCTCC
CACCTCGACGAGAGGTAGATCATGCGATCGAGCTGGAACAAGGCGCGAAGCCACCAGCCT
TGGCGCCCTACCGCATGGCGCCACCCGAACTTGAGGAGTTGCGGAGACAACTCAAAGACT
TGCTGGACGCAGGCTACATTCGCCCCTCAAAGGCCCCATTCGGTGCACCGGTCCTCTTCC
AAAAGAAAAAAGATGGATCGCTGCGGATGTGCATCGACTATAGAGCGCTCAACAAGATCA
CCATCAAGAACAAGTATCTGATTCCCTTGATCGCGGACTTGTTCGACCAGCTTGGCAAAG
CGCGGTACTTCACCAAACTCGACTTGCGCTCCGGGTACTATCAAGTGCGCATCGCCAAGG
GAGACGAACCGAAGACAGCGTGCACAACAAGGTACGGGTCTTTCGAATTCCTTGTGATGC
CTTTTGGCCTTACTAATGCACCCGCCACATTTTGCACACTCATGAACAAGGTGCTCCAAC
CATTCCTCGACCGCTTTGTGGTCGTGTACTTGGACGACATCGTGGTGTATAGCACCACGC
TCGAGGAGCATGCCCAACATTTGCGACAAGTCCTCCAAGTACTTCGAGACAACGAGCTCT
TCCTCAAAATGGAGAAGTGCTCGTTTGCCCAACAAGAAGTGGAGTTCCTTGGCCACAAGA
TTGCGGGCGGGAAGCTTATGATGGAGAATGCCAAGGTGAAGGCCATCCTCGAATGGGAAC
CTCCCACGAAAGTGCCCGAGCTTCGCTCATTCCTTGGGCTGGTGAATTACTACCGTCGCT
TCATCAAGGGCTACTCAGCCAAGGCGGCACCCTTGACGGATTTGCTCAAGAAAAACAGAA
CGTGGCATTGGTCCGAAGAGTGCCAACGCGCATTCGAGGAGTTGAAAAAAGCAATTTCGG
AGGAACCCGTCCTCGCTCTTCCGGACCACACAAAGCCCTTCGAAGTTCAAACGGATGCCT
CAGATTTCGCCATAGGTGGAGTCCTTATGCAAGAAGGCCACCCCATAGCGTTCGAGAGTC
GAAAGCTAAATGATACGGAACGCCGCTACACGGTGCAAGAAAAGGAGATGACAGCCATCA
TACATTGTTTGCGGGTGTGGCGACATTACTTGCTTGGCTCACACTTCACGATCATGACGG
ACAACGTAGCGACAAGCTACTTTCAAACACAAAAGAAGTTGAGTCCAAAGCAAGCACGGT
GGCAAGATTTTCTTGCGGAATTCGACTATCGGCTCGAGTACAAACCGGGAAAGCCAATGT
CGTTGCGGACGCTCTAAGCCGCAAGGCGAATTGGCAACACTTAGCATGAGCCAACCGAAG
TCCGACCTTGTCTCACGCATCAAGGAAGGCCTCCAACAAGATCCGCTAGCAAAGGACTTG
CTGGAGAAGGTGCTCGAGGGAAAGACAAGGCGATTTTGGCAAGAGGAAGGCATCCTCCTC
ACCAAGGGAGATCGGCTGTTCGTGCCAAGGTGGGGAAATTTACGGAAGGAAGTTATCAAG
GAGTGCCACGACTCCAAGTGGGCTGGTCACCCAGGAATTGAGCGCACCACCGCACTAGTC
CAAGCCTCGTATTTTTGGCCGCACATGAGGGACGACATCGAGGCATATGTGCGAACTTGT
CTTGTGTGCCAACAAGACAAGGTGGATCATCAACTTCCAGCGGGATTATTGGAGCCGCTA
CCACTCGCAACAAGGCCATGGGAAAGTGTCTCCATGGACTTCATCACATCGCTGCCCAAG
TCCGAAGGGTGCGGCAGCATCATGGTCGTTGTCGACCGTTACAGCAAGTACGCCACATTC
ATTGCCGCACCAGCCGATTGCAAAGCGGACGAGGCAGCCCGCCTATTCGTCAAGCACATT
GTGAAGCTTTGGGGAGTTCCAAAGAGCATTGTGAGCGACCGAGACCCTCGGTTCACTGGG
CGTTTTTGGACGGAGCTCTTCAAGATGTTGGGGACCGATCTCAAGTTCTCGACAAGCTTC
CACCCACAAACGGATGGGCAGACCGAGCGCATCAATGGCCTCCTCGAGATGTACTTGAGG
CATTATGTGAGCGCTCATCAGCGGGATTGGGCGAAACTACTCGACATCGCCCAATTTTCT
TATAACTTGCAGCGAAGTGAGGCTACGGGCAAGAGTCCGTTCGAGATCATCATGGGATTC
CAGCCCATGACCCCCAACGCCATAGCCTCAACTTACGGAGGAAAAAGCCCCGCGGCACAC
AAGCTCGCCCGCGAATGGCACGAGGAAGCGGACATCACGCGAGCCTACCTCGACAAAGCC
GCGAGGAAGATGAAAAAGTGGGCGGATACAAGGAGACGGCATGTTGAGTACAAGGAAGGT
GATCAAGTCATGATCAAGCTCCTACCCCAACAATTCAAGACGTTGCGGAAAGTCCACAAG
GGGTTAGTGAGGCGCTACGAGGGACCCTTCCGAGTTGTACGACGTGTGGGCAACGTCTCG
TATCAACTCCAACTTCCGCCAAGACTCAAGATCCATCCGGTCTTCCATGTGAGCCTTCTC
AAGCCATATCACGGAGATGTGGAAGACCCAAGTCGCGGAGAATCGAGGCGCGCGCCAACC
GCCGTTGTCACCGCGTTCGACAAAGATGTGGACTACATCATTGCGGATCGCGTGGTTTCG
AGGAGAGGCGTGCCAGCACATAACGAGTACTTGGTGAAGTGGAAAAACCTCCCCGAGAGC
GAAGCCACTTGGGAACGTGAAGATGATTTGTGGCAATTCGCTGAGCACATCCAGAATTTC
AAGCACGAGAGCGCGACGAGGACGCCGCGAGCTTAGGTGGGGGAGGANTGTTGCGGACCG
CCCAAGTTGCTAGCCCAATTTGCCCACATTTGGGCCAGAGAGCCCAAGACAAGGCCAAGA
GTGCTAGCTTGGCCCAATTCCGGAAAGTTCTAGGCAACTCTAGCACATTTGAGCTTGTAA
ATACTCTAGAATTCTCTATACATTTCCAGCACATGTAAATATCTAGATAGTTGGTAGAAT
TCTCTAGAATCTCTAGAGCTTGGCAAGCCTCCCCTATAAATAGGGCATGGCATTTAGCAT
TTGAACAACAAGCTTAGAGCAAGCAACTCAAGCATCTTGTAAGCTCTCTTGTAATCTTTC
TTGTGAGCAATACAATTTCTCTTATTCGGCTCCATTGCTCTCTTCTCTCTAACTCTTTGA
AAACCTCTAGGCTTAGCTAGTCGAGAAGCTCAAAGGCTTACTTAGCAACATTCGGCAAAG
GTTGTCTAAGTGCCGCACGGGTTTGCTGCGCAAAACACTCATCCCGTGACA
>RLG35#LTR/Gypsy
TGTTTGAGGGAAAAATAGGAAAGGCAATAGAGCGCCACGTGTCAACCAATGGAATGATTT
CAGCACAATCGGAGGTACCCTGCACAATCCGAGGTGCCCGGCATGACTTGAGGTACCCCG
TATAAATAGAGGTACCCTGCACAATTAGAGGTATCCCACACAAATAGAGGTACCCCATAT
AATTAGAGGTACCCCATACAAATAGAGGTACCCCATACAATAGGGGTACCCGCGTAATAG
GGGGTACCCCACGTAACTCGAGGTACCCGGCAAAGCGGATGCAAGAGAATCCACCGAAAA
TATCCGCCATGAGAAACGTCTCCGCCTCCTAAAAGATATTATTTGATTTTGTCAGAATTA
GGAATCAAAAACGACGTGCTAAAAGGGAGGGACAGCCGCCTGCTACCTCTGCCAAAAGTG
AAGGACACTGTCCCAAGGACAGTGGTCCCCAGCCGCCTACCCGACAGCTACTGCAGAGGT
ACCCTGGACCACTCTCCAGCGCGCGCCACGTTTCCAAAAGATGAGATACGCCGCGAACAT
GCACATAACGGCCCAAAAAATTATAAAAGAGGTAAAAGGACGTTAGCCAAAAAGGGTACG
CCACGTGGCAGCTGAGGTACTCCATATATAAAGGCGCCTAGGTTTCATTCTCCATCATGC
TCTCACTCACCCATTAACACTCACACTCCAAAAAATAGGTTTTCTTCAACCTTAAACCCT
AATTTACAGAGGGCTAGCCAGCTCTCTTTACCATAAAAGCTTGAGTTTGCTAACTTGAGC
GTCGGAGTGTGAACGCCGGGGTACCCCGGCTTCACCTCTAACCTCTATTTCACTGTTTTG
CAGGCGTGAAGCTCATTTTGAAGGACACCTCTCTTGTTTCTGACCTTCCACCATTGTTAC
CACTCTCTCTCCCCTTCTCACCTCCCCCGAATTTCAGATACACCGCACCGCACACAATAA
ACTAGTGAGGTACCCCATCTCCCCCAAAAATATAAATTTATTGTTCTAGATTGATTTTGG
CTTTTCCTACCCCAAAATCAGTTGAAAACANATTGGCGCCGTCTGTGGGGAGACGCACAA
AAAGCCTCCTCCGCGGTTACCAAACTAGTTGTTGTGTGTACTCCAATACATGGCACCCGA
CGTACCTCCCGAAGGTTTAATGGGGGATCCTACAAGGATGAGAGATGACAGCAGCAGTGA
AGGTAGTGATCCCGCAAGAAGGGTAGCCCGCATCAGTAAGGGCAAGGGTATCAAGCAATC
GACGGGTGTTCGCCAAGAAGAGGAACCTATTTCGCACAAGCGTTTTGAGGATCTTGCCCA
CGCAATACTTAGGGCGGTCGGATCTCGGGCACCCGAAAGTTCACTTCCACCAGTGACGCT
AGAAGCTCCACCACCTCAAACGGACGACCAAGCTATGGTCAGAAGAGGGGTACCCGAGGC
CAGCAAGCCAAAGCCTAGGCCATCGGGTACCCGTTCTAAGTTTCAAACCGTGGGCTCCCG
CGACGAGCGTTCCACCGCCTCTTGCAATTCCCGCAGCAGCCAGGGTACGAGGCGTGCAAA
GCGTACCCACGAGGATCTCCGTGAGAAGTTAAACGCCAAAAGGGCTTCTCAAATGGCGGC
GACATCATCGGGTACACCGAGGGTACCCCTCGAACTTGTGGAAAAGATGGAGAACCTGGA
AGCCCAAGTGAAGCTCCTCTCCGAGAAGCAAAACATCACAGCTGCACCAACGCCAATGAC
CTACCAATCGCCATTCACTATGGAGATTAGGACGGCAGCTCTCCCCGAGGCGTTCGCCAT
GCCTCAGATACCCCAATACTCGGGTACCACTGATCCCTCGGAGCATGCTGAGCTATACCG
CGACCAAATGCTTATCAAGGGTGTAGATGAGAGCGCCATGTGTAGGATGTTTACACACAC
ACTCACGGGCCCCGCGAAGTCATGGTTTCGCTCTTTGAAAGCGGGTAGCATATCTTCCCT
ACACCAATTGCTATCCGAATTTACTAAAGAGTTTTCCTACGCTTCCACTCAAGATAGGGT
AGCCTCCAAACTTGCCTTTATCAAGCAAGGGGAAGCCGAGCCTTTGGCGGAGTATGTGAG
TCGTTTCCACCAAGAGGTGCTGCGAACCGGAGCATTTGGAAACCAATACACATTGACCCA
TTTTGAGAAAAATTTACGGTTGGGCAAGTTATGGCGTTCTTTTCAAAAGAAGCGCCCACT
TTCATATGGGGAAGCCCGTTCCCGGGCGTTGCAGCAGGTGGAGATGGACGAGAAATGCCA
ATTGAAGCGCCAAGAAGATAAGGCCGATGTTACAAAGAACAAGGAGAAGCCCAAGAGGAT
GGAGGCCCCAATACCGCGGGTACCCCGAGCACGGAGCCCTCCACGGGCTGCCCTGCGGGG
ACGAGGGTATAACCCTCAGGGTACCTCAAGGGTACCCCAACCTCCAAGATCGCCACCACC
GGATCAGCGAGAGCCACCACCGAGGCCTCGGTACGAATCTTACCACCCACTGAATCGATC
CCCAGAGCAGATCTTCTACCATATTCGGGATAGCGGCCTCCTCCGTCCTCCTAAGCCAAT
GAAGAAGTACCCCAACATGAAGCGTAGCCTGAAGTATTGCGAGTTCCATGAGGACTTTGG
TCACAGCACAGCCGAGTGTTTCACCTTGCGAGAGGAAATTGAATCTTTGATTCTCAGCGG
GTACCTCAAAGAATTTGTTGCTGGCATGAGAGAAGCTCGGAAATCCGCGGAGCAGGATAA
AGGCAAGCGGGTAGCTGATGGCAGTCCTGAACGAGAGGTACCCCCTGGACACAAGAAAGG
CGTGTATGTCCGGATGATCATGGGCGGACCGACTTTAGCGGGCCAATCTAGGAGGGCTAT
CAAAGGCTATGGTAGATCGTTGTCGATAACCACCAATATGGGCAGAGAAGTCAACCTTAA
TGAATGGGGTACACCGAAGGTACCCCACCATCCCCCGCCTATCCTTTTTACAGAAAAAGA
TGCGGAGGGCATCTCGTACCCCCACGACGATGCCTTCGTAATTACGTTGAAGGTTGCCAC
TGGTAAGGTAGCAAGAACTCTCGTAGATACCGGCAGCTCCGTTGACATCATTTTCAAAAG
CGCCTTGGATCAACTATTGATTGAGTCGCCAAAGATCACCCCATATGCTACGCCTCTTAT
TGGGTTCGCCGGAGATATGGTTATACCAAAAGGCATCATTACGCTGCCCGTTACACTTGG
TAAGGTACCTCACCGTGTTGTTCATATGATTGATTTTCTTATTGTAGATCACCCGGGTGC
CTACAATATTATATTGGGTAGGCCGTTCTTAGTAGCAACTAAAGCGGTGGTATCCATGCA
CTACCTCGCCATGAAAGTCCCGGCCGCCCAAGAAGTTATCACCATTAAAGGGGACCAGCA
ATCGGCTCGTGGATGTTATTCCGTGGCCTCCAAAGTCACTTACCAAATAGCTTCCGATCC
GCCAATGAAGGGGTACCCCAGTGGCAGCCAGCCCACACCTTCCCCCTCAAAGCGAGCACT
TGCTAGACAGCGGAGAGCAGTACTCAAAAAATCTCCTCAGGTAGCCCACCCACGAAAACA
GTTGGAGTCTTCACCAATGGGGGTAGAAGCAGTTACGGGGGATAGCTCGAGGGTACCCCA
CGGGGACCAGGAGGAGCCCAGATGTGAAGTTGAGGCACCTTTGGATCCCCGAATATTGAA
AGATGAAAAGCGGGGTACCCCAGTTGAAGACCTTATTTCAGTCTCGATTTGTGCCACCGA
CCCAACAAAGACAGTGAAAGTAGGCTCCAACCTCTCGGAGGAACAAAGAGAGAAGCTCAT
CACCTTCCTACGTGAGCACCACGATGTATTCGCTTGGTCCCACTCGGATATGCCGGGTAT
CCCACCTTCCCTCTCTTGTCACAAACTCAATGTCAGCCCGCATAATAAACCGGTCAAACA
GAAGCGTCGCGCCTTCAACCAAGAGAGGTACGATGCAATTGAACAAGAGGTAGACCGCCT
ATTAGCAGCAAGGTTTATCCGGGAAGCAGTGTACCCCGATTGGGTATCCAACGTTGTTCT
TGTCAAGAAATCAAACGGAAAGTGGCGCATGTGCGTGGACTTCACCGATTTGAACAAGTC
CTGCCCCAAGGATAGCTTCCCGCTTCCCCGGGTGGACCAGCTGGTTGATGCAACAGCGGG
GCATGAGATGCTTAGTTTTATGGACGCCTTCTCCGGGTACAACCAAATCCCGATGTATGA
ACCCGATCAAGAGAAAACGGCCTTCATCACCAACCGTGGGTTATACTGTTATAAGGTTAT
GCCGTTTGGTTTGAAGAATGCCGGGGCTACCTATCAGCGGCTAGTGAACAAAATTTTCAA
GGAACAAATCGGGCGCACCATGGAGGTGTACATAGACGACATGATCACCAAATCGGTGCA
TGCGGGGGAACACCTGGGGCACCTCAGAGATACCTTTACCGTTTTGAGAAGACACCAGAT
GCGGCTTAACCCTGAAAAATGTGCATTCGGGGTCACCTCGGGAAAGTTTCTCGGGTTCAT
GGTACAACAACGGGGGATTGAAGCCAACCCCGATAAAATTCGCGCGGTTCTTGACATGAA
ATCGCCAAGCACCATCAAGGAGGTTCAAAGCTTGGCAGGCCGGGTAGCTGCCCTGAGCCG
CTTTATCTCCAAGGCTACCGACCGGTGTAAGCCTTTTTTCAAAGCTTTGAAGACCGGTAA
GAAGCTCCAATGGACACCCGATTGCGAAGAGGCTTTCCAAGAACTGAAGGGGTACCTCGT
GAATGCTCCACTACTTGCCAAACCTGAGCCGGGAGAGGTGCTTCTGTTGTATCTCGCCGT
ATCCGAGCATGCCACCAGCTCTGTGTTACTCCGAGAGGATGATAATGGGGTACAACGACC
TATTTACTACACTAGTAAGGCTATGGTTGATGCCGAAAAGAGGTACCCCACCTCTGAGAA
GATCATTTTGGCATTGGTTGTCTCCGCACGGAAGCTCAGACCATATTTTCAGGCTCACAC
CATTGCAGTCGTCACCAACCTTCCCCTCCGGCAAATCCTCCAGAAGTTAGACATGTCCGG
AAGGCTTCTCCGATGGTCCCTCGAATTAAGCGAGTTCGACATCATCTTCAAGCCTCGTTC
GGCGATTAAAGCCCAGGCCATCGCTGATTTTATTGCGGAATTCGCCAATGACTCAAGTGG
TGAAGGTGATCTGAGATACCTGTTAGATACCCCACCCACCGATGAAGGGGGGCAGGTCTG
GGAAATATATGTAGATGGTTCCTCTAACTCACACGGAAGTGGTGCGGGAGTTATTATAAT
CGACCCGAACAAGGTGAAAATATGCTACGCCCTGCAATTTGGATTCAAGGCTTCAAACAA
CGAAGCCGAATACGAGGCCATCATAGCGGGGTTGAGGATGTCGAAGGCTTTGGGAGCAAA
AAGGGTACACGTCAAGAGCGACTCCCAGTTGGTGGTAAGCCAGATTACCGCACAATATCA
AGCGAAAGAGGAAAACATGAAGGGGTACCTCGGAAAAACCAGAGAGTTGATGTCCCAATT
TTGTGAGGTTAAGGTGGAAAGGGTACCCCGACTGGAGAACAGCGAAGCCGACACCCTGGC
AAAAATGGCATCCCTTGGGGTAGCCCAGTCATCTGGCCCCATCACAACAGAACACATACC
CGCACCCAGTGTTGGTCTCCCAGAGCCATTGGAAGTAGGATCACTGTCCAACGAGGTGCT
TTGGATGGAGCCTATCATAAGGTACCTCAAGGACGGAGACCTCCCCTCAGATAAAAGTGA
AGCAAGAAGACTAAAGTATAAAGCTGCCCGGTATTGCCTGATCCAGGATACCCTATACAG
AAGAGGGTTCACTCTTCCTTACCTTAAATGCTTGGGAAGCGACGAGGCCGAGTATGTCAT
GAGGGAGATACATGAGGGGATTTGTGGCAATCACTATGGAGCACAATCACTGGCGCAAAA
AGCTCTCCGTCAGGGGTACTACTGGCCAACCATGCGGGAAGATGCCAAGAATATGGTACG
AAGCTGTGACAAATGCCAAAGGTTCGCCAGGGTACCCCACCTACCCCCAGAGAAGCTAAC
AGTTATATCTTCCCCTTGGCCCTTCGCTATGTGGGGAGTGGACCTCATTGGCCCGTTACC
TACCGGGAAGGGGCAAGCAAAACATGCAATCGTGGCGGTAGATTATTTTACAAAATGGGC
GGAAGCGGAGCCACTAACAAGCATCACAGAAAGGAAAACCACCGAATTCATTTGGAAGAA
CCTCATTTGCAGATTTGGAATCCCCTATGCAATTGTCAGTGATAACGGCAAGCAATTCGA
TAATGAAAAATTTCGAAGCTTTTGTTCGGAGTTGGGGATAGCCAACCGATTTGCTACACC
TGCCCATCCCCAATCTAATGGGCAAGTCGAAGCCGTTAACAAGATTATCAAAGGTATCCT
GAAGAAGAAGCTAGAAGAAAGAAAGGGAGCATGGGTAGACGAGCTACCTGGGGTACTGTG
GGCGTACCGGACTACTCAAAACACCTCCACCAGGGAGACCCCGTTTTCCCTCGCATTCGG
TGTTGACGCAGTGATTCCAGCAGAAATCGGGGTACCCTCTCACAGGGTTGAATACTTTGA
TGAGGCCGAGAACACCTCCTTGGTTGCTTCAAACCTTGATTTGGTGGCTGAAAAAAGGGC
TAGAGCAGAATTGAGGACAGCCATATATCAGCATCGCATTTCGGGTCTATATGAAAAAAG
GGTACGCCCTCGATCCTTCAAGAAAGGAGACTTGGTCTTGAGAAGGGTAACTCAGAACAC
TAGGGTACCCTGCGAAGGCGCTTTTGGGGCAAATTGGGAAGGACCTTACCGCATCGACAA
ACCCGTTGGGACAGGTGCATACAGGCTACTCCACATGGATGGCACAATTGTGAGGCACCC
CTGGAATGCTGCAATGCTACGGAAATATTACTAAAGGACAGTGTCTTAACCTTTAGTCTT
TTGCTGTTATTTGCTTTCTTTAATGTTTTTGTGTGGTAGGCCAAATGGGGTACCCCAAAT
GCCCTATGTTGGTCAGTTGCAACTTTAGAGTTTCTTTAATTTTCAAATGAAAAGGATAGG
AGGTCTTGCGGTCTCCCATTCTCCTCAGGGTAACAAAGCTAAGTCATGTATTGATCAACG
CTTTCGTTATCTATAAATGCATTTTCTTTCTCAACAAATATGATGTGGGTTCTTTCTTTA
TTTTTCGCCACTTCGATCTTAGAATGCAGATTATATTCATTTATCGCCATTAATATACCC
TCGCATCTGGTTATATGCAATTCTCGCCATACGCTTGTCAATTATGACTAACCTATCACA
GGACCAGCCAGGGTACCTGATATGCCTAGATCGTGACGATCTATGTAAAGCCAAGATGGG
CAACGGAGTGAACAGCCCAGGGGTAGCCTTTCTGCGGAAGCATGACAAAGCTACCTAGAC
AAAGAGAGGGAGGGTCAAAGAGGACCCGAGGGTGAAGTAAAACCGGCATACCCTAGCGGC
ACGAGGTTCGGCTTAGGTATGAGAACACCCACACCTCCGTCCTCGTACTTGAGCAAAGTA
GGGGGTAAGCTATTCAAAAATTCGGAGAGAACTTCGAAAGAATAAGAAATTGATTGGTTG
GACCAATTGCGCACTTTCAATTTTTGATCGAGATGTCGCGATGATGTTTTGATTACCTAT
TTGTGGGAAATCCGCCATGGTTGCCGAGAAGGGCATGCACCAAATTCGCCGATCTGTGTA
AACCAGCAGGCGCCTGATGTTGAATATTTGTTAAGGTACCAGGGGTACCCCATTTCAAAA
AAAAAAAATGAGAGGTACCCTAAACATTTACAAGATAACAGTTTAGCCAAGCATTCATTT
GCAGAATAACAAGCATGCAAAGTACAAGAGGACTCGGTGGCATGGTATCATAACAAAAGA
GAAGTCCCAATAATACAAAATATCCCAAGAAACCAAAAAGAAAGAAACAAGGTCCAAATA
GCAAAATGTGGATAGATCCGAAAAAACAAGAGCACAGTGAAAAGGCTACACCGAGGGGGG
AACGCCATCCCCAACATCCGTCTCCAGAGGGCGATCAGCAGAGGACTCCGAGGTACCCGG
AATATGAGCAGCCGAAGTAGGGGCATCCGAGGCAGGCAACGGCTGAAGCGCACGGGGTAC
CCTAGGCGACCCGGAAGGGGTACCCGACCGTGCCTGGGAAGACTTCTTCCTCTCTGCAAT
CGTCTTCAGAATCGTAGCCTTGTTGACAAATTTCTGCACGCGGGGTACCTCCAACTCCGG
ATCCACACTCCACACCTCCGTCATGATGAGTGAGAATGCATCCTCCGCCATCGTCTTTTG
TCGAGATAGCAGATCCCCGTTGGTGGCCCTCAACTCCTCACAATCCTTCTCCACCCGAGC
TTTCTCTCCCGACAGGCCAGCAATGCGTTCTTGCAAAGTTTTAACTTCTCGAGCAAGCTG
ATCCTCACGAGATTGACGGCTTTGAAGCTCACTCCTTAACTTGTCGACCTCTGACTGGGC
GGCAACAAGGGAGTCGAGGTCCGGAAGGCAGTGGCTGAGGAGAAAGGATGCCTGCGGGTC
ATAAAAGACATGTTAAATATATGTGTATGGCAATAGGATTAAATAAGTAAAAAAAAAATG
ATGAAGGGTACACCCGGGGTACCCCGGGAAAGCCTACCTCTTGGGTAGCCCTAAGTGCTT
GACCATAGCGCTGGCTCAAACTCATCTTGTCAGCCTCTTCAGCAACCTCGGAGGTAACAT
TTTCAGCAGAGTAGTAAAAACAGCGAGCCAAGTGCGAAACCTCCTTGTTGGAAGCCGGGT
CTAGGTCACCTTCACGTAACTCATCGGGGAAAGCGGAAACCAGCCCGAATTTTCTCTTCT
TCGAGCGAGGGGTACCCTTCGACCCGCTGTGGGAGGTACCCTGAGATTTCCCCTTTGGAC
CGGGAGCTCGAGGAGGTCGGGAGCCTTTCGGGGGTACCGCCGAATCCTGAGATCCGGAAG
CACCGCCCACTACCGCTTGGAAAAAGGCGTCAAAAGCGTCACCCGTCGATTCCATGACTG
CACCCAATGCACAAAAGTTATGTTAGCTGGACAAGTACTAAGTACTACAAAAGTAAAAAT
AGGAAATGGAAAGCGGGGAAGCAAAACAAAGAATGCAATGATAATGGGGTACCCCAGTCC
CATAAATAATAATAGGGTACCCCCCGACACCCGAATCATACATGAGTCACCCCCAGGAGC
AGGTGGAGGACTTCGGTCAATCAGCCCCGCTCTCCATAATCGGCTCTCCTCCAGCACATC
ACTACCCCTCTGTGCACCTCGAAGCCTATCCACAAACTTCTTCACCTCTCTCCCCACCTC
CTGAACTGGGCATGATCCTTTAGCCCATGTCACACCTGCGAAAGCATAAAGAACCCAAGG
TTAGCGAGACATTCAGGCGAAAGATTCCGATAAAGAACCATAAGTAAGGGAGATACTTAC
AGTCTACATTGAAGGAATGGGGAACCTCCACGGGGTTGCCCTTTTCACCCAGAGTCTCTG
TCCCCCACCTACCCTCAGCGACAAACCATCCCTTTCGGTAACCCTTCTTCAAGGCGGGGT
TCCCCTCAACGATGTGGCCATGATCACCCCAGGGGGAGAAGTAAGCAATGCCGGGACCCT
TAGGCTTCTTGAATTGGTAAAGGCCCCTCAACTCCCGAACAGAAATGTCGCGCTTCACGA
CCTCCAACCATAACACATGTAAGCCCGTCAGTGTCCTCCACCCTGGAAGGGACAGCTGCC
CAGGAGCTACCCCCAAATAACTAAACATTTTCATAAAGAATGGTTGGAGGGGCAGGCGGA
GTCCTAGATCGAAGAGGTCGATATGGAGAGCAATCCCATCAGACTTTGGACACTCGGGTC
GCTCATCCACATGGGGTACCCTAAGCTGGACAGACGGAGGAATATTGTATTTGGCTCTAA
TTTGTTCTAAGTCCCCCAAAGTAGCCCTCCTAATGCCTAGGGAAAAAGGGTTGCTAGATT
TTGAAGGTGTGGCAGGGGGAGATTTAGGCGGCTGGTCCGAGGAACGAGCTGGAACCTTAG
GCTTGGTTGACTTACCCTTCTTTCGAGGATGGGGGGTAGGCCGTTTACTAGGAAAGCGTG
GGCTGACACGAGGGGTACTCCTAGGGGGAGGGGGCTCAGAACGAGAATTACAACTCCTAG
AGGAACTAGGAGGGGACCGATCCCCCTCGCTAATGGAGATGTGGGAAGGGGAACCCGCAG
GAGGGCTGTCAACCCTACTAGCCCCAACTTTACGTCGCTTCCTCGGGGGTCCCGTGTGTT
TCTTGCCCATCTACTTTCCCCCAACAACACATCCACAAGACCCCCAACAACACATCCACA
AGTTCCCCCAACAACACATCCACAAGCCCCCAACAACACATCCAACAAGCCACACGTTTC
CCAAACAGCAACATATCCATACCAAGCACCATCCACCACACATCAACCACCAAATGCAAA
CACCAACCAACAAAAAAAAAAAAAAAAAAACAACAAAAACCAAAAATAAATTTTTCTCAG
AGTATGCAAAATAGCGCCACTGTAAATGCGCCAAAGGAGGAGAAACGAGGAGGGATACCT
ATGATTCACCAACTCAGTAGATCGGGATTGAAAATCGTGGCGAGACGAAGCTGCAGGCAA
CCAAAAACAGTGGGTAAAAATATGCAAGTATAAAAATAAAAAATAAGCTTAAATATATGT
AATTATTTATAAATAAGTAAATAAATAAAATGAAGAACGAAGAAGCTGCAGCAAACCGGC
GTCGGCTGTCATGGCTGCAACCACCGAGAACCGACGCCGGAGATCGCAAACCCTGCGCCA
AAGAGACGCCGGAAACCACCAAAGGAGAACGCCGGCCAAAAAAAAAAAAAAAAAAAAAAA
AAAAGAAAAACCGAGAAGCTGCAGCCACAAACCGACGCCGGGAACTGCAGCCACCAAACC
GACGCCGGCTGCCGCGGCTGCAGCCACCAACGACGCCGGCGCCACACCAAACCGACGCCG
GAAATCGCAGAAAAAAAAGCAAGCCGAAACGAAAAAAAAAAAAAAGAGAGAAGAAGAGAG
AAAGAGAGAGAAAGCAAGAGAAAAATGAAGAAACAAGGAAGGGGGAGGGTTACCGTGTGT
ATCGCCGGACTGAGATCTCGCCGTGAGCCGCCGGAAAATCGCCTTGAACCGACCAGATCT
GGAGCCCAAAACCGCCACTGCAGCAGCCGAGATCCACGCCGGAAAACGCACCAGATCAAC
GCCGGCCGAGAGAGAAAGAGAAAGAAGAAAGAAAGAAAAGGAAGAAAGAAAAGAGAGAAA
GAAGAAAGAGAAAAGAAAGAAAATGGAGAAAGAAAGAAAATGGGAAAGAAAGAAAACGGA
AGAAGAAGGAAATAAAAGAAAAAGAGTAAAGGGAGAATAAAGCCTAGGGAAGATGAACGA
GGCTAAAAAAAAAAAAAAAATAAAGAAATTTTTATTTTTACCTGTGATAATGTTGATGCA
GTTAGAAGAAGAGACGAAATTATGGAAGAAAAAGGCTACTGGAAATAATCAATTTTTTGG
GAGTTCGTTTGGGGATTTTCAAAATTTTGACACACGTCAGGAGTTTTAAATTCAACCTGA
CAGAACACGTTGCCCAAGAAAGGAGTTCAGGGATGTTTGAGTGAGATTGGTATTTTCAAA
ATTCAAACTGCGTGTCAGACGGCTGCCACTTCCCAAGAAAAAGGAGAGAGACATATGAAG
ACAACTGTTCGTTCTCATCGTAAAAAAAAAAAAAAAAAAGCGGGAAAAGGAAAAGACAAA
GAGAAGATTTTTAGTTCGAAGTACACAAAGTTTAGTCAAGGGAAGAAGCTAAGCAAGGTA
CCCTCCGGTCCAGCCGCGTCGCCACGTGTCACTCATACAATGAGTTTCTTTTGCCTCCAA
TACTTCTCGCCAAAAAGAAACTAGGGGGATGTNTGTTTGAGGGAAAAATAGGAAAGGCAA
TAGAGCGCCACGTGTCAACCAATGGAATGATTTCAGCACAATCGGAGGTACCCTGCACAA
TCCGAGGTGCCCGGCATGACTTGAGGTACCCCGTATAAATAGAGGTACCCTGCACAATTA
GAGGTATCCCACACAAATAGAGGTACCCCATATAATTAGAGGTACCCCATACAAATAGAG
GTACCCCATACAATAGGGGTACCCGCGTAATAGGGGGTACCCCACGTAACTCGAGGTACC
CGGCAAAGCGGATGCAAGAGAATCCACCGAAAATATCCGCCATGAGAAACGTCTCCGCCT
CCTAAAAGATATTATTTGATTTTGTCAGAATTAGGAATCAAAAACGACGTGCTAAAAGGG
AGGGACAGCCGCCTGCTACCTCTGCCAAAAGTGAAGGACACTGTCCCAAGGACAGTGGTC
CCCAGCCGCCTACCCGACAGCTACTGCAGAGGTACCCTGGACCACTCTCCAGCGCGCGCC
ACGTTTCCAAAAGATGAGATACGCCGCGAACATGCACATAACGGCCCAAAAAATTATAAA
AGAGGTAAAAGGACGTTAGCCAAAAAGGGTACGCCACGTGGCAGCTGAGGTACTCCATAT
ATAAAGGCGCCTAGGTTTCATTCTCCATCATGCTCTCACTCACCCATTAACACTCACACT
CCAAAAAATAGGTTTTCTTCAACCTTAAACCCTAATTTACAGAGGGCTAGCCAGCTCTCT
TTACCATAAAAGCTTGAGTTTGCTAACTTGAGCGTCGGAGTGTGAACGCCGGGGTACCCC
GGCTTCACCTCTAACCTCTATTTCACTGTTTTGCAGGCGTGAAGCTCATTTTGAAGGACA
CCTCTCTTGTTTCTGACCTTCCACCATTGTTACCACTCTCTCTCCCCTTCTCACCTCCCC
CGAATTTCAGATACACCGCACCGCACACAATAAACTAGTGAGGTACCCCATCTCCCCCAA
AAATATAAATTTATTGTTCTAGATTGATTTTGGCTTTTCCTACCCCAAAATCAGTTGAAA
ACA
>RLC36#LTR/Copia
TGTTAACATAAATATGCTTCCTTATAGGGGGGGTGAATTTTGATGATAACAAACATGATT
AAGATTAATTAATCTTTTAAAAGAACTCAACATAATTTTTCATCTAATTTTGACCAAGTT
TAATAAAGTAGTTTTTCACAATATAAAGATTTAGGAGACAAAAGAGTCATCTTGCAAAAT
AGTTCACTGCAGCAGTTTTTGTGGAAAACGGCGATCCGACATGTGTAGTAAACGGCTCGC
CGATTTCAAGCTTTCAGAACTTGAAGATTCCACTAAGCAAGCCTCTAAGGACTCAAACGG
CTAACCGACACTTCTGATAAACGGCTCGCCGATATCAACCAGAGATTATCCTAGTCTCTG
GACCTAAACGGTGACCCGACACTTACAATACTCAAAGTAAACGGTTACAATTGTTTTCCT
CGCACGATATCAAACATTACGAACTGAAGCCTAGTCTCTGGACATATGAAGCAAACGGTG
ATCCGACATCTAGATAACGGCGATCCGACAATTTGCAAAAATCAGCCCAACGGTCATATT
GACCAGTCAAACGGCGATCCGACATCTAGCTAACGGTGATCCGACAGTGTGCAGAAAGTC
AATAACGGCTAGTTTTCAGCTGCAGCTATAAATAAGCCGTCATTCAAATTCAAACAACTG
TTTGATCACCGTTACTAGATGTCGGATCGCCGTTTGACTGGTCAACACGACCATTGAGCT
GATATTTGAGAATACCGAATCTTCATTGAGCTTCAAAACACACTGTTGTTTCTCGCTTCA
TCTATCTCACATATTGGGTATCATTTTGTAATCTTAAATATTGTGAGAGCAAAAACAATT
TGTAATCTTTTATCTTTGAGTGATTGTAAGTGTTGGGATACACTTGGGGTTAAGAGATTA
GGGATAATCTCTTGTTGTAAAGGTTATTGACGAACCTTGGAAGTCAAGTGTAAGTGCCAT
TTGAAGCCTTGGAGGCTTGCTTAGTGGAATCCTCAAGCTCGGAAAGCTTGGAGGCGTGGA
CGTAGGATCGAGGTTGGCCACAAGAACCACTGCAGTGAAAAATCTTGGTGTTTGAATCTC
TCTTCCCTTAATCTTTTTAATATTGTGATACTTAATTGAACTTATTGCTTTAAATTTGAT
TAATAATTGCATTGAGTTTTTAAAGTTTAATCAAAATTGAATAAGTTTGTTAGAATCCCA
ATTCACCCCCCTCTTGGGTTGCATAACTTGTATTATCANATTGGTATCAGAGCCTCGTTC
TCTTATTATGACTTAATCGTCTAGAGTAAAAGATCCATGGCAACCCTAAATGACTCAACC
TTTAGAGAAGGGCAATCCACAACTAGACCACCATTTTTTGATGGTAATGATTACTTGCTT
ATTGGAAAAAAACTAGAATGAGAATCTCAAAAATTTGCAAGCCTTAGATTATGAAATTTG
GGAAGTTGTTTGTGATGGTCCATTCATGCCTACGTTTAAAGATGAAGTAGGAGATGATAT
TCCTAAACCATCAAGTCAATGGAGTGAGTTAGAAAAGAGAAAATGTCTCTAAACTCATCA
TCAAAAAGAAAGCAAGGCTATGAATGCTTTGTTTTGTGCCCTTGATAAGAAAGAATTCCA
TAGAGTATCTAGTGAAATATGTGAAAGTGCACAAGAACACACAGATATGGAACAAACTTG
AAGTTGTCTATGAAGGGACAACCATATCAACCAACCTCCATACCATCAAGTTAAAGAGTC
TAAAATCAGTAGATACACTCGTCAATATGATACCAAAGTTGTTCCAAATGGAACAAAATG
AAAATGTGTATTCTATGTAATACTAGATTCACGGACACAAAATAGTGAACACCCTAGGTG
CCTTAGGGAAAACCTTCTCAAATAGTGAGAAAGTTAAGAAAATCATTAGGTCACTTCCAA
AAGAATGGAGAAACCTAAAATGGGGCTGTGAAGACGAACCGCCAGGGTCATATTTGAAGA
GGCCAAAAATTTAAAGCTGCCGCAATTACTTTACCTCTTGATGATTTAATTGGTTCTCTA
AAGGTTGCAATTTCATATCGAAGATGATTTTGCTGCAGAAAAAGGGCATGAGCTCGGTCG
AGAAGAAGCTAAAAGCATTGCTCTCAAAGCTTCAAAACTGATGCTATGAGAGTGATGGGG
AGAGTGAACCGGATGATGAAGAGCTAGCCATGCTAGCATGCACTGCTGGCAGGAGGTTCA
GAAACGCTATTCTTCAAGAAAACCGGAGTCTAGCCCCAAGAAGAAATTTCAGAAACTCAT
CCTCAAGAACCATAGGGAGAAGACTCATTCAGGAGGCAATCACCTGCTATGAGTGCAAGA
AGTGTGTCTTCTTTTTGAGGATGTGGTCCCTGGCCATTTCCCACGCTTCTTATAAGATCG
GAGTGCAGAAATAATCACTTATCCGAGCTTACGAGTCTCGAGAAAAACAAACTCAAGAAG
AAAGCCATGGTTGCAACTTGGGATGATAGTGAGGAAGATTCAATAATGATGAAGAAGGAT
TGCAGACTTTAGAAGTATCAAACCTAGCACTCATGGTCAATAGGAGAGGATCAGATGATC
TCAATGAGGTAAGTGATCCTAAAGACCTATGATGAATTTAGTGACCTCATCAGTATGATG
CTTTTTAAGAGTTGCATAATGAGTTGATGAAGATTGGTAAAAAGAATGTATGTCTTAAAA
AGGAAATGGCAAAGCTTAAAGAATGAAAATGAATCTTTAAATGCAAGAATTGGATGCCTA
GAAGTAGTCAACAAAACATTCGCATGATGAAATTGCATTATCAAATGAGAAAGTTCTTTC
CTAGCGGTGTACAGATCTAATCTTACATGAGCATTTCCTAGAATCACACATAAATCGAGT
TGATCAAAATGAAAACGAATTGCTCAAGAAAAAGAATAAAGCTCGTCACGATGAGTTGAA
TGAAATTGTATTTTGAAATTTACAAATGGGCAAAAGATGTTGGATAATAGGTGCTTAACT
CACAAAAATGTGTTTTTGATAAAGGAGGACTTGGGTATAAGCCTAACTTGAAGCAAAAAT
ATTATAAGAATTCCGAAATTTTAAGAGAAAAAGAGGGAGTTAAAGCTACCTCCACAAATG
ACTCATAAGATTGCTTGGCATTATTGTAATCAAAATGGTCACATGAAATATAGATGTCCT
GTGAAAAGGACCTATGCATATTATGGTGTCATGAGCAGTGTATTTGGGTTCCAAAAGGAA
CCGTTGCTATACTCTCAAGGACCCAAAAAGCTTTGGGTACCTAAAACTTGAGAGTTTAGA
TAGTGCTTGTAGGGCTTAATGTGTTAGAAGAAGAAAAATATTTGGGTAATGACAAATGGT
ACTTGGACAGTGGTTGTTCAAGGCACATGACCGGAAACTATGCATGGTTCTCAAGAAAAG
AGGATCTTAACCGGTTAAAATGTGTGAAAATGGTGGAGACGTATCGTAATCTTCAATTTG
GAGACAACTCAAAAGGAAAAATTCTTGGAATTGGAAATAGAGAGTTGGTAAAGTTTCTTC
AACTCTAATTGAAGTGAGAGAGAGAGAAGAATGTATGTTTGGTTGAGAACTTGAAACACA
ACTTAATTAGCATTAGTCAATTAACGTGTGACAAAGGCGAGCCGTTATAAAGTTATCGGC
GATTTGATAAATTTAGTTGTGTTATTGAGAAAACTCATATGATGGCAAGACCTTTTTTGT
TGGTAATAGCGATGTGGTAATGTTTATAGCATTGACATAAGAATGTGCATCTACTCGGCG
AGTTGATAAATGTTTTTCGGCATTGCACTGATGATTGTCAGAAACTTCCATTGGTTATGG
CATAGAAGGTTAGCCGTTTATTGACATGCAAGTATGGATTTGATTTCAAAAATTTCGAAA
GATGATTTAGTTAAAGGTCTTCCGAAAATTGGTTTTCTATTAATACATTTAAAGATAAGA
TTTGTGAAGCTTGTCAATTTGGAAAACAAATCAAAACTTCTTTCAAGAATAAAAACCATA
TTTCTACTTCAAAACCACTTGAACTTCTTCACATAGATCTTTTTGGGCCATCTAGATATG
CAAGTCTAAATGGCAAATATTACATGCATTTGTGATAGTGGATGATTATTCTAGATATAC
TTGGGTATTAAGTTCTTAGCCAATCAAGGATGATGCTCTTGATGCTTTTAAAGTGCTTTG
TAAGAAATTACAAAATGAAAAAGGGCATGGTATTGCATGCATTAGGAGTGATCATGGAGG
AAAATTTGAAAATCATGCATTTGAGAGTGGTTTTGCAATAATCTAGGCATTGAGCATCAA
TTTTCATCACCTAGAACTCCACAACATGAAATGGAGTTGTTGAGAGAAAGAATAGGTCTA
TTCAAGAAATGGCTAGGACCATGTTAAATGAAAATGCATTACCAAAATATTTTTGGGCCG
AAGCCGTCAACACCGCTTGTTATGTTTTAAATCGGGTGTTTTGAAAGATGATTAGACCTA
ATCTTAACAAAACTCCATATGAGCTTTGGAAAGATAGAAAACCCAACATTGGTTATTTCA
AAGTTTTTGGATGCAAATGTTTTATTTAAAGTGCTTGAACACAAAAGACAATCTTGGTAA
CTATATATTTGATCCCGGTAGTTGAAAATCCGACAGAATTTTGTTGGATCTTTCTAGGCT
ATTCAAATCAAGAAAAGCTTATAGAGTCTATAACAAAAGCCACTAGTGCTCTTCCTATCC
ACTTTAGTTGTGGAAGAATCCATATCCGAAAGCATGTTACATTTGATTGAGTCTAACCCC
TCCTCTACGGTACAGAAAGCCGTTGTTTATGATGATGCAGATGAAGAATAACAAGAAGAA
CCATCAAAAGAAAACCAAGAGGATGCACCACAAGAAAATCAAGAGGATGCACACGAAGAA
CCACTAAATATGGAGTCGGGTCTACTTGCAGTCAAATAAAATAGTAATTCGCTCAAACAT
CGATACATTTTGATATCCACTTCTTTCCCTCTCCATCTTTGTCCAGCTTAGGAGTGGTGC
TCATAGGTATGTCTCTTCTCTTTGAACCCTAAAGATGAATAATTTTAGGAGATCCCTCAC
GTACTTGGCTTGAGGTATTACAACTAGATCATCGTTTTGTTCACTTAGAAATACTTGTGA
GCATAATGCATTCATCTCTCAAATTGAACCCAAATCCTTTGCGGATGCACGATGAAAATG
ATGAATCTTGGATTATGGCAATGCAAGAGGAATTAATATCATCAATTTGAATAGAAACAA
TGTGTGGGAATTAGTTCCTAAACCTGAACAACAGAGTAGTATCCGTTATAGGTACTAAAT
GGTTATTTAGAAATAAAGATGGATGAATCCATCATACCATGCTCTAGGTGCTTGTTTTAA
CCATACAAGGTTGTAAGCAACTTATAAAGCTAGTTTAGAAATTGCTCAATGTTAAAACCA
AGAAGAAGGAATTGATTTAGATGAAACTTTTGCACCGTAGCCAGAATAGAATCAATTAGA
AAAGTGTTGTTGGCATCTGCTTGTCATAAAGATTTAATTTTATTTCAAATGGATGTGAAA
AGTACTTTCCTAAATGGTTATATTATGGAAGAAGTGTATGTAAAACAACCCCCTGGTTTT
GTCAAAATGAAAAATTTCCAAATCATGTTTATAAGTTGTTAGCCACAAACCTTGTATGGT
TTAAAACAAGCACCTAGAGCATGGTATGATAGACTTAAGAATTTTATGTTTGAAAATAAC
TTTTCAATGGGTAAAGCGGATACTACTCTATTTGTTAAGCATAAGAACTAAGACATACTT
ATTGTTTCTTTCAAATTTATGTTGATGATATTATTTTTAGTTCTACTAATGAATTGTTGT
GATCAAAGATTTTTCATCTTGTATGAGCTCAAAAGAATTTGAGATGAGTATGATGGATGA
GTTGAAGTACTTCCTTAGGCTTACAAATAAAACAAAACGAGGAAGGAATTTTCATAAATC
AAGCCAAGTACGTAAGGGATCTACTCAAACGATTCGGCATTGATGACTCAAAGACCAAAA
ATACACCAATGAGCACAACAACCAAGCTCGACAAAGATGAAAAAGGTAAAGAAGTGGATA
TCAAAATGTATCGAGGTATGATCGGATCCCTACTTTATTTGACTGCAAGTAGACCCTCCG
ATATCATGTTTAGTGTATGTTTGTGTGCAAGATTTCATTCATGTCCCAAGGAATCTCATT
TGCTTGCATTGTTATACAAAGAATTTTTCGTTATTTGAGTGGAACCATAGATATTCGCCT
TTGGTATCCTAGAGGAACTCATATAGATTTAACATGCTTTTCGGATAGACTCTGCAGACT
TTGCTGGTTATAAAATAGATAGGAAAAGCACTAGTGGAAGATCTTGGATCCAATATTCTA
GGACACTCTCTTGTTTCATGGTTTAGAAAGAAACAAAATTCTGTTGCACTCTCAACTACC
GAGGCTGAATATATAGCTGCTGGAAGTTGTTGTGCACAAGCTCTTTGGATGAAACAAACA
CTTAGAGAGTATGGTATTAATCTTGAACAAATTCCTATTAAGTGTGATAAATACTAGTGC
TATAAATCTTTCAAAGAAATCCCATTCAACACTCTCGAACCAAGCATATAGAAATAAGAC
ATTTTCATTTCTTAAGATCCTGATCATGTTCAAAAGAGACCGATTCTTTCTCTCAACAAT
TGCATTTTAGAGTTTATTTCTACGGAAAAAAAACTGATGCTCATTGCCGATATTTTTACA
AAACCTCTTTGCGAAGAACAATTTTCAAAAATTCGGCATGAACTTGGGATGATGAAATTT
TCACATTAACATCTTAATTCATACGCTATTAAGTCTATTATCATTGATTGATTTATGACT
TGATACTTTAATATCTATGAAATGCTCAATCTTAATAGCTACATGTAATGTGTATGTATA
TTTGGAAAATGTATGAATTATCACAAATGCATAATTTTTGCAATTTAGACTTACATATAT
AGATGTTCATGAATTATGCATTGAAATGACACTCAAATCATTTTGGATCAATAAAATGAT
CTTTATTCTTGAGAAATGTATTTAATAGTTAGCCAAATATCAAAATAAATGTGCGAAATC
ATATGTTGTAGAAAACGAATTTTCGGATGGCCGTTATTTAAATAAACGGCTAACCGTTTT
GGGGTAGAAACAATGGAAGGATGTTCTAGCCGTCTATCGGTTCGCCGATAACTAACTATC
GGCTCGCCGTCCTGATACAAATTTATTGAGAGGAGATGCACATTCTCTCTGGACCCTATC
GGCTTGCCGATATCTATTTCCAACAAAAAACGGCTCGCCGTTCTCATGAAATTTTTTTCG
AGAACTCTCTGGAATCTGTCGGATCGCCGATATCTTTATAACCTTTGGCTCACCGTTATC
ACGCGTTAATTGAACAGTCCTTCATCTTCTCAACCAAACATACATCCTCATTTCGAGTTG
AAGTCTCTTTCTCTCTCTCTCTCACTCCAACCCGCGACTAGAACTTTTCCTTTCGAGTTG
TCTCAAAAGATACGTCTCCACCATTTTTCTTGTCATTTTTCATCAAATTGAAGCATTACA
AACCATTTTCTATCATGTGCCTTAAACCACTTTTAACCGATTAAAATCCATTTTTCTTTT
TCTTCAAACCCTTCAAGAAAAATCTCAATTTTGAAACACTAGAACCAGCCAAAGCTTTTT
GGGTCATTTTGAACCCAAATCTCTTCCTTTTGGAATCCAAATACATTTGAACCCATAATC
ACTATCTCATCTCTCAGGACAACTTCATTTCATGTACCCATTTTTTTTTTTGATTACATC
AATGGCGGAACGACCTCAAAGGCGTGTTCGAAGGTAGCCCAAGCACACTGCTTCTCGTCG
TTCTAGTCCTTCAAGGTCTCCTCCTCAGGACTATATCGAAAGCCTCCATTTTACCAATGA
CACCTCTGCTCAGCGATTTCGTGAGAAATTCATGGGTAAACCCGTAACTCCTTCATTATT
CTCTTAACATTTCTGAGTTTTAGGATATTTCCATTTGTGGTCAATTCATTACTCAATTGC
TTAATCATTGGAAGCAAGCTTTAAGTATTGATGAACCCATCTATGTGTGATTAAAATCTC
GTGCGAGATGCTAGGTCTTTTATTCGAACATGGAATTCTCCTCTTCTTGTCGTGTTGAGC
TTCATACTTCTGTAGGAGGAATTCGATTGAATTTAATGAATCGAATTATGTAGTATTCTA
GGAATTTCTTATGGAGGCTTAGACATTTACACTTCTAAGAAAGAAATTCTTTTTAGCAAT
TTTCATCAACTCATTATGTGGATGGTGTACGGAATCATTTAATTCGTCATCGTCGGGATC
TCTCCGATGACATCTGCTCTATGTCCTTTAGGTCATCAACTCCTCCCATTTCCATGAGTG
CTAGGTTCGAATATTCTTCACATCATTCTCCAACACATGGTCACTCCTAGCCAGGGTCAC
ACTGATGAGGTTACTAGCCTTGATATTGGTCTATTAGATTCTCTTGAATTCGTTGACGCC
ATGTGAGCCTATCCTACACTACTATCTGACATATGCTGGCCACTCCTAAAGTCTCCAAGC
GATCGCTTCCTTATGGCAGCATCTTTACTAAGATCTTGAAGTACTTTCATGTTCCTATCG
TCGAGCCTGTTTTTCTCGAGACTCGTAAGCTCGGTCGAGAAATTATTTCTGCCATCGGTT
TTTTTAAAAAGCGTGGGAAATGGGAAAAGACCACATCCTCTAAAAACGAAGCCACCCTGC
TTGCACCGAGGATGATCGCATGTGAATGAGTCTACTCCGAGGATGAGCTCCTGATTTCCG
TCTTGGGGCTAGACCGCGTGTTCCTCGCCGAGCAGCAGCACCAGCAGCCCTGCACCAGCA
GCAGGTTCACCTCAGGATGACGAGCCTACCGAGACTGCCGTCACTCCTACAGCATCAACT
GTTCCTGAGGATCGCTTTCAGCAGCTTCTCGACCGAGTGGATGTCCTGTCCCAGCAGCAA
CAACAGCTTCCATATGATTTTGCAACCTTTCGAGAGCAAATTTCATCATCAGCAGGTAAT
GGAGTTAATTGCTGGGCAGCGTCAATAGCATTCTTTTTAGGTCTCGGTTACTTTGGATAT
GACCCCAGCAGTTCCTCTTCACAGCCACCATCTTAGAAGGTTTTTCTTAAGGCCCCTATG
ATATTCACACAGACATATCTCATTTCATCTAGTTTACATAGAGTATATAATGTCATTTAT
TTTGTGGTTATATTTGTGATAACTCATATTGTTGGATATATGCACTTAATTTAGACTGTT
TCAGTTGATTTTTGCTTTTATAGACAATTTCAAGTTTATTTTACTTCTCTTGTGGACGTG
TACAACTGTTGGTATGGAGGTTGGTTGATATGGTGGATATCTATATGGAAGTGTTTCTTA
TCAAGAACTCAATGTATTGTTGAGGAAATACTCATAGCCTTGGATTTCAGGGGAAACTCT
GCCAAATTTTTCCAAACATAAGTCATTCCTCTGACTCGATGGTTTAGGAACGTCTTTTTC
TTTTTCATGATGAAGGGGGAGAGAAACTAAAAAGTATTGGCATGCATGAGTTTATTGGCA
TAAATTGATTATCACAATCAATTTGTCATATTTAAAAATCTTTTGAGATTAACAATTAAA
TTCTCATTCTATTTTTCCAATGGGAGTTAACAATTCTTTCAAAAAATGGTATTTCACTTA
GGGGGAGCACATATTTAAAGGGGGAGTCATTCAAAATTGCCACAAATATTTTTTCTTGAA
AAGTTTGTCATCATCAAGAAAAGGGGGAGATGATACCAATNTGTTAACATAAATATGCTT
CCTTATAGGGGGGGTGAATTTTGATGATAACAAACATGATTAAGATTAATTAATCTTTTA
AAAGAACTCAACATAATTTTTCATCTAATTTTGACCAAGTTTAATAAAGTAGTTTTTCAC
AATATAAAGATTTAGGAGACAAAAGAGTCATCTTGCAAAATAGTTCACTGCAGCAGTTTT
TGTGGAAAACGGCGATCCGACATGTGTAGTAAACGGCTCGCCGATTTCAAGCTTTCAGAA
CTTGAAGATTCCACTAAGCAAGCCTCTAAGGACTCAAACGGCTAACCGACACTTCTGATA
AACGGCTCGCCGATATCAACCAGAGATTATCCTAGTCTCTGGACCTAAACGGTGACCCGA
CACTTACAATACTCAAAGTAAACGGTTACAATTGTTTTCCTCGCACGATATCAAACATTA
CGAACTGAAGCCTAGTCTCTGGACATATGAAGCAAACGGTGATCCGACATCTAGATAACG
GCGATCCGACAATTTGCAAAAATCAGCCCAACGGTCATATTGACCAGTCAAACGGCGATC
CGACATCTAGCTAACGGTGATCCGACAGTGTGCAGAAAGTCAATAACGGCTAGTTTTCAG
CTGCAGCTATAAATAAGCCGTCATTCAAATTCAAACAACTGTTTGATCACCGTTACTAGA
TGTCGGATCGCCGTTTGACTGGTCAACACGACCATTGAGCTGATATTTGAGAATACCGAA
TCTTCATTGAGCTTCAAAACACACTGTTGTTTCTCGCTTCATCTATCTCACATATTGGGT
ATCATTTTGTAATCTTAAATATTGTGAGAGCAAAAACAATTTGTAATCTTTTATCTTTGA
GTGATTGTAAGTGTTGGGATACACTTGGGGTTAAGAGATTAGGGATAATCTCTTGTTGTA
AAGGTTATTGACGAACCTTGGAAGTCAAGTGTAAGTGCCATTTGAAGCCTTGGAGGCTTG
CTTAGTGGAATCCTCAAGCTCGGAAAGCTTGGAGGCGTGGACGTAGGATCGAGGTTGGCC
ACAAGAACCACTGCAGTGAAAAATCTTGGTGTTTGAATCTCTCTTCCCTTAATCTTTTTA
ATATTGTGATACTTAATTGAACTTATTGCTTTAAATTTGATTAATAATTGCATTGAGTTT
TTAAAGTTTAATCAAAATTGAATAAGTTTGTTAGAATCCCAATTCACCCCCCTCTTGGGT
TGCATAACTTGTATTATCA
>RLG37#LTR/Gypsy
TGTTTGAGGGAAATACTCCGACGAGACCAGACGTGATGAGCAGATGTTTGGTGGCAGAAG
TCTGCGAGCAGGTGTGTCCTGTAAGAGCCAGGTAGCAGGGGAACAGGGGCAGGAATATCC
TGCTCATCCACGAGCACGTCATCCGCGAGGCCAATTTCCTGTAAGAAGCATAAAGCCATT
CCTGCTGTATTCTTGCTAAGGGTTGATTCGAGGAGACCCGGTCAACGACAGTTGGCGAGG
CATGCTCTCCAGCCCGAGAATCTAGGCACGAAGGCCACGCAACCACCCACGACTACGGAA
ATGGGGAATCCACGTTCGAGAGGTGGGAGGATAACGGACGTAGACTGCGGAAAACTGGGA
TTCAGAGGAAGCCTATAAAAAGGTAGCCAACGAAGGTAAAAGGGTTAGCAATTTTGAGAT
TAGAAGAGAGATAAAAGAAATTCTAAAGAAGAGAAAACTACCCAAAAGCCATAAGATCTG
TGGCAAGCGTTCCCCGAACCTTCATATCTGACTTGAGCGTCGGAGGGTTTGCGCCGGGAA
AACAACCGGCGTACTCTGACCTGTCTGTGTGCGCAGGAACCTCTGGAGAAGAAGCTTTAC
GAGGAGAGATCCTGGTCGTGGTGAAGTTGATCGAGCAGAGACCCTGGTCGTAGAACGAGG
ACAACCAGAATCTCGCATCAACANTTTTGGCGCCGTCTGTGGGGAGCTGATCAAAAAGCT
TCTGTTGATAGCAAGAAGAGGAGTGAAGCAAGTGAAAAGCAATGGAGACAGGAGGAAGTA
GTGCACAAGGGGGTGATATGAGGCTTAACGATTCCGTGACGCTGAGGGAGATAGCCAGTG
AAGCACGGGAAAAAGCCATGTTCGACCGGATGGAACGGATGGAAAAGCAGATGGAGACCT
TGACAACCATCCTGCATGAGCTGCGGAGTGAACGAAGGGTAACCCAGGAGGAAAGGGTGA
GAGGTGGTGGAGTGGCACCAGGTCCCGATAGTACGAGGAGAAGTCAAACCACCGGGAGAT
TTGGTGGTGAGAGAGGTAACATACCTCTGCGGGGAGAATTCCATAGAGAGGAAGAGCAAT
CCCCGGCAAGACAGATTTTTGACGAGGACGACGGGGTGGCGAATGCAGAGGAAACAGAGT
TGAGGCAACACTTGCATGATGTAGAGCAAGAGAGGGATCAAGTTGCAGCACGTGACCCTG
GTCGTGCAGTGCAGCTGGAGGAGGAAGTGCGCAGACTAGCGCAGATAATTGACGACATGC
AAGGAAGGAGCAGAGCTCCTGGTTGGAGGATAATGCTGGACGGAGAATCACCGCTCGCAG
CAGAGATCATGAGGGCAATTATTCCGAGAGATTTCCGCCTCCCAGACCTTAGATATTCGG
GAAGAACTGATCCGCTGGTACACATAGAGCGCTTCAACGACATAACTGGGGTACAAGGAT
TATCTCAATCCCAAAGGTGCAGGGTGTTCCCACTATCCCTTGAGGGACGTGCACGAGAGT
GGTACAGGAAACTTCCTCGGGGCAGCATTAAAACCTTCGAGCAGATGTGCCAGGAATTTG
CAGAGCAGTTTAGTGGGGCAATGGCACCAGAAGATGACATGATGGAGCTGAAAAGCATGA
AACAGGGGGAGCAAGAAACCCTTCGGGAATTCATCAAGAGGTTTCATCGTGCTGTCCTCG
ACTTGGGAGCCTTCAACCACCCTCAGGCGTTAAGGGGATTGAAAGAAGGGGTGAAGATAG
GAAGGCTGTGGTACAACTTGAGAAGCCCAGTTATTCAGACGTATGCGGCCGCATACGAGC
AGGCTAAGAGAGACATTGAGATTGAAGAGGAGAAGGCAGCACGGATTAAAACAGACCAGT
TAGAAGGGTTGGGGAGGAAAGAGAAGAAAGCATTACCAGGGAATGGGCCGATCAGGAGGA
GGGACCACCAGGCCTCGGGTAGTGGAGCAGGAGGTCGGGTAACTGCTTACCAGCCTCATC
AGAGGCCACCACAGTATCAGCGCAGCAGGGCGCAACCTCCTCGTTCCCCAGCTAGGGAGC
CTTGGAGAAGGCATGATTCGGCATATGGTGGTCTTCATCAACATTCCCACGGTAGCAGAG
GGAGCAGACCAGAAGTACTGCCAACGCCTCCAACTCAGAACGGAGCAAACAGAGAAAGAG
CAGTGCACCTGATCGACCAGAACCAGGACTATGGGCGGTATACTTCCTTGAAGATGTCCC
TGGACGAGGTGTACGAGGCCATAAAGGATCGAGGGCTGCTGTACCTCCCTGCCCCAATAA
CAAAGCTACCCAGCAGGAGGGATAGGGGACGCTATTGTAAGTTCCATGGCACTCATGGCC
ACACCACAGCAGATTGCAGAGATCTCAAGACCCAGGTTGAAGATTTGGTGAGAAATCGGT
ATCTGGACGAGTTTATAGATGGGACATTCCCAATGGTAGCCTCGACAAGTGAAGGGGAGC
AGAGTGACAGGAATTTGAGGCGCGAGCAGCCTACAGTAAGGGTGATAGCTGGGGGCCCGA
CATTGGCTGGAGATTCCAACAGGTCGAGGAAGAATTATGCTAGATACGCCATGACCAGCA
AAGAGGTATTCTTCAACACCCCAGCAGCCAAACGTGCAAGAGTCAGGCAAGTGCCAATCA
TGTGGACAGATGAGGATGAGGAAGGGATTTTATACCCTCACGAGGATGCTTTGGTCATCA
AGGCCACTGTTGCTAGCAAGAAGTTTGACAGGATACTGGTTGACACAGGGAGCTCAGTTG
ACGTGTTATTTAAGTCAACCCTGGAGGAGATGGGAATAGCAGACCGGAAGTTGGATTACA
CCAACACCTCCTTGAAGGGGTTTGGAGGAGGAAAGCTGGTCCCTCTGGGCGTGGTCGAGC
TGCCTATCACGATTGGGAGCTCCCCGACAGAAAGGACAATGATACTGGACTTTGTGGTGG
TGGATGAAGAAGGTCCTTACCAGATGATCCTAGGCCGGCCATTTCTAAGGATGAGCAAAG
CGGTGCTGTCCAACCATTATCTGGCTCTGAAGTACCGGGTGAATGGGGTAGTTGGAGTGG
TACGAGGAGACCAGAGAATCGCACGAAGCTGCTACTCCTCGGCAGCAAGGGAAGCAATGC
AGATAACATCCCTTGATACCCGAGTAGAAAACAAGGTGAATTGATCTACAAAAGGCAAGC
AGCCGATCGCTTTACCAGAAGGGAATGGCCAGATAGAGTCAAGCAGATGGTGGGACCCGG
AGCTTACAAGCTGGTTCGCACGGACGGCCACGAGGTGAAACGCCCATGGAACGCAGCACA
CCTCCGAAAATACTTCCAGTAAGACTTGTTCACATTTTAAAGCTATTTCTGCTCGTGCTC
GTTATCTTTTATTTTTTATGTTTTATGTCAAAGCAATTTCATGTAAAGTCGAATCCTGCA
ATTAATGGAACGTCGAGGAATTTCATTCACTTGAAACTGTGAAAATTCTAAGGCATGCAA
AGGCTCCAAGTCTCAAAGCCTGTTTTATGGCGAGACAGAAGCCAAGCTGCCAGGATCTGC
TCGCCACGAGAAGGCGAGCAGAATCCCAAGCTTGAAGAAATTACCTAAGGCATGCAAAGG
CTCACCAAAGTCTCAAAGCCTGTTTTATGGCGAGACAGAAGCCAAGCGTGCCAGGATCTG
CTCGACCACGAGAAGGCGAGCAGAATCCCAAGCATTGAAGAAATTATCTAAGGCATGCAA
AGGCTCACAAGTCTCAAAGCCTGTTTTATGGCGAGACAGAAGCCAAGCGTGCCAGGATCT
GCTCGACCACGAGAAGGCGAGCAGAATCCCAAGCTTGAAGAAATTACTAAGGCATGCAAA
GGCTCACAAAGTCTCAAAGCCTGTTTTATGGCGAGACAGAAGCCAAGCGTGCCAGGATCT
GCTCGACCACGAGAAGGCGAGCAGAATCCCAAGCCTTGAAGAAATTATCTAAGGCATGCA
AAGGCTCACAAGTCTCAAAGCCTGTTTTATGGCGAGACAGAAGCCAAGCGTGCCAGGATC
TGCTCGACCACGAGAAGGCGAGCAGAATCCCAAGCATTGAAGAATTTACTAAGGCATGCA
AAGGCTCACAAGTCTCAAAGCCTGTTTTATGGCGAGACAGAAGCCAAGCTGCCAGGATCT
GCTCGACCACGAGAAGGCGAGCAGAATCCCAACTTGAAGAAATCTAAGGCATGCAAAGGC
TCACCAAGTCTCAAAGCCTGTTTTATGGCGAGACAGAAGCCAAGCGTGCCAGGATCTGCT
CGACCACGAGAAGGCGAGCAGAATCCCAAGCCTTGAAGAAATTACTAAGGCATGCAAAGG
CTCACCAAGTCTCAAAGCCTGTTTTATGGCGAGACCAGAAGCCAAGCGTGCCAGGATCTG
CTCGACCACGAGAAGGCGAGCAGAATCCCAAGCATTGAAGAAATTACTAAGGCATGCAAA
GGCTCCAAGTCTCAAAGCCTGTTTTATGGCGAGACAGAAGCCAAGCGTGCCAGGATCTGC
TCGACCACGAGAAGGCGAGCAGAATCCCAAGCCTTAAGAATTATCTAAGGCATGCAAAGG
CTCACCAAGTCTCAAAGCCTGTTTTATGGCGAGACCAGAAGCCAAGCGTGCCAGGATCTG
CTCGACCACGAGAAGGCGAGCAGAATCCCAAGCATTCGAAAAAATTCCTAAGGCATGCAA
AGGCTCACCAAGTCTCAAAGCCTGTCTTATGGCGAGACCAGAAGCCAAGCATGCCAGGAT
CTGCTCGACCACGCGAAGGCGAGCAGAATCCCAAGCATTGAAGAATTTTCAAAGGCATGT
GGCAAAACCATGTGCCAAGCCAGAACCTGCTCGACCAGACAAAGACGAGCAGATTCTCAA
ACGAAAAATAACTCATGATTACAACACAAGAAAGTAATCAAAAACATCTTTATTAATTTG
TTAATAATTAACAGAGGAGATAATCTTCACAAACATTGTTCATTACAATACAAGAAATAT
ATCAAGAAGATGGTGGATCAGTAAGCCGAGCAGCATCGGTTGGCTGGACCTCCTCAGGTG
CAGGGGGGGTATCACCAGTTGCGTCCGGGGGGGTGCTCGCCTCGCCAACATCAGCAGGTA
CTGCACGAGGAGGAGAGTTTTCCTCCTCAATCACGATCGGCTCTACCCCTTCAGCGTCTT
CCTTGGCCGCCTCCTCGTCCATATGTTGAGCAACACCAGCTGCAAGGTCATCCATCTTCA
GATCAGGGTGTTGCTTCCCGAGGACGGCCATGATGCAACGATAGGAATGCCGAAGTCCCT
GGTCGTACTGGTTGTCAGCCTCCTTCTCTAAGTTCTCGACCTGAACCCGGTGGGAATCAC
GGAGAGATTCGAGCTGAGCCTCATACATAGCCTTCTGCCTTTGAAGATCCTCCTTGACCT
TGGTCAGCTCCTCCTCGAGGGTAATGCTTGCTTGAGCAAGAGATTCTGCTCATCACTTAG
TTCTCATTACCCGCTTTCTTCTCGCCGTCAGCTCTGGTCTCGCGATGAATGTCCTCCTTC
ATCTTCCTGTCATAACGGCCACCTTGGCCTTATAGTAGGTGGTCATGCAGCTGAGATGGA
AAGCGCTATACTGCATGGCCCCACCAGCTCGCCAGTGCAGCCATCAAAGTCCTCAGGTCC
TTCTTGCTCACGAGTTTGAACTCTTGAGATAGGGGCCAAGTGTTCTGCTCGGCTGTCAGG
TAACGAGATCAGCCCGACAGGAGGGAAGAGAAGCAGGATCGTGGCTGCTCCACTGTTCCC
GATTTGGCAGAGAGGAGGTAAAGTCTTCAAGGGAGAGACCTGCTGCACGATGTTGGCCCG
CTTTGCAGTAGGGGCTCCTTTTCTGGTCTCTTCGTGGTTTGAGGTCGAGAACGTTTCCTG
TTCAGAGCCCCAATCACGCGTCCTCCATCTTATGCCAGGAGTACAAGCGAGACTCGAGCA
AGTTGTAGTAGTTACAGTCCGGCTCGAGCAGGAATTGGCAGACAGCCTCGACCGTTTGAG
CTGGCAGGTTGAGCGGAATGAACACCCCAAGAAACTACAACACAAACAGACACTTGGTTA
GAGACAACCAAAAAGCAGAACAATTAGGATACAAGACATCTAAAGCGAGCAGGCAACCTG
GGACCGTGAAACGGGGTGGGAGCGAAATCCTTCCCGTCTATTTGTGCAACTTGACCCCAA
GGACCCCCAGCAAAAAAGAATTTCCTCTTCCAATCCCACCACCACAGTTGAAGTAGTACC
AGCCGGCATCTTTGGGCTGTTTAGCTGGTAAGTGCTTCACCTCATAACGTGGGCTCGCTT
TGGCACATTGTCCACATATAACAACCAGAAGACTCTCCACCTTGGTTCAGCTGACCAGAA
GATTAGCCGTTAAGTATCGGGCAAAGTAGGTTAGGACACTAGCCCACTTAAAGCTTCAAA
CAGGGTAACTATCCCCTAGGAGGCCTGGATCTTCTTTCTGATTAGAGGATTCACCAGAAT
TATCCTAGGGAGGTCATAGCTCTAAGGGTTCAGCATGTATCAATGCTAATCCGCGAAGGC
TTCCCCTATGTACCCGCTTCTGGTGAGTCCGATGGACCCTCCCAGATCCTCCTCACTAGT
GTCGAGCAGAAGCTCTACATTCGCTCGAGGTGTTTGGGGACACTCCTAGCCAGCAGAACA
TGTCTCAACTCAACTTCTCTTACCTCGACATTCCCTATAACCAAACCCACCCCAACTACT
ACCAAAAGAAAATAACATCGACCAGGAGAAGAAAATACTAATATGTCAGTCGGGAAAGCA
GATGGGGCTTATCCGACTTCTTGCGGAGAGACAGGACAGACGGGGAATGAATTTTAGTTG
TCTATGGAACCTTGGTGCCAGCATTTAACGCACAATCCAGGCTTAACCGTGGTTAAATTA
ATGAGGGATTCTCCACATACCTCTCCGCAATTAAATGCGAAACTCTTGGCAGCCTTTTCC
AGTCCCACGCGACCAAGAACCGCTAAAGTTTCTACTGCTGGTCCATTACATTACCCAACA
CCAGAAACTGGGGGACCGGNTGTTTGAGGGAAATACTCCGACGAGACCAGACGTGATGAG
CAGATGTTTGGTGGCAGAAGTCTGCGAGCAGGTGTGTCCTGTAAGAGCCAGGTAGCAGGG
GAACAGGGGCAGGAATATCCTGCTCATCCACGAGCACGTCATCCGCGAGGCCAATTTCCT
GTAAGAAGCATAAAGCCATTCCTGCTGTATTCTTGCTAAGGGTTGATTCGAGGAGACCCG
GTCAACGACAGTTGGCGAGGCATGCTCTCCAGCCCGAGAATCTAGGCACGAAGGCCACGC
AACCACCCACGACTACGGAAATGGGGAATCCACGTTCGAGAGGTGGGAGGATAACGGACG
TAGACTGCGGAAAACTGGGATTCAGAGGAAGCCTATAAAAAGGTAGCCAACGAAGGTAAA
AGGGTTAGCAATTTTGAGATTAGAAGAGAGATAAAAGAAATTCTAAAGAAGAGAAAACTA
CCCAAAAGCCATAAGATCTGTGGCAAGCGTTCCCCGAACCTTCATATCTGACTTGAGCGT
CGGAGGGTTTGCGCCGGGAAAACAACCGGCGTACTCTGACCTGTCTGTGTGCGCAGGAAC
CTCTGGAGAAGAAGCTTTACGAGGAGAGATCCTGGTCGTGGTGAAGTTGATCGAGCAGAG
ACCCTGGTCGTAGAACGAGGACAACCAGAATCTCGCATCAACA
>RLG38#LTR/Gypsy
TGATAACTCTATGAAATGAGAGTTATTACATCAATTCTAGACTTAAATCAAGATCACTTA
GAGAGTAAATGAGGTGTTTTTATTACATTTTGGTTATATTTTGCATAAACATTCATTTTA
GTTGAGTCTTAATAAGTTTTGCTTGAATTAAAGTAATTTGTGCTCAAAACATGTGCATAA
TTGTAGGTTTTCAGAAGTTTATAATTCATGAAGGGATGCTGAGACATTAGACTAGCAAGA
GGAGGAAAGAATATGGCCACAAAAGAAGTAAAGCACAATCGGGAACAGTGCAGTGTTGTA
GCCGTTGTTAGAGCAACCATTGCTGTAGCAATCCTGGAGCACTGAGGGAGAAAACTTAGC
GCGGGTCAGCTGCAGAATTGCGATCTGCATGTTTCCTAATTTAACTCATGCACGCCCGAG
GCCTTTGTTTACCCTAGTTTTCAGTATAAAAAGGAGGCGCGCACCACATAAAACGGCGGC
AAGGAATTATCATTAAAAACATTAGAGAGAAAAAGAAGAAGAAGATCAGAATTCAAGAGA
ACGGCTTCAGCAGCATTGAAGAATCCAGCAGAGTTATTTGGATTCACTTTTTGTCGTTCT
CAACTTATACTTTTCTTCTTTCTTTGACTGATCTAATGTATCCCGTGAACAATATGTTGA
TGTTTGTTTTTCTCTTTCAGAATATGAACTAAATTTGCTTGTAGTTGAGTGACAAACAAT
CTAATGGGTTCTTGACTGTTCTTATGAGTTGTTATGTCATTGCTGTAGCATTTTACTCTA
GTAGCTATTATTATTATAACTGTTATTTCGGTTGACCACCCATTTAATAGTTCAAGTTAA
GATAGAGCCGCAAAAGGGCATGTCTTAGCGGATATTATTAGAGTAATACTTGATCTTAAT
TTAAGTTTCCTGGATTAAGTTTATCTTGAATCCCATAAGGGCTATACTTGAAGTTAAGAT
TTGTGACACACTAGACATAGGTACTCACCTTGTAGGGTGGAGAGACTAAAGGGTCATAAG
GCCATGTCATAGGTAGAATAGCAACTGGTCATTGCTAATATACTTAAGGGTATGAGAGTT
CCAATACGCGACAGCTGAGGATGCAGATTAATTCTGCCCAGTGCTGTAGCAATTGCTGTA
ACAACTGGTGTTAACTTGATGAAAAACAGTCAGCCCATAAAGAGAGTTTGATCATTCAAC
TACCATATTCTCAATTGAATCTTAGACACATTTAATTTAGTTTATTTCATTACTGCATTG
TTTTATTTTATTCTCTCACAATTATCAATTTCGATAGAACCTACTTTACATTTGTTAACT
TCGGACTTAAGTTAGATTGCACTATTGTGATTGCTGTAGCATTTCTAGTAACATCAATCC
CTGTGGAGACGATCTTGAATATTCATCACTTTATTACTTGTTGTGTACACTTGCACATTG
GCATCAATAGCATTTGATTATAAAATTAACCAACANAGTTTTTGGCGCCGTTGCCGGGGA
TTGATTGTTTATTTTTGAAGTGTGAAGTAAATCTTGATAGTGCCAATTTGATTTGATTTA
TTCTATTTATTGGCAGATCAACACTTGCATGCGCAAAGACAGATCTGTTGTATTCCAATT
TGATCCTGAGATTGAAAGGACTGTTAGGAGACTGCGAAGAGAACAAAGGAATTCAAAAAC
TGTTTCAGGCATGAATAATTTGCAGGATGTGGGAAATTTGGACCCTCACGGGCCCTTACA
ACCAGTCAACATTCAAGAAGAGCAGAATGAACATGCTAACCAGAGACAGCCAGGCAACAA
CAATATTATTTACATGGCTGATGACAGAGACAGAGCTATTAGAGATTATGTTGTGTTAAC
TCCTCAAGTTGTACACCCTGGGATAATCAGACCTGAAGTAGAAGCCGCAAACTTTGAATT
GAAGCCAGTGATGTTTCAAATGTTGCAAACAGTTGGTCAATTCAATGGATTGCCAAATGA
AGATCCTCATCTCCATCTTAAGTTGTTCTTGGAAGTGAGTGATGCTTTCAAGATTGCTGG
AGCAACACAAGATGCTTTAAGACTGAGGCTTTTTCCTTATTCCTTAAGAGATCGAGCAAG
AGCATGGTTAAATTCGTTACCATCTGATTCCATCACTACATGGAATGAGTTGGCTGATAA
ATTCCTAATGAAATATTTCCCACCGACAAAAAATGCAAAATTGCGGAATGAGATTACTTC
TTTCCATCAACTTGAAGATGAGAGTTTGTATGAGGCTTGGGAAAGATTCAAAGAACTGCT
CAGAAGGTGTCCTCATCATGGCATTCCTTGTTGCATTCAATTGGAAACTTTCTACAATGG
GTTGAATCCAAGTACAAGATTAATGGTGGATGCTTCAGCAAATGGAGCTTTGTTATCCAA
ATCTTACACTGAAGCTTATGAAATTCTGGAGAGAATTGCCAATAATAATTATCAGTGGCC
ATCAACCAGGCAACCAGTAGCAAGAGGAGCAGCAGGGGTACATAACATAGATGCAATTAC
AGCTTTATCAGCACAAGTAACCTCATTGACTAACATGGTAAAAGCCATGACATCTGCTCC
AGCAGCAGTAAAGCAAGTTGCTGAACTTTCTTGTGTATACTGTGGTGAAGAACATGACTT
TGATAATTGTCCTGGAAATCCAGCATCAGTAAACTATGTGGGTAATTTCAATCGACAGCT
TCAAAACAACCCATATTCAAATACTTACAACCCTGGATGGAAGCAACACCCAAATTTTTC
ATGGAGCAGTCAGAATCGAAATGCTCCAGCATTAAATGGACAAAATAGGAACACTCAACC
ACCTGGTTTTCATCAGCAGAGTCAAGGGCAAAAACATATCAGTCAGGATCCAATCACTTC
ACTGGAAGCACTGATTAAGGAATACATTGCAAAGAATGAAGCAATTGTGCAGAGTCAAGC
TGTATCCTTGAGGAACCTGGAAAACCAAATGGGACAACTTGCCACAGCAATGAGTAGCAG
AACTCAAGGAAGCTTACCTAGCAACACAGAAGATCCTAGAAGAGAGGGCAAAGAACACTG
CAAAGTAATTAACTTAAGATCTGGAAAGAATGTTGATATCCCTGTTGATGTGACTAAAAA
GGGGATGGAACTTAATTCCTCACAAAAACCACCTCAAGATGGAAGCATGTTACAACAACC
CAACCATCAAGACACTGGTGACAGGGGCCAAGCTACAGCAACTATGGAAGGAACTCAACC
AGTACATGCTGAAAAAGAAGTTGCAACACCAGTAGCCACAACCTACAACAAACCAAACAA
GCAGAGTTTGGTACCTCCTGAAGCTACCCAGCAGTTTAGGCATCCACCTCCTTTCCCACA
GAGATTCCAGAAGCAAAAACAAGACAAGCAGTTCAGCAAATTCCTGGAAGTGCTGAAGCA
ATTACACATCAACATACCTTTTGTGGAAGCTTTGGAGCAAATGCCTAATTATGTGAAATT
TCTAAAAGACATCTTGGCACGAAAGAGAAGGCTGGGAGAATTTGAAACTGTTGCTTTAAC
ACAGGAAAGCAGTCATATGCTCCAAAGTAAGATTCCTACAAAATTGAAGGATCCAGGAAG
TTTTACAATACCATGTTCTATTGGAACTAGGTACACTGGCAGAGCACTTTGTGACTTGGG
AGCCAGTATTAATCTGATGCCATTGTCTGTATTTAAGCAGTTGGGAGTAGGGGAATGCAG
ACCAACAACAGTCACTCTGCAATTAGCTGACAGATCTCATGCATATCCTGAAGGAAAAAT
TGAGGATGTACTGGTGAAGGTTGACAAATTCATCTTCCCAGTAGACTTCATTGTACTAGA
CTTTGAAGCTGATAAAGAGGTACCCATTATACTTGGAAGACCTTTCCTAGCAACTGGGAA
GACTCTGATAGATGTGCAGAAAGGAGAGCTCACCATGAGAGTGAATGATCAGCAAGTCAC
ATTTAATGTATTAGAGGCTATGAAGAACCCTGATGAAGTAGAAGATTGCAATTTCCTAAG
TGTTGTGGATTTTGTTGTAGCAGACAGAATCGACAGATGCTGCAGTAATGAGATCAACAA
AGTTACCACCTTTGAAGGCTTTGAAGAAGAAGATGTTGCAGCAAACCAGATAGATTGGAT
GGAAGGAAAGCAATCTGATAGACATAACAGATTTATTGAGCATCTGAATCTTTCAGACAG
GGAAGTAAAAACAACTTTACCATCTATTGAATCACCTCCTAGTCTTGAATTAAAATTGTT
ACCTTCACATTTGAAATATGTTTATCTTGGTCAAAACAACACACTCCCTGTAATCATTTC
CTCTACTTTGGATGCAGGTCAAGAACAGAGTCTAGTAGATGTGCTTGGGAGATACAGAAG
AGCAATTGGATGGACCATGGCAGACATCAAAGGGATAAGCCCATCAATATGCATGCATAA
AATTCTGTTAGAAGATTGCTACAGCAATTCAGTGGAGCAACAGAGAAGGTTAAACCCTAT
TATGAAAGAAGTGGTGAAAAAGGAAATCATCAAATGGTTGGATGCTGGAATCATATATCC
AATATCAGACAGTTCGTGGGTGAGCCCAGTCCAATGTGTTCCAAAGAAGGGAGGGATAAC
AGTGATAGCAAATGAGAAGGATGAACTTATTCCTACAAGGACAGTGACTGGATGGAGAGT
ATGTATGGATTACAGGAAGCTCAACAAAGCCACAAGGAAAGATCACTTCCCACTCCCATT
CATAGATCAGATGTTGGACAGACTTGCTGGAAAACAGTACTATTGTTTCCTAGATGGGTA
TTCAGGCTACAACCAAATTGCTATAGCTCCAGAGGATCAGGAAAAGACTACATTTACCTG
TCCTTATGGAACATTTGCCTTCAGAAGAATGCCCTTTGGTTTGTGCAATGCTCCAGCAAC
TTTTCAGAGATGTATGATGTCTATTTTTTCTGATATGGTAGAGCAAACTTTAGAAGTTTT
CATGGATGACTTCTCAGTTTTTGGAGAGACATACAATGATTGTTTACACAACTTGGAAGA
AGTTCTTAAAAGATGTGAGATGACTAACTTAGTACTCAATTGGGAAAAGTGTCATTTCAT
GGTGCAAGAAGGCATAGTGTTGGGTCATAAGGTGTCCAAGAATGGCATTGAGGTAGACAA
AGCCAAGATAGAAGTAATAGATAAACTGCCACCTCCCACTTCAATAAAGGGTATTAGGAG
TTTTTTGGGTCATGCTGGATTTTACAGAAGATTCATTAAGGATTTTTCCAAGGTAGCTAA
ACCATTATGCTCATTGCTGGAACATGACAAGCCTTTTCACTTTGACAAAGATTGTCTTCA
AGCATTTGGAGAATTAAAGAAAGCTCTGATCACTGCACCAGTGGTTATATCACCAGATTG
GACTCTACCATTTGAACTGATGTGTGATGCTAGTGACCATTCTGTTGGAGCAGTATTAGG
GCAGAGAAAGGATAAGGTTTTTCACTCCATATACTATGCAAGCAAAACTCTTACTCAAAC
TCAAATTAATTACACCACTACAGAGAAAGAGTTGCTAGCAGTAGTATTTGCTTTTGATAA
ATTCAGAGCTTACTTGGTGGGTACTAAAGTGACTGTATACACAGACCATGCAGCCATCAA
ATACTTAATTTCAAAGAAGGATGCCAAACCAAGATTAATCAGATGGATCTTATTGCTTCA
GGAGTTTGATCTGGAAATTAAAGATAGAAAGGGGACTGAGAATCAAGTAGCAGACCACCT
GTCGAGGCTGGAAGCAGACACAAGTACATTGACAAGAAAGGACATCACTGAAACTTTTCC
TGATGAACAGCTGTTGGTAGTACAGCAAGCACAGATGCTGCAGCAATCAGGATCTCCATG
GTATGCAGATTTTGCTAACTACTTAGTAAGTGGGTTGCTACCACCTGAGTTGAAGTTTCA
GGAGAAAAAGAAATTTCTTCATGATGTTAGAAGCTACCAGTGGGATGACCCATATTTATA
TAAGTTATGCTCAGATCAAGTAATACGAAGATGTGCTTCAGAAGGAGAAATTCCCCACAT
ACTGGAGTCATGCCATGCTGCAGCATATGGAGGACATTTTGGTGGTCACAGAACAGCTGC
TAAAGTTCTGCAATCAGGTTATTACTGGCCTTCTATTTTTAAAGATGCTTATGAATTTGT
TAAATGTTGTGACAGGTGTCAAAGGACAGGGAACATAACTAAAAGACATGAAATGCCATT
GACAAACATTCTGGAAGTGGAAGTTTTTGATGTATGGGGAATAGATTTCATGGGACCTTT
TCCACCATCCTTTGGGAACTTATATATCCTTGTTGCTGTGGATTATGTCTCCAAGTGGGT
AGAAGCTGCAGCATTACCTACCAATGATGCTAAAACAGTGGTGGCCTTTCTTCAGAAAAA
TATTTTTTCCAGGTTTGGCACTCCTAGAGCAATTATTAGTGATGAGGGTACTCATTTTTG
CAACAAAGTATTTGCTGCAGCTATGGTAAAATATGGAGTCAGGCATAAAGTAGCAACAAC
ATATCACCCACAATCCAATGGTCAGGCAGAAGTGTCCAATAGAGAAATTAAAAAGATCTT
AGAAAAAGTGGTGAACCCATCAAGGAAGGATTGGTCTTTGCGGTTACATGACTCCCTATG
GGCCTACAGAACAGCATACAAAACACCACTTGGCATGTCTCCTTACCGAATTGTTTATGG
GAAGGCTTGTCACTTGCCACTTGAGCTAGAGCATAAAGCACACTGGGCACTGAAGCAATT
AAATTGGGATATACATGCTGCAGCAGAGCAAAGGAAGCTTCAACTTTGTGAGCTTGATGA
ATTACGGCTGTTCTCATATGAAAATGCAAGAATCTATAAAGAGAGGACAAAACACTGGCA
CGACAAGCATATCCAAAACAGGAAATTCAGCCCTGGTCAACTAGTGCTGCTCCATAATAC
AAGACTAAGATTATTTCCAGGAAAACTAAAATCTCGATGGTCTGGACCTTTTAAGCTGCT
AAGAATTTATCCTCATGGGGCTGTTGATCTTCTAGATGAACAAACAGGTCAAGAATTTAA
AGTTAATGGACACAGGGTTAAGCATTACATACACCCAGCGGCAGATTGTTCAAAGGAGGT
CTTACTCCTTAAAGAACCAAGCTATTGAGCAGTGAAAGAAGGTCAGGCTGAAGGACCTTA
AATCAAGCGCTCAATGGGAGGCAACCCATTGTGGAGGCAGCCACTTCAAACCGAGCTTGA
TCCTCTTTGGTTTTGTTGAAGGCTCTTCCTCTCTTCTATTTTATTTTAATTTTGTTATTC
AATTCTAGCTATTTATTTTTATCCTTTCACATTATTGAACTCTTTACTTTTGTTATCATT
TGATATCTTTATTTTTAATTATTTTTAGAATTGGTTTTATATTTAAGTTTTTGAGGGAAG
TATGTGTGACAAATGAATTCCATATTGACAATTGGGGTTGTATTGTGACAGAGTACAGAG
GCAAGCCACGTGTCAGAGGCTATTGGAGTGGAGTATGTAACCGTTGCTAGAGCAAACAAT
TGGGTGCTGCAGCAACCAATATTACCGTTACAGTAACTTAAAAATTGGAGCCTCTCACTT
ACCGTTGGAGATAAATCATGACAGATGGATGCATGGATTTGGATAGAAATTGAGGAAGAA
AAAATCTCCGAAATTAATGCATTAATTTCTCTTGCCTATTTTTATGGGATATACTCATTA
AATTCAAAATATTTTCTTCCCTAATTTATCTTTATTTACCGGATTTATCTTCATTTAAAT
TCAACTATAAAAGGGAATTACTGTGCGTAGTGACCTACGACACTATTTCCCCTCTCCTTC
GCAAGCACGACTCCAATAATTCTTACCCTCATCTTCTCATTTTACTCTCAGGGATATTAC
CTTCAAATTGTTACTGCTATAGCAATGCCAAGGTATAAGAGAACAGCCAGCCGACTCAAA
GATCCTTCACGCTTCCAGAGTTACCACGCCGAAGAAAAATATGAAGAATTCATTGAACCG
CGCAAGATTCTGGAAGAAAAAGGGTTTCAATTTCCAGAGCAACTCACCGGAATTGTGCAA
ACAATACACAATGCTGCAGCAAAGCGTGGGTGGCTAGAGTTTTGCAACCACCCTCGAGAT
CCTGTGCTACCAGTAGTCAAAGAATTTTACGCCAATTTGGTAAGCCCTGGTCAGCACAAC
ATTTGGGTAAGAAACACACTTGTTCCATTAGACTCTCGAGTTATAAATGCTTTTTATAAT
TTACCTGCTGAAATTAATTGTGAGTATGCCAAGTTGCTTGACAAATTGACCCCGAAAAGA
TGGAACACCATCTTCACAACTCTTACAATAGAAGGGGCATCGTGGGCTAATGAGGAAGGG
CGTGTAATTAATAGGATAGATTTAAAACCTATTGCTAAGGTGTGGGTGAAATTTCTGAAA
TCCAGGCTTATGCCAACCACCCACACTACTACTGTTTCACAAGAAAGGTTGGTTTTGTTA
TATGCTATTGTTCGAGGGCTTCCCATAGATGTGGGAAGCATTATCGAAAAAGAAATCAGA
GATTGTGCCATAAAGAATCACAAAGCTGCTGCCTTGCTATTTCCTTCACTCATCACCAGC
ATCTGTGTAGTATCAGGTGTTCGTCTTGATGCAAAAGATGAACATGTCAAGAATGATGGT
GCCCTTACTGCACGCACCATTGAGAGAATTGCTGGTGAAAGTGCTGGAGCAACAACTGAA
CCAGCTGCTGTAACAGGAGCAAGACGAGCTATTGGTTTAGAACAGACAATCCAGGCGCTG
AGCACCAGTATCACTCAATGTGCTGAGGCTCAGCAGAGGGAAAACGATCGGTTTTGGAGC
TATTTACAGCACCTGGACAACCAACTACACCAATTTGCTCTTTACATGAAAAGCACCCAC
CGGAATTTCCCTGATTCATTGCTCCAGCAGTACAATTTTGACACCAACACCACAGATGCT
CCAGCAGAAGCCAGTGAAGAAGCCACTGACACAGATGAACCAGAAGCAGAAGCTGCAGCA
GAACCACAAGCAGAGGTAGAATCAGAAGATGCTGAACCATCTGATCAACCTGAGGAAGAA
GGTGACAAGTCTGCGACTGACAGCTCACCCACAGAGGCAGAGGAAGATTCTGAGAAAGAA
CGTGAGGAACCCCCAGTCAGGACCTCTTCCAAAACCAGGAAAAGGCACATCATCCAAGAA
GAGGAAGAGGATGAACCTGAAGAGGAGCCCCCCATTCCAGTCCTTTCGAGAAAGGGCAAG
GAAAAAATAGCAACCCCTCCTGCCTCTGAAGATGAAGTCGAGCAAGTCGATGCAGAGCTG
GAAGCTGCAGCAACCAGAGTTACGCGTACACCCACAGAAGCCAAGCAGCTACTTGACATC
ATTGCCGCCATCACAGCTGAGGGACAGGCAGCTGATGCACCAACCCCAGCTCCTCCACAG
CAAACTCCTAGCAAACCTGTTCGTGCTAGTCCGAGAGGATCCAGCAAAAGAAAGGGCAGT
ACTTCTAGAGGCACTGCTACAGCAGCCTCGACAGAACCAAAAAGGACCAGATCGGTGTCA
ACCAAGCAAGCTACCCCAGCCGCAACTCCTCTCACCAGCCCAGTGAAGAAAAAGACAAAG
ACGTTGTCAGCTACCTCCCCACAAGCTTCCCCAAAGGATAAGCTGCGCAGTGCATCCAAG
AAGCGCTGATGTCATCCCACCATGTTGCAGCAATACCCAAACCACAGGGGAGTATCCCCT
TCTTGCTAGTCAATTTATTTAATTCTAAAAAAAACTTTTCTTTCATTATGTTTTTCAATT
TGTGTGGTATTTTCTAATGTCTTCCTCCATGTCCTTGTCAAATTGTGTGACTTTGTTGTT
GTGTGCTTGTGAGGACACAACACCTTTTAAGTTTGGGGGGGATGTGTTTCTGGGTGCTTT
GGATATGTGTTTATGTATGTGTTGTGTGAAGCTCTGATATCTAATATTTGTGTATGGATT
TGAAAACCTAATGAAGATAAATTGAGTGTTAATCAGTGATTATAAGAATGCCGAGTAGAG
ATAGTTATAGATGGAGAGTGAAATTCTGTCCTGACACTTAAACTTTGGTGGAGTTTTATG
AGACTGCTGTAGCAGAGCCAAAAGAATAGAAAAGATCTTAAGTTTGGGGGGAGAAAAAGT
TTGATTGACTGTGCTAGCTATGAAATAAATTCTGCTCCAATGGCTCAAGTTGCTGAGTAA
CCAGAGCTGAGTATGTACCCCATATGCAGAGTTGTGTTCAAAGGCAACAAGAGTTATGAG
CAGTGCTGTAGCATTTATGTTTAAAAAAAAAAAAAAAGAAAAGTGAGACAATAATACAAG
GAAGTCCTCTGTCTAGGATATTGAGTAGCCAGGTCTGTTCATGAGCCCCATGTTCAGCCT
TGAGTAAAAGATATCTCTAGATAAGATTATGTTACAGATATTGCTACAGCAACTCTGATC
TGTGCATGGTTTGAGTAATTGGGTGTCATCATTACAATTGATTGACATTCACATGAAAAA
TAAATGTTGCAGTGAGGAGGTTGAATACTCTCAAGTTTTCATTCTTAAAATCAGCACAGT
TTGAGTATGTGAGATTTATGCTACCCCATATATGAATAAAATTTTGTTACTGCTGAATTA
CATGCAATCTCTTGGTAATGTTATAGCATCTCTGGAATTCAATCAAAGTAGCACACACAC
ACTGTGGACAGAAGGAAGCTTAAGTCTAGAACTGATTTACTATGGTCATTTTGCATGATT
GGGATTGTGATCTGAAGGTGGAAGAATCCTTGCAAATTTGATAAAAGAGCTAAAGTTGTG
TGTTGCATGATTGTTTGCGTGAAGTGTTAGTATGTTGTCATTACTTGAGGACAAGTAAAG
GTTTAAGTTTGGGGGTGNTGATAACTCTATGAAATGAGAGTTATTACATCAATTCTAGAC
TTAAATCAAGATCACTTAGAGAGTAAATGAGGTGTTTTTATTACATTTTGGTTATATTTT
GCATAAACATTCATTTTAGTTGAGTCTTAATAAGTTTTGCTTGAATTAAAGTAATTTGTG
CTCAAAACATGTGCATAATTGTAGGTTTTCAGAAGTTTATAATTCATGAAGGGATGCTGA
GACATTAGACTAGCAAGAGGAGGAAAGAATATGGCCACAAAAGAAGTAAAGCACAATCGG
GAACAGTGCAGTGTTGTAGCCGTTGTTAGAGCAACCATTGCTGTAGCAATCCTGGAGCAC
TGAGGGAGAAAACTTAGCGCGGGTCAGCTGCAGAATTGCGATCTGCATGTTTCCTAATTT
AACTCATGCACGCCCGAGGCCTTTGTTTACCCTAGTTTTCAGTATAAAAAGGAGGCGCGC
ACCACATAAAACGGCGGCAAGGAATTATCATTAAAAACATTAGAGAGAAAAAGAAGAAGA
AGATCAGAATTCAAGAGAACGGCTTCAGCAGCATTGAAGAATCCAGCAGAGTTATTTGGA
TTCACTTTTTGTCGTTCTCAACTTATACTTTTCTTCTTTCTTTGACTGATCTAATGTATC
CCGTGAACAATATGTTGATGTTTGTTTTTCTCTTTCAGAATATGAACTAAATTTGCTTGT
AGTTGAGTGACAAACAATCTAATGGGTTCTTGACTGTTCTTATGAGTTGTTATGTCATTG
CTGTAGCATTTTACTCTAGTAGCTATTATTATTATAACTGTTATTTCGGTTGACCACCCA
TTTAATAGTTCAAGTTAAGATAGAGCCGCAAAAGGGCATGTCTTAGCGGATATTATTAGA
GTAATACTTGATCTTAATTTAAGTTTCCTGGATTAAGTTTATCTTGAATCCCATAAGGGC
TATACTTGAAGTTAAGATTTGTGACACACTAGACATAGGTACTCACCTTGTAGGGTGGAG
AGACTAAAGGGTCATAAGGCCATGTCATAGGTAGAATAGCAACTGGTCATTGCTAATATA
CTTAAGGGTATGAGAGTTCCAATACGCGACAGCTGAGGATGCAGATTAATTCTGCCCAGT
GCTGTAGCAATTGCTGTAACAACTGGTGTTAACTTGATGAAAAACAGTCAGCCCATAAAG
AGAGTTTGATCATTCAACTACCATATTCTCAATTGAATCTTAGACACATTTAATTTAGTT
TATTTCATTACTGCATTGTTTTATTTTATTCTCTCACAATTATCAATTTCGATAGAACCT
ACTTTACATTTGTTAACTTCGGACTTAAGTTAGATTGCACTATTGTGATTGCTGTAGCAT
TTCTAGTAACATCAATCCCTGTGGAGACGATCTTGAATATTCATCACTTTATTACTTGTT
GTGTACACTTGCACATTGGCATCAATAGCATTTGATTATAAAATTAACCAACA
>RLC39#LTR/Copia
TGTTGAAAAGTCATGCATGTGGCATCCAAATTCAAAAAGGCATGCAAAATTTCAAAGGGC
TACCAAACAATTAAAGAAAAAAATGAAAAGTTGGCAAATTTGTCAAATTTGCCAAATGGA
CACCATTGACATATTTGCATGGGTTAGGTGGAATAGTGCTTGGGTTAGGTGGAATAGTAC
TAGCTTCAAGCCTATAAATAGAGAGCATTTCTTCATTCCATATCATCCCAAAAATTTGTT
AAGCTTATAAGTTTCTAAGCTTTTGAGAGTTCTGAGAGTGTGAGCAATTGGAGAGTGTGT
GTGAGAGTACTGGGTGTATTTGGGTTCTGGGAAAGTGAGATTTCTTTACTCAAATTTGTA
CTCAAATAATTGTTAATAATACAATTATTTTTCTCTTGCTCCCGTGGACGTAGGCATAAT
TGCCGAACCACGTAAATTTTGTGTCCTTTATTTTTCTATAATTATTTGGTGCGCTTGATT
CCGCATTCCGCGCACAACANAGTGGTATCAGAGCCGACGGTTCGTACTTGGGGGGATACG
GTACTGTTCACGTATACGGTACTATTCCCGTATACGGTACTGTTCACATACGGTACTGTT
CACGAATACGGTGGAGACGACCATTTGTACTTGGGAGACAGTCTATTGTAAGTAGTGTGT
ATTTTTGCATGTCTAGGAAAGTTCTGTCAACAAAGGCGATAAGAGTCTAAGGATTCTGGT
TTTTAATTGGGACCGAGTTCCCGTCCAGTCTCCTGGGAACTTTCCTGGTGCATTTATTCA
CGCGAAATTAACATCATAGAGACTGTTTTTCAAGTGGAAATAGTTCGTTGAGAAAATGGT
AGAAGGTGAAACTTCCAGAATTGGGGAGAGATCTACCGAGACTATTTCAGGAGACACTTC
AGGTGGGAGGCGAGATTTGTCAAATCGCTATTCAGCACCTGTTATAGGAGGCCAGAAGAT
CGATGTTGAAAAGTTTGATGGGAAAATCAACTTCGGCATGTGGAGGCGCGAAGTTATGGA
TGCCCTTATTCAAATCGATCTCGATGTTGTTCTGAAAAATAAAAGACACTTGTATGATGA
AGAAATTTGGGATCGTATGAACGAGAAAGCTTGTGGTCAGATCAGATCTTGTTTGACCAA
GGAGGTGAAATACTTGGTGAAAGATGAGGAGTGTGCGATGACTTTGTGGCGTACATTGGA
GGAGAAGTACCTGCTGAAAAGTCCTGAAAATCGTCTTCATGCAATGAGCCAAGTATATGG
CTTTCGAATGAAGCCTGGGGTGTCAATGCACGATCATGTCTCAAGATTTGAAAAGTTACT
TGCTGATTTGAAGAATCTTGATGAAGATATTAAGGATGAAGTCAAGGCTATGATTCTGTT
ACACTCACTACCAGAGGAATATAGCCATTTTGTGACTACCTTGATATATGGGAAGAGTGT
GATCGTCTTCAAAGATGTTTGCACAGCATTGACTAACTTGGAGATTCGGAATAATGATAA
AAATTCTGAACGAGCATCGTCTGAAGCTTTGGTGAGCAGAGATTGGGCGATGGAGAAAAA
GAAAAAGCGTGGTGGAAAGAATTCTCGATCCAAATCGAGAAGCAGAAATATAGCTCGAGA
CGAGTGTGCCTTTTGTCATGAAAAGGGCCATTGGAGGAAAGATTGTCCAAAGGCTCAAAA
GAGAGATGGGAAGAAACCAGCAGCAGCAAACATGGCACGGAAAGATGAAGACTCTGATTA
TTCACTAAGTATTACTCCTGCAGCATACGTGGCTAGTTCGAGCGAGTGGATACTTGATAC
TGGAGCAACCTATCATTTGTGTCCTATTAAGGAATGGTTTACGGATTTTCGTAATTTGGA
ATCTGGTGCAGTTGTGATGGGGAATGATCAACCTTGTCGCACAATGGGGATAGGAACAAT
TCGGCTCAAAATGTTTGATGGAATGGTCAGAGAACTCAAAGAGGTTAGATTTGTTCCAGC
TTTAAAGAAAAATCTAATTTCTGTGGGTGCTTTGGAAGCTAAAGGCTACAAGGTTACCAT
TGAAGATGGCACAATGAAGTTTACACATGGGGCTATGGTGATTCTGCAAGGGGTTCGGCG
TCACAATCTGTACTATTTGAAGGGAGGTACAACTGATGAAGCAAATGTTGTTGAGGCGCA
CAGTGACACCACCAAGCTATGGCATGTACGATTGGGACATGCTGGAGAGAAGTCTTTGCA
AACTCTGATGAGGCACGGACTCTTAAAAGGTACCAAAACCTGTAAATTAAATTTTTGTGA
GCATTGTGTAGTAGGCAAGAAAACAAGGGTCAAGTTTGGTACAGCTAATCACGATACTCG
TGAGATCCTTGAATATGTTCACAGTGATGTATGGGGACCAACCAAGACTGCATCAATTGG
TGGAAGCCATTATTTTGTTACATTTGTTGATGATTTCTCTAGACGTGTGTGGGTGTACAC
CATGCGAGCAAAGGATGAGGTTCTAGAGATTTTCGTGAAATGGAAGAAATTGGTGGAGAC
TCAAACTGGCAGAAAGATCAAAGTATTACGATCTGATAATGGGGGTGAATATACTTCTGA
TCCATTCTTGCAAGTATGCCAGAACGAGGGTATTAAAAGACATTTCACGGTGAGACATAC
TCCGCAACAGAACGGTGTGGCTGAGCGTATGAATCGTACTTTACTGGAGAAGGTACGGTG
TATGTTATCTAATGCTGGTTTAGATAAAAAGTTTTGGGCTGAAGCTGTGAGCTACGCAAG
TCACTTGGTAAACCGGTTGCCTTCTGCTGCAATTGGAGGTAAAACTCCTATGGAAATGTG
GTCTGGAAAGCATGCACAAGACTATGATTCCCTTCGTATATTCGGGTGTCCAGCTTATTA
TCATGTCAAAGATGGTAAACTGGATCCTCGTGCTAGAAAAGCTATCTTTGTGGGATTCAA
AGGTGGAGTAAAGGGCTTCAAGCTTTGGGATCTCGAAGATAAAAAGTTTGTGTGTAGCAG
AGATGTCACGTTTGATGAAGCTTCAATGATGAAAGCTTCAAGTTCTCAGCAGGTGGAGAA
CAAGACCAAAGAGGTATTGCAGCGGGTGGAGTTTGATGCAACTCCATATGTACCAGTTAG
TTCTACATCAAAGAAGGGTTCAACTATGGAGGTGACACCTAGAGTTGAAGAAGAGGTTGT
TTCTTCTGATGTCCCACAAAATGAAGAAACAATTGATGATGTAGATAATGATGATTTTAT
AGCAACAAGGAGGCCAAGAAGAGAGATAAAGAAACCCGGATGGCTTACTAAAGATATGGT
GGTAGCCTATGCACTTCCAGTTATTGATGATGACATCCCCAACACTTTCGGTGAAGCATT
ACGCAGCAGTGAAAGTGATCAGTGGAAGTTAGCCATGGAGGAAGAGATGAAATCTCTCCA
TCAAAACCAGACTTGGGAACTTGTAAAGTTACCAAAGGGGAAAAGGGCTATTGGCAATAA
ATGGGTCTACACCAAAAAGCAAGGATCTCCGAATCAAACAACTCCTCGATACAAGGCAAG
GCTCGTGGCAAAAGGTTTTGCTCAAAAGGAAGGTATTGACTACAATGAAGTTTTCTCTCC
AGTTGTAAAACATACTTCCATTCGTATCCTACTTGCCTTAGTTGCAGAATATGAGTTAGA
GTTGGCTCAATTGGATGTTAAGACGGCGTTCTTACATGGAGATTTGGAGGAGGAAATCTA
TATGATTCAGCCTTGTGGTTTCAGAGTTGCTGGAAAGGAGAATCATGTGTGTAGGTTGAT
TAAATCTTTGTACGGACTGAAGCAATCGCCAAGGCAGTGGTACAAAAGATTTGATCAATT
TATACAAGGGCAGAAATTCACCAGAAGTGAACACGATCATTGTGTTTACTTTAGAAGACT
ACTAGATGGAGCTTTCATCTATTTGTTACTCTATGTCGACGATATGCTTATAGCTTCGAA
GAATAGAGATGAGATCGAAAGATTAAAGAAGCAGCTGGCTTCTGAGTTCGAGATGAAAGA
CTTGGGTGATGCACAGAGAATACTTGGGATGGAGATTCGTAGAGACAAGAAGAATGGGAG
CGTATGGTTGACTCAAAAGTCTTATTTGAAGAAAGTGCTAGAAAGATTCGGTATGGATGA
CAAAACTAAACCGGTATGTACACCTCTAGCTCCTCATTTCAAATTAAGCTCTTCTTCATG
TCCTAGATCTCAAGAGGAGCGCGATTACATGGCTCGTGTTCCATATGCTAGTGCTGTGGG
TAGTCTTATGTATGCTATGGTATGCACAAGGCCCGATATATCTCAAGCAGTGAGCATGGT
TAGTAGATACATGCACAATCCGGGTAAAAATCACTGGCTTGCGGTAAAGTGGATTCTCCG
ATATCTGTATGGGACAGTTGATGTTGGGTTATTGTTCAAGAAGGATTGTGGTCAACAATG
TGTTGGGTATTGTGATTCTGATTTCGCTGGAGACCTTGACAAGCGAAGATCAACAACGGG
CTACGTATTCACATTGGGTGGAGGTCCGGTTAGCTGGAGGTCGATTCTACAATCGACAAT
TGCTCTGTCCACTACGGAAGCAGAGTACATGGCAGCAACTGAAGCTGTAAAAGAAGCTAT
CTGGTTGAAAGGCTTGTTAGGTGATTTGGGAGTAATCCAGGAGAACATTGCGGTCTTCTG
TGATAATCAAAGTGCGATATTCCTTGCGAAGAATCAAACATATCACGCTCGGACGAAGCA
CATAGATGTGAAATATCATTATGTGAGAGAGATTATCGAGAGCGGTGTTGTGTTGTTGAA
AAAGATCGATACCAAAGATAATCCATCAGATATGTTGACGAAGGTAGTTTCTGGAGTTAA
GTTTCAACATTGCTTGAAACTAATTCAAATCCTTCGATTGTGTTAAGTTATGTCCTTCGG
GAATTTTGAACTACGGTTGGCTTGATCCCAAATTTTGGGTACGTAGGCAGTCACAGAGAT
GCAGCCACCTTTGGGGATGATGGTTCGTTGGTAGTCGGCTCAGATTTGGACAAATTTTCG
CCGAGGTGGAGAATNTGTTGAAAAGTCATGCATGTGGCATCCAAATTCAAAAAGGCATGC
AAAATTTCAAAGGGCTACCAAACAATTAAAGAAAAAAATGAAAAGTTGGCAAATTTGTCA
AATTTGCCAAATGGACACCATTGACATATTTGCATGGGTTAGGTGGAATAGTGCTTGGGT
TAGGTGGAATAGTACTAGCTTCAAGCCTATAAATAGAGAGCATTTCTTCATTCCATATCA
TCCCAAAAATTTGTTAAGCTTATAAGTTTCTAAGCTTTTGAGAGTTCTGAGAGTGTGAGC
AATTGGAGAGTGTGTGTGAGAGTACTGGGTGTATTTGGGTTCTGGGAAAGTGAGATTTCT
TTACTCAAATTTGTACTCAAATAATTGTTAATAATACAATTATTTTTCTCTTGCTCCCGT
GGACGTAGGCATAATTGCCGAACCACGTAAATTTTGTGTCCTTTATTTTTCTATAATTAT
TTGGTGCGCTTGATTCCGCATTCCGCGCACAACA
>RLC40#LTR/Copia
TGTAGAATCACTGTACATATTAGCATTTAGATTTTATTTATTTATTATTTTATTACCTAA
TAAGGAGATTTAGTTGTTGACTAATTCTAATTTTAGTTAGTCTCCTAATATTAGTAGGAT
TCCTAATATTAGTCTACTAATATTAGGAAGGATTCCTAATTTGAAGGAATTTACTTCTGA
GGCCACCTTAATATATATATATGTATCCTCATGTAGTTCATTGGAATAATAAGTAATGAG
AATAACTCTTTTTCTCTGAAACTCACANTGGTATCAGAGCCTCATACGATCCTCCTCTGA
AAACCTAATCTTGTGAATTTCATTCCCTATTCTCATTCCAATCAATACCCTACAGATTTT
CTATCCTTCAAGCCTTCATCTACAATATTTTTTTTTCGATTCCTCTGAACCAAACATGAC
GAAAATAGGAGCAGCATTGCAAACCTCCTCCTCTGAGGTCACGTCTAAATCAGATTCAAC
CCCGATGACAGCCACCCATGGTAACTCCGAATCTGGATCCATTCTCATTACCAGCCATAA
ATTAAATGGACAGAACTACCTCCAATGGTCCCAATCTGTGCTAATGTTTATTTCCGGGAA
AGGTAAAGATGAATATCTCACCGATGAGATTGAAATTCCTGAGAAAGGAGATCCAAAATA
CAGGCTGTGGAAGAGTGACAACAACATGATTATGTCATGGCTGATAAATTCCATGAACAA
TGATATAGGTGAAAACTTTCTTCTTTATGGCACAGCGAAAGAAATATGGGACGCAGCAAA
GGAGACATACTCAAGTTCTGAGAACACAGCCGAACTATTCCAAATTGAGACCATCTTGCA
CGATTTCCGTCAAGAGAATCTCTCTGTCACACAGTATTTCAACACTCTAACAAGACATTG
GCAGCAACTTGATATGTTTGATACTCATACATGGAAGTGTGCAGATGATGCAGTCACTTA
CAAAAAAATCGTGGAGCAAAAAAGGATCTTCAAATTCTTATTAGGATTAAACAAGGAGTT
GGATGAAGTAAGGGGACGAATTATGGGGACTAAACCACTGCCCAGCATTAGAAACGTATT
CTCTGAGGTTAGGCGTGAAGAAAGCAGGCGCAAGGTGATGATGGGATCTCAAGAAGTCAC
AATTAATCCGTCACTGCTTGACAGTTCTGCGCTTGCTGTCCGAGGAACCAACACTAGCTC
CAATGACAACCGTCAACAACGAGGAAGGCCCTGGTGCGACCACTGCCGCAAGGCTGGACA
TTGGAAGGAAAGTTGCTGGAAACTTCACGGGAAACCAGCTGATTGGAAGTCAAACAAGCC
TAACCGTGATAAAGAAAGCCGTGCTAATGCAGCTTCATCAACGGAGGAGAAAACTTCAAG
TGAAACAAGTGGATTCAGCAAAGAACAAATGGAAATTCTGCAGAAAATGATCTGCCATAG
TCTTTCACAATCTACTAGCCAACTTCAAGCAACCAGTATGAAGGCACAGCGAAGCAGTTT
TCCTGTTGCTCTTAATACTAGCAGTGACCAAGGTGAATCATGGATTGTAGACTCTGGCGC
ATCCGACCATATGACAGGGGATGCAACACTCCTGCACAATTACTGTCCTCAAACAGGTAA
TTCTTCTGTTCGTATAGCAGATGGTTCTCTCTCCATGGTCTTGGGAATAGGATCTGCTCA
TCTAACAGAAGATATAATTCTCACCCCTGTTCTTCACGTTCAAAATCTGGACTGTAATTT
GCTTTCAGTTAGAAAATTTAGCCAAGATCTTAATTGTGTTGCTAAATTTTTCCCACGCTT
GTGTGAATTTCAGGGAATGGAATCGGGGAAGACGATTGGCAATGCTGAGTTGGTGTCAGG
TCTCTATCTATTTAGAACCAATAATCCTCCAAATAGACAAGCTGGTTACTCAAGTTGCAA
CATGTCCACTAGTGTGTCAAAGAGTCTGTCATCACTTCATTCTTCGATTTTCAATTCTAG
TGTCAATAATGTGGATAAAATCATGCTGTGGCACTTTCGCCTCGGCCATCCCAACTTTGT
GTATCTAGGAAAAATATTTCCTAAACTATTCATCAATAAAAAACCAAATTCATTTCATTG
TGAAATATGTCAATTTGCTAAACACACACGTGCAAATTTTCCTTCAATTCCTCACTTACC
TACCCGTCCATTCACCATGATTCATAGTGATGTATGGGGTCCATCAAGAATTAAAAGCCT
CTCAGGGGCTCGTTGGTTTGTGTCTTTTATTGATGATCACACTCGTCTGACTTGGATATT
TCTCATGAAAGAAAAATCTGAAGTTAACCATATCTTCCAGAAATTTCATATGATGATCCA
AAATCAGTTCAATGCTCAAATCCAAGTCTTTAAAACCGACAATGCTAGCGAATACTTCAA
GTCCCATCTTGAGTCATATCTTTCACATCATGGCATAATACATACCAGCTCATGTGTAAA
TACCCCTCAACAGAACGGAGTGGCTGAAAGAAAAAATCGCCACATTCTTGAGGTAGCTCG
GGCACTCTTATTTACATCCAATATGCCGAAGTATTTTTGGGGTGAGGCAGTCCTTACTGC
AGCTTACCTAATCAATCGGATGCCCTCTAGGGTTCATAAATTTCAAAGTCCTCATCAAGT
TCTCCTCAAAATCTATCCTCACACCAAATTTATCTCCTCAGATGTTCCTATAAGAGTTTT
TGGGTGCTCAGCCTTTGTTCATAATCACTACACAGATAGATCCAAATTAGATCCTAAATC
CATCAAATGTGTCTTCCTAGGTTATTCATCAAACCAAAAGGGTTACAGATGCTACTCTCC
CATTACCAAAAGGGTCTACAATTCAATGGATGTCACTTTCTTTGAACATGAACCTTATTA
CCCAAAATCTGACATTCAGGGGGAGAATGTAAGGGAATCTCAATTTTGGGATGAACTTCT
CATCAAAGAATCCTCTGAAATTCAGCATGCATCTCCACCTCTTGTCCTTCTTCCCTCGGA
TTCAAACTACACACCAAACCCCAACCTTGAAATTCCATCGTCTAACAGTCCATCATCCTC
AAAACATAGGTCTACACAACTTGAATCTTCCCAGCTTCGTGTCTATACAAGGAGGAAAAA
TGAAAACAAAGAGAGAAAGAACCTTGCACCTCTCATGCAATGCCATGACTCCAACCCGAA
TTCTAATCCTGCTCAAGTTCACTCAAGTGAGGCCGATCATTCTCCTGAGTTAATTGTGCC
GGTGATTGATGATGCTGATGTTCCTATTGCTCTAAGGAAGGGTGTAAGATCCTGTACCAG
TCATCCGATTAGAAATTTTGTGAGCTATAACTCTCTTTCTCCAGCATACAGGGCATTCAT
TACTTCCCTTGACAGTGTACAAATTCCAAGAACTATTCATGAGGCTCTTAAGCATCCAGG
ATGGCAGAAAGCTGTACAGGATGAGGTCACTGCACTTGAAAAGAATGGAACATGGGTAAT
CACAGATCTACCAGCTGGAAAAAGAACAGTAGGTTGCAGGTGGATATTTACCATCAAACA
CAAAGTAGATGGAAGCATTGAAAGACTCAAAGCTCGGTTAGTTGCTAAGGGATTTACACA
ATCCTATGGTATTGACTATCAAGAAACTTTTGCTCCAGTTGCCAAACTTAATACCATCCG
AGTACTCCTTTCACTTGCTGCTAATTTTGATTGGTCATTACATCAACTAGACATTAAGAA
TGCTTTTCTAAATGGCGAACTTGAAGAAGAAGTCTATATGGAAGTGCCACCTGGAATAGA
AAGTTCTCATACTAAAGGCAAGGTATGTAAACTGGTAAAGTCTCTCTATGGACTCAAGCA
GTCCCCTCGTGCATGGTTTGGTAGGTTTGCCAAGTTTGTGACCAAATGTGGGTATAAACA
GTGTCAATCAGATCATACATTGTTTGTTAAGCTCTCAACAGAGAAGAAAATTGCAGTTTT
GATCGTTTATGTTGATGATATCATTCTTACTGGTGATTTTGAGGAAGAATTACAGGTTTT
GAAACAACGTTTAGCTCAGGAATTTGATATTAAAGACCTCGGTAGTTTAAAGTACTTCCT
TGGCATGGAGATAGCAAGGTCAAGAGAAGGCATTGCAGTGACCCAACGGAAATATGTATT
GGATTTGTTGATGGAAACAGGGATGCTCGGCTGTAAACCAGCAGATACACCCATGGACTC
AAGCAAAAAGTTTGGCACAGAATCAGAGAGTGTTCCTGTGGACAGGGGGAGATACCAGAG
ACTTGTTGGACGGCTAATCTATCTCTCTCATACACGCCCAGACATTGGATTTGCTGTCAG
TTTAGTGAGTCAATTCATGAACAATCCAAGGGAAGAGCATATGGAGGCCGTGTATAGGAT
CCTAAGGTACCTTAAGTTGACACCTGGGAAGGGATTAATGTTCAGGAAAAACAACAAACG
GGAGATTGATGTATACACTGATGCAGACCATGCAGGGAACATAATGGACAGGCGCTCTAC
TTCTGGCTATTGTTCATATGTTTGGGGAAATCTTGTTACATGGAGAAGTAAGAAACAGTC
GGTTGTCTCTCGGAGCAGTGCAGAATCTGAGTTCAGATCATTGGCAATGGGTATTTGTGA
AGGTATTTGGATTCATCGATTACTTAGAGAGCTGGGAATGATAGATAAGCAACCTATCAG
GCTATTATGTGATAACCAGGCAGCAATCAGCATTGCTAAAAACCCAGTGCACCATGATAG
GATGAAACATGTTGAGATTGATCGCCACTTCATCCTAGAGAAGATCGAAAATAGCACAGT
CCATATTGTCTACATTCCTACTCAACATCAAACTGCAGACATCCTTACTAAAGCTCTTCC
AAGAACTAGATTTGAAGAATTGAGTTGCAAGCTAGGCATGTACAATTTGTACAACCCAGC
TTGAGGGGGAGNTGTAGAATCACTGTACATATTAGCATTTAGATTTTATTTATTTATTAT
TTTATTACCTAATAAGGAGATTTAGTTGTTGACTAATTCTAATTTTAGTTAGTCTCCTAA
TATTAGTAGGATTCCTAATATTAGTCTACTAATATTAGGAAGGATTCCTAATTTGAAGGA
ATTTACTTCTGAGGCCACCTTAATATATATATATGTATCCTCATGTAGTTCATTGGAATA
ATAAGTAATGAGAATAACTCTTTTTCTCTGAAACTCACA
>RLG41#LTR/Gypsy
TGTTGAGTACATAAAAGCACCAGGTCGGCCATGCTACTATTTCCGCCCCGGCACGGATCG
CTTCAGCTAAATGGTACGAGCAGAACACGGGGGCAAACATGAGCCGACCAGAGATGAATG
CAACCAGGGAAACATACCGACCAGAAGTATATGCCGAGCCGATACTCATCCCCAGGAAAG
CGGGAACACGATCCCACAAAATCGCGGTAGTTGCGCTTCTCCCAGAACGGTTGAAGGACA
CGCGAGATCCACGTTTGCCCACAATCTAACAGTTAGAGTCCCATGAGGGGCTACCACCAC
CCGAAAAAGGAGGGATAAGGGGCAAACGGAAAACGTGGGACAAAGGGCGGCTATAAAAGA
GAAAGACATCGAAGAAGAAAGGGACAGAAAAATTGAGAGAGGGAAAACGCTGCCAAATTG
CAACCAGGCCATTTTCTTACAAATTTCGAACAAACTTCTTGAATCCAAATTACATTGTTT
TCCCGTAAACACCTTGTGCTAACTTAGGCATCGGAGGGTTTACGCCGGCAAAACCACCGG
CGTCTCTGATCCATTTTTGGTGAACGCAGGTCTAGTGAGAGAAAGGAGGGTGATTCCAGC
CTTAGTGGTTCGAGCAACAGTCGATAACTTAAACGTTGGTGAAAGAATCTGGTCGGTCCA
AGGACGAGCAGATTTCAGCATCAACANTTTTGGCGCCGTCTGTGGGGAGCTGAATAAAAA
GCTACCACCAAATTAGTAATTACCGGAGAAGCAGCGAACGATTGGATATGGATGTGTCAA
GAAAGGATACTTTAAGGGAGGATAATGAAACGGTGGAGACAATCACTCTCCGGGAGATTG
CAAATGAAGCCCGAGAGAGGATGATGCAAGATAGACTGGAGCGGATGGAGAAACAAATGG
AGACTCTCGCGGCCGTATTGTTTGAGCTGAGGGACGAGCGGAGAAGGGATTGTGAAACCC
CCGTGGGAAGAGATGGAGTTGGAGCAGAACCCAGCCTCCGGGGGCGTAGAGTCGGGGAAA
TCCCTCCGCCCGCAGACCAACCTAACGGGGTGCATCCCCACCGAAGTACTGGTCGGGTCC
CAGGGGAACACGTGGATGAAGGGAGAGACCAACCTCGCCCCGGACGGGTACTGGAAATAA
ATGGCCGAGGGGCCAGTGTTGATGAAGGAGAGCTCAGACAGCGGTTGCAGAACGTCGAGC
AGGAGCGAGACCAGATAGCTGCACGTGATCCTGATCGTGCTATAGAATTGGAGGGGGAGG
TGCGCAGATTGGCGCAGGTGATAGAGGAGATGCAGGGCAAGAGAAAGCCCCCGAGCTGGA
GGATAATGCTAGATGAAGAATCTCCGTTATCAACTGAGATCATGAGTACCATAATCCCAA
GAGATTTCCGCTTCCCCGACCTCAAATACTCCGGGCGAAGTGACCCGTTGGTGCACATTG
AGCGTTTCAACGACATGACGGGTGTGCAGGGGCTGACACCAGCTCAGAGATGCAGGGTGT
TCCCGTTGACACTAGAGGGACGAGCCCGAGAATGGTACCGCAAGCTGCCCCGAGGAGGAA
TAAAGGGGTATGAGCAGATGTGCCAGGAGTTGGCCGAGCAGTTCCGAGGGGCAGTGGCCC
CAGAGGATGACATGATGGAACTGATGGGGATGAAGCAGGAGGAGCATGAATCCCTTCGAG
ATTTTGTAAAACGATATCACCGAGCCGTGCTGGATTTGGGAGCTTTTAATCACCCGCAGG
CGTTGAGGGGATTAAAAGAAGGTGTAAGAATCGGCCGATTGTGGTATAACTTAAGAAGCC
CCCTCGTACAGAATTACTCGTCGGGGTATGAGCAGGCGAAACGAGATATAGAAATCGAAG
AGGAAAAATCAGCAAGAATTAAAAGTGAACAGCTGGAAGAGCTGAGGCGAAAGGAACGGA
GAGCCCCGAAAGGGAGCGGGTCGGGAAAGCGAACTGGAGAATCTTCAGGGATGGGCGGAA
TATCAGCTCGGTCCCGCCCTTACCCCATAGCTCCGAGAGCACAACAGTTCCAACACAGCC
GGGCTCAACCTCCGCGCCCCCCGATCCCAGAGCGGCAGCGAGAATTCAGGCAGATGGCTG
CCCACCCTTATCACAGCACTCCCAGAGAATTAAATGCAACCAATTACAGGTCTGGACGAC
CAGAGCAGTTACCGGCTATACCAGCCCGAGGTGACGTTCATGATAGCCGAGCAGTTCAGC
TGGTAGACCAGAGCTTGGCATATAGACAATACACTCCATTAAAGATCTCCATGGAGGAAT
TATATGAGAGGATCGAGGGACGAGGCCTGCTGTACCCTCCGGCCCCTATAACAAAACCCG
CTCACCGGCGTGATAAGAGCAGGTTCTGCAAATTCCACAACACTCACGGTCATACTATCA
GCCAATGCCGTGACCTAAGGATTCAGGTGGAGGATTTGGTGAGGAACCAATACTTGGATG
AGTACGTAGATGGAGTGTCCCCCGTCAGTGAGTCACAATATGCACAGGATGAAGGAGTTG
AAAGGGGTTTGGAACGAGAACAGCCGACTATCCGAGTGATAGCAGGAGGGCCAACATTGG
CCGGGGATTCAAACAGGGCACGGAAGAACTATGGGAGATACGCCCTGACTAGCAAAGAAG
TGCTTTTCAATTTGCCAGCAGCCAAGAGGGCAAAAGTGCGGCAAGTTCCTATTATGTGGA
CAGAGGACGACGAAGAGGGCATTTTGTACCCTCACGAGGATGCACTGGTGATTAAAGCAT
TGGTGGCCAGTACAGAATTGCGGCGAATACTGGTAGATACGGGCAGCTCAGTAGACATTC
TGTTTAAGTCGGCCCTAGATGATATGGGGATTTCAGATTTAAAGCTGGAGCGAACGAATA
CATCCTTGAAGGGATTTGGAGGGGGACGGTTAACTCCCATGGGGGTCATTGAACTCCCGA
TTACTGTGGGGACAAAGCCATTTGAAAGAACGATGATGCTGGACTTTGTAGTGGTAGAGG
AAAGAAGTCCTTACCAGATGATATTGGGGAGACCGTTCATGAGGATAAGCCAATGTGTAA
TGTCCACGCATTATCTGGCGCTGAAGTACAGAATAAATGGAGTTGTGGGTGTAGTAAAGG
GCGACCAGAGAATGGCCAGGAGCTGCTATGCTACAGCGGCCAAGGAAACGCTGCAGGTTA
CCTCTCTAGATAACCGAGGGGATTCAAAAAATGGTCGCCAGGAACCTGTTGAGAAGCTGG
AGGAAGTTGTTGTAAGCAGGAGTGACCCTAGCAGAGTTGTTAAGGTCGGATCAGAATTGG
GCGAAGCAATAAAGGGCGAGCTGGTGAAGTGTCTACAGTCCCATGCAGACATATTTGCCT
GGTCTCATGAGGATATGCCAGGTATTGACCGCGGGATAGCTTGTCACAAGCTGGCGGTCA
AGAAAGGGGCAAGGCCGGTGAGGCAGAAAAGGAGGTGCTTCAACCATGAAAGGTACGAGG
CCATAAATGCCGAGGTGGAAAAGCTGCTGAAAGCAGGATTTATAAGGGAAGCCAAGTACC
CGGAGTGGATTTCCAATGTGGTACTGGTAAAGAAGGCCAATGGGAAGTGGAGAATGTGTG
TAGACTTCACGGACCTCAATAAGGCATGCCCGAAGGACAGCTTTCCCCTACCAAAAATAG
ATCAGCTGGTGGACTCAACCGCGGGTCATAGTCTGCTCAGTTTCATGGATGCCTTCTCCG
GATACAACCAGATACCCATGAACGAGCAGGATGAGGAAAGCACCACCTTTATAACTAACA
TGGGTTTGTTTTGTTACAGGGTGATGCCCTTTGGCCTGAAAAATGCAGGAGCTACCTATC
AAAGGTTAGTGAACAAGGTCTTCAAACCATTGATCGGTCACACTATGGAAGTATATGTGG
ACGATATGATCACCAAGTCAAGAGAACCGAGAGATCATGTGAAGCACTTGGAAGAGACTT
TCGAATTGCTGAGGAGGTACGAAATGAAGCTGAACCCGGAGAAATGTGCATTTGGGGTCA
GCTCGGGCAAATTTTTGGGATACCTGGTGAGCCATCGAGGTATTGAGGCCAACCCAGAAA
AGATACGGGCGGTGATAGAAATGAGGTCCCCACGAACAGTTAAGGAGGTGCAGAGCCTTA
CGGGGAAGTTGGCAGCATTGAACCGATTCATTTCGCGAGCCACTGATAAGTGCCACCCTT
TCTTCCAAGTCATAAAGAAAGGGAAGAAGATGGAATGGACACCAGAATGCGAGGAGGCAT
TTGGACAGCTGAAGGAATACCTAGCCCGCGCCCCGTTACTATCAACTCCGAGAGAGGGTG
ACCAGCTGCTTTTGTACTTGGCAATCTCTAAGCGGGCTACCAGCTCGGTCTTAGTCAGGG
AAGAAGAAGGGAAGCAACACCCGGTATACTACACAAGCAAGGCCCTGGTGGACGCAGAAA
CCAGATATCCACTAATGGAGAAGTGGGCGCTGGCTCTGATAACGGCAGCACGCAAACTCC
GACCATACTTCCAAGCCCACCAGATCGTTGTGATGACTGACCAGCCACTTCGGCAAGTAC
TTCAAAAACCAGATGCGTCTGGTCGGTTAGTAAAATGGTCCGTGGAGCTGAGCGAATTTG
ACCTGTCCTACAGGCCCCGAGGAGCAATCAAGGCCCAAGCCCTGGTAGATTTTATGGTGG
ACCGTGTTGAACCAGGGGAAGAGGTCCAAGAGGAACAACCGGTAGAGCAAGAGGATTCAA
AGGGGATATGGCTGGTAATGGTTGACGGATCATGTAGTGAGCAAGGATCCGGAGCAGGAG
TTGTAATACGGAGCCCAGAGGGAACCGAGATAACATATGCGGTGAAGTTCGAATTTCAGC
TCACAAACAACCAAGCTGAATATGAGGCCTTTATCACCGGGCTCGGACTTGCACACGCTC
TCAGAGCAGAGAGGGTAGAAATTCGAGCAGATTCCCAACTGGTGTGTAATCAGCTCAATG
ATCAGTTCCAAGCAAGGGGAGAGAAGATGGGTCTTTATTTGAAGAAGGCGAAGCAGATGG
TTGGGCTTTTCCAAGCAGTGGAGGTAAAGCAGATATCCCGGAATGAGAATTTCCGAGCCG
ATATGCTGGCTAGGATGGCAGCCATTGCAGATCCAAAATTACCGAAGTCAGTTCCACTAG
AGGTAAGGACCTCACCAAGTATTGAGGAAGAAGCAGAGGTGATGAGAGTAAGTATTGGAG
AATCCTGGATGGACCCGATTCGCGCATATGTCCGCGATGGAGTTTTACCAGAGGACAAAA
GGCAAGCAAGAAAATTAAAATGCCGAGCAGCAAGGTATACGCTACTGGATGGAGTGCTGT
ACCGCCGAGGGTTCACCTTGCCCCTTTTGAGATGTTTGGATGATGAGGAGGCGGATTATG
TGCTGAGAGAGATTCATGAGGGAATATGCGGCAATCACTCGGGAGCAAGAACTTTAGCCT
TCAAGGCACTCCGGCAAGGATACTTCTGGCCAACCATGCACCAGGATGCCAAAAGGATGG
CAAAGAATTGTAAAACATGCCAAAGCTTCTCCGAGGTTCCTGCACAACCCCCGGAAAAGC
TGACGGCTATGACATCCCCATGGCCTTTCGCTCAATGGGGAATCGACTTGATTGGTCCAT
TACCTAAGGGACGAGGAGCGGCGACACATGCAATTGTGGCAATAGACTACTTCACCAAGT
GGGTGGAAGTAGGAGTCCTCAGCCAGATCACAGAGAGGAAGACAACAGATTTTATTTGGA
AAAATATCATCTGCAGATATGGGATCCCCTACGCCATCATCACAGACAATGGGAGGCAAT
TTGACAACGGCAACTTCAGGGAATTTTGCCGAAACCTGGGGGTGGACCTGAAGTTCTGCA
CCCCCGCACACCCCCAGGCAAACGGACAAGTGGAAGCAGCCAACAAGGTGATAAAGAAGC
TCCTAAAGACTAGATTGGGAGAGAAGAAGGGAGCTTGGGTTGACGAGCTACCAGGGGTAC
TGTGGGCCTACAGGACAACTCACAAAACCGCCACAGGAGAAACACCGTTCGCTTTAGCTT
TTGGTCATGAGGCGGTAATCCCAGCAGAGATTGGAGTGGGGACACATCGAACGGAACATT
TCGTTGAGGAGCAAAATGACGAGCAGATCTGCTTAAGCCTAGACCTGCTGGAGGAGAAAA
GGGAAGGGGCCTCGCAGAAAGTGGCCCAATGTCAGCAAAGGGTCATGCGTTATTACAACA
AGAATGTACGCGTGAGGCAGTTCCGAGCAGGAGATTGGGTACTTAGGAAGGTGAACCAGA
ACACCAGGAATCCTAACCATGGCGCTCTTGGCCCAAAGTGGGAAGGCCCATACCGAGTGA
TACGAGCCACTGGACCAGGAGCATATAAATTAGCGTGCCAAGACGGACGAGACGTGAAGA
GGTCATGGAACGCCGAACACCTGAAGAAGTATTTCCAGTAAGCAAAATGCTCTACTAAAT
CCTCACTCTGACAAGTTATTTCTGTTACAATGCATGATGGCCTGTCGCACATGCATATAT
TCTATGTTTTTGTAATACATTCAAATTTCAAATAAAGATGAATTCAGCATGAAATCCCCC
TGCTAGCAAGATCAATAAAAATTTCACTAAGGCAAGAGTGCCTACTTCTGCTCGGTCAAC
GAAGACCAGCAGCTAAAGCTTCGAAATTTCTACTAAGGCAAGAAAGTGCCTGCTTCTGCT
CGGTCAACGAAGACCAGCAGCTAATTAGCTACGAAAATTCTACTAAGGCAAGAAAGTGCC
TACTTCTGCTCGGTCAACGAAAGACCAGCAGCTAAATCAACTTCGAAAATTCTACTAAGG
CAAGTAAGTGCCTACTTCTGCTCGGTCAACGAAAGACCAGCAGCTAAAGCTTCGAAAATT
CTACTAAGGCAAGAAAGTGCCTACTTCTGCTCGGTCAACGAAAGACCAGCAGCTAAAGCT
TCGAAAATTCTACTAAGGCAAGAAAGTGCCTGCTTCTGCTCGGTCAACGAAAGACCAGCA
GCTAAAGCTACGAAAATTCTACTAAGGCAAGAAGTGCCTACTTCTGCTCGGTCAACGAAG
GACCAGCAGCTAAAGCTACGAAAATTCTACTAAGGCAACAAAGTGCCTGTTTCTGCTCGG
TCAACGAAAGACCAGCAGCTAATTCTACGAGAAGTTTACTAAGGCAAGTAAATGCCTACT
CCTGCTCGGTCCACTAAGGAACCAGCAGGCAAGATCAGATAAATTGTGCAATTATTTTGC
AGAAACAGTCTATGAGTAGACATTAGACAAGGGAGCCAATAAAGAGCATCTAAAAATTTA
TTAATGTTCAGTTGGTTACAAAACTAATGAAAATCTAAAGTCTATACAAAAATAGACCTA
AGGATTAGGAGGGTCAACGGCTTCAGCAGGTGAAGGATCAGTTGTCCCAGGAGGTGGAAG
ATCAGCAATACTGGGAGGAGGCGGCATGGACCCTTGTCCCACTTCAAAAGCACGTCCCCC
AGCTCCCCCCTCCTGCACCTCATCCAAAGGAGCCTCCACCTGATCCTGCTCACCTTGCTC
CTTATCTCCCTGGCCGACCCCAGCCATATACCTCTCCACTCCAGCCTCCAGCTTGCTCAT
GTCCAGCTCGGGATATTCTTCCTTAAGCACAGACATGATGCACTTATAGGAGAAGGCAAC
CCCAGAGTCATACTCGGCATCCAGCCGATCGTCCACATCAGCGGATTTGCCTTTCTCCTC
AGCCAGCTGCTCACCCAAGGATTTGATTTCCCCCTCAAGGGCGGCCCTCAGAGTATCCCT
TTCAATTTGAGTAGCCTGAAGATCAGATCTCAGGTCACCCAACTCGCCCTCAAGCTTGGA
GGAAGTGGACTCAGCAACAGCAACTTTCTCCTCAAGCTCCGTAAGCTGCTTGTTCAGCTC
GGCCAGTTTCTCCTTGGAGCGGTCAGCAGATTCAACTTTCTTTTTCAACTCCTGGTTATC
AGCCTGAAGCTTCTTCTCATGACGCGCGGACCCGGTCTTGTAGCACGAGACCATTGTGGC
CAGCCTGAAGGAGACTCTCTGAACAGAAGCAGCCAACTCGGAGAGGCTCATGCTCTCGAT
GTCCTTCACCATCTTGGGCCCAACCGATTTTTTATAATCCTTCTGATATGGGCTCAGGTA
GTCACCTTGATCCCGAGATGGAAGAGGAGAAGATCGGTCCCCAGACTGCAAGCTGACCTC
AGGACTCTTGTCGGAGGTTTTCTCCCCACCACTCTTACGAGGTGGAGGAGGGGGCAGAGC
AGGAACAGGCGCCTTGGAAGGACCGACGCTGGGTTTCTTCGGAGGAGGAGGAGGGTTGCT
GGAGCTGCTCGGGGCCCGACCACGCTTCCTGCTCATCGCGCTGAGGATCTTGTTATCCAT
CCCAGCAGCTATATCCACTAAGCCCGAACCGACCAAGTTTGTTGGTGACAGGAGGTCTTG
GCAGGTAGACGCGTTCAACAGAGCAGTTTCCACCTGAAGCAAAGGTCGATCTTCAAGCCC
CCCGATCAGACCCCACGACTCTGAAATAGCACAGAAGGTTAAAGAACCCAATAAGTAGCA
ATTTAATTAAGAATATAGGCAAAAAATGAACGACCTGGGGTGACAAAATGGGTGGGAAGA
TAAATATCCCCACCAAGCGACCGAACTGCTGGACACCATTTCCCTCCAGCAAAGAAGAAT
TTGTTCTTCCAATTTTTGCACGAAGATGGAAACCCAGTGATCGGTTTCCTCTTTGCAGAA
CTGGACATGAAGTAGTACCAGCCCGCCTCCTTCGGGCTACTCCGCAGCTGATACAGATGC
TTCACTTCAACAAGGGAAGGCTCCTCCGACCCGCACCTCTCCCACAACACAAACATTGCC
GAGAGAACCCTCCACCCATTTGGGTGTAGCTGACCTGGGGCCAGGTGCATACCGCCCAGT
ATCTTGGCAAAATAAGGTTGAAGGGGCAGCCGAGCTCCTAGTTTGAAACTCTCCAAGTGC
ATCGTCACATACCCTTTCGGAGGCCGACTAGGGACATCACCTTTTCCAGGAACTACAAGA
AGAACCTCGTTGGGGATGTTGTAGAGGTTCCTAAGTTTAAATAGATCGGTGGGGGTGGTG
GCACAAGCCATGAAATCAATAGGGTAGGAATCAGCCTCCACCCTATGGCCTAGGTTCCTT
TTCTGAGCAGGTCTGCTCGGTCCGGAACTGCTCCCCTCACCATCACCAACTCCTTCAGGG
ACCCCAACCCCACCAGAACTGTGATTCTCACCAGAGCCCGACGCAGGTCCACCTCTATTC
CCTACAAGCTCTAGTTCGGGGGAAGGAGAGATAACCAAAGGGCGTGGGTATTCAAGGGTA
TCCCTGCCATGGGAAGGACCTACACTACTGGAGGGGCCTAAGTAATCAGTGGGTATTGGC
ACATTGAGGCCTGAGTCCCCTGACTCTTCATCACCCTCATCAACAATTAACTTCCTCTTC
CGATTTGACATACCGGAATCCCAAAAAGAAAACAGAGAAAACTCGAGTATATGGACACAA
AGAGGGGCAACACAGAACCCAATCAACAACAACCAGAAGAAAAGGTTAAAGACTATACCT
GGAATAGACTGACACTGATAGCGCTGCCGTGACAGAGAAAACACCCGGCAAATGGATACT
CCGGACGCTGGAAGTGTGAGCAAAGTTCAGAGAAAATTTGGTTGACGGCGGAGAAACGAA
TAACAAGATGATGATGACTCCAGTCTAGGGATTTGAAACGAAAAGGGGGAAATGGAAGCA
TTTAAGTGATGGGATATGCCAGCTCACCCCCCCATATATCGAGGACGGATAGCCCGTCGT
TTCAAATTTCAAATACGAAGAGTCTGGAGATGCCACGTCACCAACCGTTACAAGAGGCCA
GGTTAGATGTAAGCCCAGATATGCAATGGACAGGTTCACTTAGGCCCATGCTCAGGTCGG
AGTCTCCTCAGTAGAAAAATGGTACATCAGGTCAGGCCCGTCTCAGTAAAAAGAGGATCA
GATGAGAAGCTCCCCGGGCTGGTGAGATTTGACCATCAGTTTCTACTCTTAACTCATTTC
ACTCGCCAGACCAGAAACTGGGGGACTGGNTGTTGAGTACATAAAAGCACCAGGTCGGCC
ATGCTACTATTTCCGCCCCGGCACGGATCGCTTCAGCTAAATGGTACGAGCAGAACACGG
GGGCAAACATGAGCCGACCAGAGATGAATGCAACCAGGGAAACATACCGACCAGAAGTAT
ATGCCGAGCCGATACTCATCCCCAGGAAAGCGGGAACACGATCCCACAAAATCGCGGTAG
TTGCGCTTCTCCCAGAACGGTTGAAGGACACGCGAGATCCACGTTTGCCCACAATCTAAC
AGTTAGAGTCCCATGAGGGGCTACCACCACCCGAAAAAGGAGGGATAAGGGGCAAACGGA
AAACGTGGGACAAAGGGCGGCTATAAAAGAGAAAGACATCGAAGAAGAAAGGGACAGAAA
AATTGAGAGAGGGAAAACGCTGCCAAATTGCAACCAGGCCATTTTCTTACAAATTTCGAA
CAAACTTCTTGAATCCAAATTACATTGTTTTCCCGTAAACACCTTGTGCTAACTTAGGCA
TCGGAGGGTTTACGCCGGCAAAACCACCGGCGTCTCTGATCCATTTTTGGTGAACGCAGG
TCTAGTGAGAGAAAGGAGGGTGATTCCAGCCTTAGTGGTTCGAGCAACAGTCGATAACTT
AAACGTTGGTGAAAGAATCTGGTCGGTCCAAGGACGAGCAGATTTCAGCATCAACA
>RLG42#LTR/Gypsy
TGTTTGGGAGAAATACGTCGACGAGACCAGGCATGGTGAGCAGATATCTGATGGCAGAGT
TCTGCGAACCGGTGTGTTCCGTAAAAGCCTGGTGCGCGGGGGAACAGGAGCAGAAATATC
CTGCTCGTCCACGAGCACGTCATCCGCGAGGCCAATTTCCTGTAAGAGGCATAAGGCCAT
TCCGGCTAGAGGTCGAGAGGCGAGGAGACCCGGTCGACGGCAGTTGGCAAGACATGCTCT
CCAGCCCGAGAATCTAGGCACGACAGCCACGCTTTCCCCAGAACCGTGGCGTAACACGCA
AGATCTCACGTTTCCCATAACGCAGAACTCCGACAGCCACGCTTTCCCCAGAACCGTGGC
GTAACACGCAAGATCTCACAGAACCACGACAGCCACGCTTTCCCCAGAACCGTGGCGTAA
CACGCAAGATCCCACGTTTGCCCATAACGCAGCAGTCAGAGTCCCATACCGTCTCGAAAA
AAGCGGAAAACTGGGATTCAGGGGAAGCCTATAAAAAGGTAGCCAACGAAGGTAAAAGGG
TTAGCATTTTTGAGATTAGAAAAGAAATTCAAAAGAAGAGAAAACCACGAAAAAGCCATA
AGATCTGTGGCAAGCGTTCCCCGAACCTTCATATCTGACTTGAGCGTCGGAGGGTTTGCG
CCGGGAAAACAACCGGCGTACTCTGACTTGTCTGTGTGCGCAGGAACCTCTGGAGAAGAA
GCCTTGCGAGGAGACCTCCTGGTCGTGATGAAGTTGATCGAGCAGAGATCCTGGTCGTAG
AACGAGGAGAACCGGAATCCCGCATCAACANTTTTGGCGCCGTCTGTGGGGAACCAGAGC
AAAAAGCTTCTGTTGATAGCAAGAAGAGGGGTGAAGCAAGTGAAAAGCAATGGAGACAGG
AGGAAGTAGTGCACAAGGGGGTGATAGGAGGCTTAACGATTCCGTGACGCTGAGGGAGAT
AGTCAGTGAAGCACGGGAAAAAGTCATGTTCGACCGGATGGAACGGATGGAAAAGCAGAT
GGAGACCTTGACAACCATCCTGCATGAGCTGCGGAGCGAGCGAAGGGTAACCCAAGAGGG
AAGGGTGAGAGGCGGTGGAGTGGCACCAGGTCCCGATAGTGCGGGGAGAAGTCAAACCAC
CGGGAGATTTGGTGGTGAGAGAGGTAACGTACCTCTGCGGGGAGAATTTCATAGAGAAAG
AGAGCAGTCCCCGGCAAGACAGACTGGTGACGAGGACGACGGGGTGGTGAATGCAGAGGA
AACAGAGTTGAGGCAACACTTGCATGATGTAGAGCAAGAGCGGGATCAAGTTGCAGCACG
TGACCCTGGTCGTGCAGTGCAGCTGGAGGAGGAAGTGCGCAGACTAGCGCAGATAATTGA
CGACATGCAAGGAAGGAACAGAGCCCCTGGTTGGAGGATAATGCTGGACGGAGAATCACC
GCTCGCAGCAGAGATCATGAGGGCAGTTATTCCGAGAGATTTCCGCCTCCCAGACCTCAG
ATACTCGGGAAGAACTGATCCGCTGGTGCACATAGAGCGCTTCAACGACATAACTGGGGT
ACAAGGATTATCTCAATCCCAAAGGTGCAGGGTGTTCCCACTATCCCTTGAGGGACGTGC
ACGAGAATGGTACAGGAAACTTCCTCGGGGCAGCATTAAAACCTTCGAGCAGATGTGCCA
GGAATTCGCGGAGCAGTTTAGTGGGGCAATGGCACCGGAAGATGACATGATGGAGCTGAA
AAGCATGAAACAGGGGGAGCAAGAAACCCTTCGGGAATTCATCAAGAGGTTTCATCGGGC
TGTCCTCGACTTGGGAGCCTTCAACCACCCTCAGGCGTTAAGGGGATTGAAAGAAGGGGT
GAAGATAGGAAGGCTGTGGTACAATTTGAGAAGCCCAGCTATTCAAACGTATGCAGCCGC
ATACGAACAGGCTAAGAGAGACATCGAGATTGAAGAGGAGAAGGCTGCACGGATTAAGAC
AGACCAGTTAGAAGGGTTGGGGAGGAAAGAGAAGAAAGCATTACCGGGGAATGGGCCGAT
CAGGAGGAGGGACCACCAGGCCTCCGGTAGTGGAGCAGGAGGTCGGGTAACTGCTTACCA
GCCTCATCAGAGGCCACCACAGTATCAGCGCAGCAGGGCGCAACCTCCTCGTTCCCCAGC
TAGGGAGCCTTGGAGAAGGCATGAGTCGGCATCTGGTGGTCTTCATCAACATCCCCACGG
TAGCAGAGCGAGCAGACCAGAAGTACTTCCACCGCCCCCAACTCAGAGCGGGGCAAACAG
AGAAAGAGCAGTGCACCTGATCGACCAGAACCCGGACTATGGGCGGTACACTTCCTTGAA
GATGTCCCTGGATGAGGTGTACGAGGCCATAAAGGATCGAGGGCTGCTGCACCTCCCTAC
ACCAATAACAAAGCTACCCAACAGGAGGGATAGAGGACGTTATTGTAAGTTCCATGGCAC
CCATGGCCATACCACAGCAGAGTGTAGAGATCTCAAGACCCAGGTCGAAGATTTGGTGAG
AAATCGGTACCTGGACGAGTTTATGGATGGGACTTTCCCGATGGTGGCCACAACAGGTGA
AGGGGAGCAGAGTGGTAGAAACTTGAGGCGCGAGCAGCCCGCAGTAAGGGTGATAGCTGG
GGGCCCAACATTGGCCGGAGATTCCAACAGATCGAGAAAAAATTATGCTAGGTACGCCAT
GACCAGTAAAGAGGTACTCCTCAACACCCCAGCAGCCAAACGAGCAAGGGTCAGGCAAGT
GCCAATCATGTGGACGGATGAGGATGAGGAAGGGATTCTATACCCCCACGAGGATGCTTT
AGTCATCAAGGCTACTGTCGCTAGCAAGAAGTTTGACCGGATACTGATTGATACAGGGAG
CTCAGTTGATGTGTTATTTAAGTCAACCCTGGAAGAGATGGGAATAGCCGACCGGAAGTT
GGAATACACCAATACCTCCTTGAAGGGGTTCGGAGGAGGGAAGCTGGTCCCTCTGGGCGT
GGTCGAGCTGCCTATCACAATTGGGAGCTCCCCGACAGAAAGAACAATGATACTGGACTT
TGTCGTAGTGGATGAGGAAGGTCCTTACCAGATGATCCTAGGTCGGCCATTTTTAAGGAT
GAGCAAAGCGGTGTTGTCCAACCATTATCTGGCTCTGAAGTACCGGGTGAATGGGGTAGT
AGGAGTGGTACGAGGAGACCAGAGGATCGCAAGAAGCTGCTACTCCTCGGCAGCAAGGGA
AGCAATGCAGATAACATCCCTCGATACCCGAGTGGAAAACAAGAAGGGCAGACAAGAACC
TGTAGAGGATCTGGAAACAGTAAGCCTGGGACCAGAGAACCCGGGAAAGACGATCAGAAT
CGGGTCGAGACTTAAGGGAGAGCAAAAGCAGGAGTTGGTGAAATGCTTACAGGCTCATGC
TGATGTGTTTGCTTGGACACATGAAGACATGCCAGGGATTGACCCTGAGGTAGCATGTCA
TAAGCTGGCAATAAAGAAAGGTGCTCGGGCAGTAAGGCAGAAGAGGAGGTGCTTCAACCA
GGAGAGGTATGAGGCTATAAATGGCGAGGTGGAGAAGCTCTTGAGAGCAGGGTTCATTCG
GGAAGTCAGTTACCCTGAGTGGATATCGAATGTGGTGTTGGTAAAGAAGGCAAACGGCAA
GTGGAGGATGTGTGTGGATTTCACAGACCTCAATAAGGCGTGCCCAAAAGACAGCTTCCC
TTTACCAAAGATCGATCAGCTAGTAGATTCAACGGCTGGACATGGTCTGCTTAGCTTCAT
GGACGCGTTCTCGGGATACAACCAGATCCCCATGTACGAGCAGGATGAGGAGAGCACGGC
TTTCATCACTAACCAAGGTTTGTTCTGTTACAGGGTAATGCCATTCGGTCTCAAAAATGC
TGGGGCCACCTATCAAAGGCTGGTGAACAAAGTCTTTAAGCCGTTGATTGGGAAAACCAT
GGAGGTGTACGTGGATGACATGATCACCAAGTCCAAAATCCCGAAGGAACATGTCAGACA
CCTCGAGGAGACATTCGAGCTTTTGAGGAAGTATAAGATGAAGCTCAACCCGGAGAAGTG
TGCTTTTGGGGTCGAGTCAGGGAAATTCCTTGGATTCATGGTGAGCCATAGGGGGATTGA
AGCAAATCCCGAGAAAATCCAGGCGATTGTGCAAATGACGTCTCCTCGTAACCTGAAGGA
GATGCAGAGCCTCACGGGGAGGTTGGCGGCGTTGAGCAGATTCATATCCAAGGCTACAGA
TAAGTGTCAGCCATTCTTTCAAGTGATAAGGAGGGGAAAGAAAACAGAATGGACCCCAGA
ATGCGAGGAAGCCTTCCGGAACTTGAAGCAATACTTGCAGCAAGCTCCGCTGCTGTCCAC
ACCGAGGGATGGGGACAAGTTGTATCTGTATTTGGCGGTATCGGATCGGGCCGCCAGTTC
TGTTCTGGTGAGAGAGGAAGAAGGAGTTCAGTATCCGATATACTACACCAGCAAGGCCCT
GCTCGACGCTGAGACCAGATACCCACCGTTGGAGAAATGGGCACTTGCCCTTGTGGTTGC
TGCTCGGAAGTTGAGGCCATATTTTCAAGCATTCCCGGTCTCGGTAATAACAAACCAGCC
ATTGCGTCAAACTCTGCACAAGCCAGATGCCTCTGGTCGGCTCGTCAAGTGGGCTGTAGA
GCTGAGCGAGTTCGACATAGACTATAAACCCCGCGCAGCGATAAAAGCCCAGGCAATGGC
CGATTTCGTAGCTGAATTCACAGAGCCCGAAGTATGCTTAGATCAACAAGATGCAGTTAT
AGGCAATGACGAAACTCAAGTATGGCAGATGTCTGTGGATGGGTCATCAGGGGAGCGGGG
TTCAGGAGCAGGGATTGTCTTGGAAGGCCCAGAGGGGGAGGAGATCTCTTATGCTGTAAA
GTTGGAATTTGCAGCCACGAATAACCAGGCAGAGTATGAAGCCTTGATAGCAGGTCTGGA
ATTGGCTAAGGCCGTGAAAGCAGACAGAGTTAAGATCAGAACTGATTCCCAGCTGGTTGC
GAATCATGTCAGTGAAAGATTCCAACCAAGAGAGGAGAAGATGGAGCAGTACCTGAAGAT
AGTCAGGCAGATGATGGGGAAGTTCGAAGCAGTGGAGGTGATACAAATCCCCAGGGAGCA
GAATAGTCGAGCAGACATTTTGGCTAGGATGGCAGCAGTAGCCGACCCAAAAATGCCAAA
GTCGGTCCCTCTGGAGGTGAAGTCCAGCCCAAGTATCGATCAGAATTTGGGGGTGTTGCG
GATAGAACAAAAATGCTCGTGGAGGGACCCGATAGTTTCATACCTTAGAGACGGGGTATT
ACCACCAGATAAGCTGCGAGCTCGCAAGATTAGAGCCCAGGCCTCGAGATACACGATGAT
TGATGGGGTACTGTATCGGCGAGGATATACACTACCGTTCCTTCGGTGTTTGGATGAGGA
CGACGCGGATTACGTACTGAGAGAAGTACATGAAGGAATTTGCGGAAATCATTCTGGCGG
GAGGTCCCTGGCCCACAAGGTTCTAAGGCAGGGATATTTCTGGCCGACAATGCACCAGGA
TGCGCAAGAGAAGACCAGGAGTTGTGTAAGCTGCCAGAGTTTTGCAAATTTCTCTAACCA
ACCACCAGAGAAGCTCACCTCCATGACCTCCCCCTGGCCATTTGCTCAATGGGGAATTGA
TCTGATCGGCCCATTGCCAAAGGCACGAGGAGCAGCAACACATGCAATAGTTGCTATAGA
TTACTTCACGAAGTGGATAGAGGTAGAAGCCCTTAGCAGGATCACAGAGAAGAAAACAAC
AGACTTCGTGTGGAGAAACCTGGTCTGTCGATACGGGATCCCTTATGCCTTGGTAACGGA
TAATGGCAGGCAGTTCGATAATCACAGCTTCAGGGATTTCTGCCAGAACCTCGGGATAGA
GCTGAAGTATTGCTCGCCTGCTCACCCTCAATCGAATGGACAAGTAGAAGCAGCCAACAA
GACCATCAAGAGGCTTTTGAAAACCAGGCTTGGAGCAAAAAAGGGTGCGTGGGTTGACGA
GCTGTCAGGTGTGCTATGGGCATACAGAACAACCCACAAAACCGCAACTGGGGAGACACC
GTTCGCTTTGGCTTTCGGACATGAAGCGGTCGTGCCGGCTGAGATAGGAACGACCACACA
CCGGACAAATCATTTCAATGAGCAGGAGAACGACGAGCAGATATGTTTGAATCTTGATCT
GCTAACGGAAAGGAGGGAGCAAGCAGCCGAGCGATCAGTCATTTACCAACAGAGGGTTGC
TCGGTATTATAACCAGAAGGTGAACATACGGCAATTCAGGGTCGGAGACTGGGTACTGAG
AAGAGTGAATCAGAGCACCAAAGATTCGACTCAAGGAGTGCTGGGACCGAATTGGGAAGG
GCCATATAGAGTCAAGCAGATAGCGGGACCCGGAGCTTACAAGCTGGTTCGCACGGACGG
CCACGAGGTGAAACGCCCATGGAACGCAGCACACCTCCGAAAATACTTCCAGTAAGACTT
GTTCACATTTGAAAGCTATTTTTGCTCATGTTCATTATCGTTTATCTTTCACGCTTTATG
TCCAAACAATTTCATGTAAGTCGAATCCTGCCATTAATGGAACGTCGAGGAATTTCTTTC
GCTTGAAACCGAGAAAATTACCTAAGGCATGCAAAGGCTCGACAAAGTCTCAAAGCCTGT
CTTATGGCGAGACAGAAGCCAAGCATGCCAGGATCTGCTCGGCCACGAGAAGGCGAGCAG
AATCCCAATCCTTGAAGAAGAATCAAGGCATGCAAAGGCTCGACAAAGTCTCAAAGCCTG
TCTTATGGCGAGACAGAAGCCAAGCATGCCAGGATCTGCTCGGCCACGAGAAGGCGAGCA
GAATCCCAATCTTAATCTAAGGCATGCAAAGGCTCGACAAAGTCTCAAAGCCTGTCTTAT
GGCGAGACAGAAGCCAAGCATGCCAGGATCTGCTCGGCCACGAGAAGGCGAGCAGAATCC
CAATCCTCGAAGAAATCCAAGGCATGCAAAGGCTCGACAAAGTCTCAAAGCCTGTCTTAT
GGCGAGACAGAAGCCAACATGCAGGCTCCAAAGTCTCAAAGCCTGTTTATGGCGAGACAG
AAGCCAAGCATGCCAGGATCTGCTCGGCCACGAGAAGGCGAGCAGAATCCCAATCCTTGG
AAGAACCAAGGCATGCAAAGGCTCATGCGCTCGGCCTAAGGCATGCAAAGGCTCGACAAA
GTCTCAAAGCCTGTCTTATGGCGAGACAGAAGCCAAGCATGCCAGGATCTGCTCGGCCAC
GAGAAGGCGAGCAGAATCCCAATCCTTAGAAGAATCCAAGGCATGCAAAGGCTCGACAAA
GTCTCAAAGCCTGTCTTATGGCGAGACAGAAGCCAAGCATGCCAGGATCTGCTCGGCCAC
GAGAAGGCGAGCAGAATCCCAATCCTCGAAGAATTTCCAAGGCATGCAAAGGCTCCAAAG
TCTCAACCTGTTAGGCGAGCAGAAGCCAAGCATGCCGGTCACCAGGCATGCAAAGGCTCG
ACAAAGTCTCAAAGCCTGTCTTATGGCGAGACAGAAGCCAAGCATGCCAGGATCTGCTCG
ACCACGAGAAGGCGAGCAGACTCCAAAGCATTCGAAGAAATTCCTAAGGCATGCAAAGGC
TCACCAAGTCTCAAAGCCTGTTTTATGGCGAGACAGAAGCCAAGCGTGCCAGGATCTGCT
CGACCGCGCGAAGGCGAGCCGAATCCCAGGCATTGAAGAATCTTCAAAGGCATGTGGCAA
AACCATGAGCCAAGCCGGAACCTGCTCGTCTAGACAAAGACAAGCAGATTCTCAAACGAA
AATTAATTCATAATTACAACACAAGAAAGTAATCAAAAAACATTTTTATTAATTTGTTAA
TAATTAACAGAGGGGATAATCTTCATGAACATTGTTCATTACAATACAAGAAATATATCA
AGAAGATGGTGGATCAGTAAGCCCAGCAGCATCGGTTGGCTGGACCTCCTCAGGTGCAGG
AGGGGTATCACCAGTTGCGTCCGGGGGGGTGCTCGCCTCGCCAACATCAGCAGGGACTGC
ACGAGGAGGAGAGTTTTCCTCCTCAATCACGATCGGCTCTACCCCTTCGGCATCTTCCTT
GGCCGCCTCCTCGTCCATATGTTGAGCAACACCAGCTGCAAGGTCATCCATCTTCAGATC
AGGGTGTTGCTTCCCGAGGACGGCCATGATGCAACGATAGGAATGCCGAAGTCCCTGGTC
GTACTGGTTGTCGGCCTCCCTCTCCAAGTTCTCGACCTGAGCTCGGTGGGAGTCGCGGAG
AGATTCGAGCTGAGCCTCATACATAGCCTTCTGCCTTTGCAGATCCTCCTTGACCTTGGT
AAGCTCCTCCTCGAGGGAAATGGCTTTTGCTTGAGCAAGTGATTCTTGCTCTATCAGCTT
CAGATTCTCGAGATTCAGCTCCCCTGCTTTCTTCTCGGCAACGTCAGCTCTGGTCGTCGC
CGATTGAATATCCTCCTTCATCTTCCGGTCGTAGCGGCCAACCTTAGCCTTGTAATAGGT
GGTCATGCAGCTGAGGTGGAAAGCGCTATGCTGCATGGCCCCCACCAGCTCACCCAAGGT
GCGGCCGTCAAAGTCCTCCAGGTCCTTCTTGCTCACGAGTTTAGTTAACTCATTGAGGTA
GGGGACCAGGTGTTCTGCTCGGCTGTCAGGTAAGCGAGATCGAGGCCCGACAGGAGGAGA
AGAGGAAGCAGGATCTGTGGCTGCTCCACTAGCTTCCCCGACTTTTACAGGAGCAGGAGG
TAAAATCTTCAAGGGTGGGACCTGCTGCACGATGTTGGCCCGCTTTGCAGCAGGGGCATC
CTTACTCTGGTCCCTCTTCGTGGTTGGAGGTCGAGAACGTTTTCGGGTCAGAGCCCCAAT
CACAGCGTCCTCCATCCTATGGCCAGGAAGTATCAAGCGAGACTCGAGCAAGTTGTATGT
AGTTAACAGTTCTCGGCTCGAGCAGGAATTGGCTAGTACAGCCTCGACCCGTTTGAGCTG
GTCAGGTTCGAGCGGGAAGTGGACACCCCAAGAAACTACAACACAAACAGACACTTGGTT
AGAGACAAGCCAATAAAGCAAGAACAATTATGGATACAAGACATCTAAAGCGAGCAGGCA
ACCTGGGACCGTGAAACGGGGTGGGACGCGATAATCCTTCCCGTCTATTTGTGCAACTTG
ACCCCAAGGACCCCCAGCAAAAAAGAATTTCCTCTTCCAATTCCCACCACCACCAGTAGG
GAGATCGGTTATGGGTTTCCTGCTCTTGGTGCTAGATTGGAAGTAGTACCAGCCGGCATC
TTTGGGGCTGCTCTTTAGCTGGTACAGGTGCTTCACCTCATCAACCGTGGGCTCGCTTTG
GCAACATCTGTCCCACAATATGAACAGACCAGAGAGCACTCTCCACCCATTGGGATTCAG
CTGACCAGGAGCTAGATTTAGCCCGTTAAGTATCCGGGCAAAGTAGGGTTGCAAGGGACA
CCTCAGCCCGTACTTAAAGCTCTCTAGAAACAGGGTAACGTATCCCCTAGGAGGCCGGCT
GGGAGCATCCTTCTTTCCTGGGACCTTGAGAGGTATCTCACCAGGAATGCTATACCTAAG
CCGGAGGTCATTGAGCTCGTCAAACGAGGTCGTGCACGTCATGTAATCAATGGCATAATC
GCGCGACAAGGCTCTGCCTCCTACTGTACCCCGTCCTTCTGGTCGTGATGTTCCAGATGG
AGACACCTCACCAGAGTCACCTTCGCCATTCTCACTCAAGGTATCCTCAGAGCCAGAAGA
TCTCTCCTCACCATTACTTCCGCTCGTAGAGGTTGTTTGGGGAGACATCCTCCTAGCACT
AGTCCCGACACTAGACCTAATGGGTTCTAAGGGGATCCCGGGGTCAAAAGCAGGATCGGT
GAGCAGACTAGGCAGGAAGTCCAACTCGTCGTCATCAACCTCAATGACCTTCTCTTTGCC
TTTCGACATTCCCTAAGCTCTAACCACAACACCACCAACTACTACCCAAACAGAAGAGAA
GAGAAATTATCTACAACTATCCGAGACCAAGGAGATAGAAGAAATACCTGAAGTAATGGT
TCAGTCGGTGAAAATCAGAGATGGAGGCCTTTTATGCCGGAACTTCTTTGCCGGAGAGAC
AGAGACGGAGACGGAGTGAATGATGAATATGCCGTTCGAGAGGATTTGGTTTTCCTAATG
AGGACGGACTCTTGGGTTGCCAGCATTTAACAGCGCCGAATCCCGAGGGTCTCATAACCG
TCGGTTTGAAATTCAAATGGAGGGGGGGATTTCTGCCACGTCACCTCGTCCGCAATTAAA
TGCGACATGACTCTTGGCAGCCTTTTCCAATCCCACGCGAGCGAGTACTAACGAGTTTCT
ACTGCTGGTCCACTACATTACCCAACACCAGAAACTGGGGGACCGGNTGTTTGGGAGAAA
TACGTCGACGAGACCAGGCATGGTGAGCAGATATCTGATGGCAGAGTTCTGCGAACCGGT
GTGTTCCGTAAAAGCCTGGTGCGCGGGGGAACAGGAGCAGAAATATCCTGCTCGTCCACG
AGCACGTCATCCGCGAGGCCAATTTCCTGTAAGAGGCATAAGGCCATTCCGGCTAGAGGT
CGAGAGGCGAGGAGACCCGGTCGACGGCAGTTGGCAAGACATGCTCTCCAGCCCGAGAAT
CTAGGCACGACAGCCACGCTTTCCCCAGAACCGTGGCGTAACACGCAAGATCTCACGTTT
CCCATAACGCAGAACTCCGACAGCCACGCTTTCCCCAGAACCGTGGCGTAACACGCAAGA
TCTCACAGAACCACGACAGCCACGCTTTCCCCAGAACCGTGGCGTAACACGCAAGATCCC
ACGTTTGCCCATAACGCAGCAGTCAGAGTCCCATACCGTCTCGAAAAAAGCGGAAAACTG
GGATTCAGGGGAAGCCTATAAAAAGGTAGCCAACGAAGGTAAAAGGGTTAGCATTTTTGA
GATTAGAAAAGAAATTCAAAAGAAGAGAAAACCACGAAAAAGCCATAAGATCTGTGGCAA
GCGTTCCCCGAACCTTCATATCTGACTTGAGCGTCGGAGGGTTTGCGCCGGGAAAACAAC
CGGCGTACTCTGACTTGTCTGTGTGCGCAGGAACCTCTGGAGAAGAAGCCTTGCGAGGAG
ACCTCCTGGTCGTGATGAAGTTGATCGAGCAGAGATCCTGGTCGTAGAACGAGGAGAACC
GGAATCCCGCATCAACA
>RLC43#LTR/Copia
TGTTGAGAAGTCAATATTAGCCCAAATAAGTCCACACCTAAATTAATTTGATGTCATTGC
TTACATCAATTTAGTTAGGTGAAAATTAGGTATTTTTCCCATGTTTAATTTCAATGGTTT
AAATTAGTTTGTGGTTATTTTAATGAGTGGTTTAGATTGTTTCTTGTAACCTATAAATAC
CTTATTTGTATTTGAGTTTTATCATTCAACAATCAAAGCTTTATTATAAGCATTTGAAAG
TTTTCTTAAGAGTTCTTCTCTTTTTGCAATTTTGTGAGATTATTCTAAAGAGAGTTTTTC
TTCTTCTTGATCAATTAGAGTTTTTACTCTATTTTGATTCAACANTTTGGTATCAGAGCA
TTGGTTGTAAAGTCTCTTGAAATTCCGAGTATGCTCTGTGGTTGCAGTTTTGACTGATCT
TCCACATCAGAAAAGATTTCTTGAGATTATTGCTGGGGTTATCACAAACCTTGAGAGGGA
GCTTCTTTGTGTCAAGAGTAGTGTATTACTCTGCACGATAGTCACTCAAGCTTGTTCGGT
GTAGTCAAAGTCTTGTCGATACGATGGGTGATCTTCAAGTTGTTGGAGGAATCAAGAAGC
TCAACAACCAAAACTATAACACGTGGGCAACGTGTATAGAGTCTTACCTTCAAGGTCAAG
ACTTGTGGGAGGTTGTCGGTGGTAGTGAAGTTACACAACCGGCAGCAGAAGATGCTAACG
GCGTCTTGCGGAAGTGGAAAATTAAAGCAGGCAAAGCAATGTTTGCTTTAAAGACCACAA
TAGAAGAAGAAATGTTGGAGCACATTCGGGATGCTAAATCACCGAAGGAAGCGTGGGACA
CCTTCGCTACACTCTTTTCGAAGAGGAACGATACAAAATTGCAACTTCTCGAGAATGAAC
TTCTATCAATGACGCAACGCGACATGGCGGTTGCCCAATACTTTCACAAGGTGAAGTCGA
TATGCCGCGAAATTTCAGAATTAGATCCGACAGCTGCTATTGGGGAAGCCAGGATAAAAA
GAATAATTGTCCATGGCTTGAGACCCGAATACCGAAGCTTTGTAGCCGCTGTACAAGGAT
GGCCGACACAACCATCACTTGTTGAGTTTGAAAATTTACTGACAGGCCAAGAAGCTATGG
CCAAGAAAATGGGAGGAGTCTCACTAAAGGGTGAAGAGGAAGCGCTTTACACCAACCAAA
GCAGAGGTGGTTCAAGACAGCACAACAAAGGCGGATCTAGAAAGACTGGTGAACAGACAA
AAAGTCATCAGGGAGGGAATGGCTCTCGTCCAGGGGGAGCTTCGAAGAATCGCGACAGTA
ATAGAAAGTTCGATGGCGAATGTTACAATTGCGGGAAGAAGGGCCACATGAAGAGAGATT
GTTGGTCCAAAAAGAAGTCTACCGAAAGCAATATTGCTACTTCTAGTTCTAAAGAAGATA
GTGAAGATAGCTGGGATGCCGAAGCATTACTCGCTATGGAGGAAGAAGAATTAGCTCTCA
CGGTAACAACACCAGAAAAGATTAACTACGAGAATGATTGGATCGTAGACTCAGGCTGCT
CAAATCACATGACGGGTGATAGACAGAAGTTGCAAAACTGTTCTGAGTACAAGGGAAATC
GTGTGGTGGTAACAGCTGACAACTCAAGGTTACCGATAGCTCACATCGGTAAAGCGATCG
TTACACCTCGATATAGTCCCAACCAAGTGCCACTTCAAGATGTCTACCATGTTCCAGGAA
TGAAGAAAAATTTGCTATCCGTAGCTCAATTGACATCATCAGGCCACTATGTCTTGTTTG
GTCCACAAAATGTGAAGGTATTCCGAGACCTAAAGATCTCTGAAAAGCCTACGATGGAGG
GACGACGATTGGAGTCAGTTTATGTGATGTCAGCTGAGTCTGCATACGTAGACAAGACAA
GAAGGAATGAGACGGCAGATCTGTGGCACATGCGGCTAGGTCATGTTAATTATTCCAAGC
TAAGTGTGATGGTGAAGAAGTCGATGCTTAAGGGACTTCCTCAACTTGACGTGAGAACAA
ATACTGTTTGCGCGGGATGTCAATATGGTAAAGCACATCAATTGCCATACGAGGAGTCGA
AGTTTAAAGCAAAGAAACCATTAGAGTTAATTCACTCTGATGTGTTTGGACCCGTTAAGC
AACCATCAATTGGCGGAATGCGGTATATGGTTACGTTCATTGATGATTTCTCCAGATATG
TATGGGCTTTCTTCATGAAAGAAAAATCTGAAGCATTCTCAAAGTTCAAAGAGTTCAAAG
AGATAGTCGAAGGAGAAGTGGAGCAAAAGATTCGTTGCTTGCGCACAGACAACGGGGGTG
AGTATAGCTCGAGAGAGTTTTCTCAATACCTACGGGAATGCCAAATACGTCATCAGTATA
CTTGTGCCAATACGCCACAACAAAATGGTGTAGCAGAGAGGAAGAATCGGCACCTTGCTG
AAATTTGCCGGAGTATGCTACATGCGAAGAATGTACCTGGAAGATTTTGGGCCGAAGGTA
TGAGAACTGCAGCTCATGTCATCAACAAGCTTCCTCAACCAAGGTTGGAGTTTGTTTCAC
CCTTTGAGAAATTGTGGAACAAGAAACCTACAGTTAGCTATCTTCGAGTATTCGGCTGTG
TATGCTATGTATTTGTTCCTGACCATCTACGTAGCAAGATCGATAAGAAAGCAGTCAGAT
GTATCTTTGTGGGATACGACAACCAGCGAAAAGGGTGGAAGTGTTGTGATCCAGTAAATG
GAAGGTGCTACACATCACGAGATGTGGTGTTTGATGAAGCATCCTCATGGTGGACCTCAG
AAAAAGAAGTGCTGCCAGACTCGAAAGAATTCGGAGACATGCTACAACAAAAGATGGGGG
AGCATACTGTCCAAATTCATCTAAGCTCAGCTGGGGATCTATGCGATAGTGATAGCGAAC
GAAGAGTAACTCTAAATCCTTGGCAATCTGGGGTGTATCGACAACCAGATGAAGAAGGTG
TGCCTAGTGAAACAGAAGAATCAACTCCATTACGAAGGTCAACAAGAACCCGAAGGCCAA
ATCCCAAATACGCTAATGCAGCCATAGTTGAAGAAGCAACTGGAATAGAACCTGAGACGT
TCGAAGAAGCGTCACAGAGTTCTGAGTGGATGACAGCTATGAAAGACGAGATCACTGCAC
TTGAGCAAAATCAGACCTGGGAACTCGTGCCAAAGCCAAAAGATGTGAAACCCATATCCT
GCAGATGGGTTTACAAAATAAAGCACCGTCCAGATGGGTCAATCGAGAGGTACAAGGCTC
GATTGGTAGCTCGTGGTTTCTCTCAACAATATGAACTAGACTATGACGAAACGTTTAGTC
CAGTGGCAAAACTTACAACCGTCCGAGTCTTACTTGCACTTGCAGCCAACAAAAGCTGGA
ACTTGTGGCAGATGGACGTGAAGAATGCCTTTCTCCATGGAGAGCTGGATCGGGAGATCT
ACATGATTCAACCGATGGGTTTTCAGAACCGAGGTCATCCTGAGTATGTGTGTAAGCTGC
GAAAGGCTCTCTACGGACTAAAACAAGCACCCAGGGCGTGGTATGGCAAGATTGCTGAAT
TTCTAACTCAAAGTGGGTATTCAGTAACATCTGCAGACTCCAGCTTGTTTGCTAAAGCTA
ATGGAGAAAGGATAGCTATTGTGCTCGTGTACGTAGATGATCTAATCATCACTGGAGATG
ATGTTGAAGAAATTTTCCGAACAAAGGAGAACTTGTCAGTTCGTTTTCAAATGAAAGAAC
TTGGACAACTTAAGCATTTCCTTGGGCTAGAGGTTGATCAGACGAAAGAAGGGATATTTC
TTTGTCAACAGAAATATGCCAAAGATTTGTTGAAGAAGTTTGGGATGCTAGAATGTAAGC
CGATCTCAACGCCGATGGAACCAAATGCCAAGATGTGTGCACATGAAGGCAAAGACCTGG
AAGATGCATCGATGTATCGACAATTAGTGGGTAGTCTAATCTACTTAACCTTGACTCGAC
CTGACATTTCTTATGCAGTTGGCGTGATGAGTCGATACATGCAAAATCCGAAGAAGTCTC
ATTTAGAAGCGGTTCGGCGAGTACTCAGATATGTGAAGAGTACAATAGACTATGGTCTTC
TATACAAGAAAGGTGGAAATTGCAAACTAGTTGGCTACTGTGATGCTGACTATGCAGGAG
ATCACGATACTCGCAGATCAACTACTGGGTATATGTTTACCCTTGGATCTGGAACGATTT
CTTGGTGTAGCAAGAGACAACCGACTGTGTCCTTGTCAACTACGGAAGCAGAGTACCGAG
CAGCAGCAATGGCAGCTCAAGAAAGCACGTGGCTGATACAACTAATGAATGATCTACATC
AACCAGTAGATTATGCAGTTCTGTTGTACTGTGACAACCAATCGGCAATTCGGCTGGCGG
AGAATCCTGTTTTTCATGCAAGAACTAAACATGTGGAAGTGCATTACCACTTTGTTAGGG
AAAAAGTTCTGCAAGAAGAGATTGAGATGAGGCAAGTCAAGACAGATGAACAAATTGCTG
ACTTGTTTACAAAAAGCTTGAGTGTTGGAAAGTTTGAACATTTCCGTCGTCAGCTTGGCG
TGATTCAAAGAATGGGGGCTAACATTGAGGGGGAGNTGTTGAGAAGTCAATATTAGCCCA
AATAAGTCCACACCTAAATTAATTTGATGTCATTGCTTACATCAATTTAGTTAGGTGAAA
ATTAGGTATTTTTCCCATGTTTAATTTCAATGGTTTAAATTAGTTTGTGGTTATTTTAAT
GAGTGGTTTAGATTGTTTCTTGTAACCTATAAATACCTTATTTGTATTTGAGTTTTATCA
TTCAACAATCAAAGCTTTATTATAAGCATTTGAAAGTTTTCTTAAGAGTTCTTCTCTTTT
TGCAATTTTGTGAGATTATTCTAAAGAGAGTTTTTCTTCTTCTTGATCAATTAGAGTTTT
TACTCTATTTTGATTCAACA
>RLG44#LTR/Gypsy
TGTTTGGGAGAAATACGTCGACGAGACCAGGCATGGTGAGCAGATATCTGATGGCAGAGT
TCTGCGAACCGGTGTGTTCCGTAAAAGCCTGGTGCGCGGGGGAACAGGAGCAGAAATATC
CTGCTCGTCCACGAGCACGTCATCCGCGAGGCCAATTTCCTGTAAGAGGCATAAGGCCAT
TCCGGCTAGAGGTCGAGAGGCGAGGAGACCCGGTCGACGGCAGTTGGCAAGACATGCTCT
CCAGCCCGAGAATCTAGGCACGACAGCCACGCTTTCCCCAGAACCGTGGCGTAACACGCA
AGATCCCACGTTTGCCCATAACGCACATAACGCAGCAGTCAGAGTCCCATACCGTCCCCC
AAAAAGCGGACGCAAGATCTCACAGAACCACGACAGCCACGCTTTCCCCAGAACCGTGGC
GTAACACGCAAGATCCCACGTTTGCCCATAACGCAGCAGTCAGAGTCCCATACCGTCTCG
AAAAAAGCGGAAAACTGGGATTCAGAGGAAGCCTATAAAAAGGTAGCCAACGAAGGTAAA
AGGGTTAGCATTTTTGAGATTAGAAAAGAAATTCAAAAGAAGAGAAAACCACGAAAAAGC
CATAAGATCTGTGGCAAGCGTTCCCCGAACCTTCATATCTGACTTGAGCGTCGGAGGGTT
TGCGCCGGGAAAACAACCGGCGTACTCTGACTTGTCTGTGTGCGCAGGAACCTCTGGAGA
AGAAGCCTTACGAGGAGACCTCCTGGTCGTGATGAAGTTGATCGAGCAGAGATCCTGGTC
GTAGAACGAGGAGAACCGGAATCTCGCATCAACANTTTTGGCGCCGTCTGTGGGGACCAG
AGCAAAAAGCTTCTGTTGATAGCAAGAAGAGGGGTGAAGCAAGTGAAAAGCAATGGAGAC
AGGAGGAAGTAGTGCACAAGGGGGTGATAGGAGGCTTAACGATTCCGTGACGCTGAGGGA
GATAGTCAGTGAAGCACGGGAAAAAGTCATGTTCGACCGGATGGAACGGATGGAAAAGCA
GATGGAGACCTTGACAACCATCCTGCATGAGCTGCGGAGCGAGCGAAGGGTAACCCAAGA
GGGAAGGGTGAGAGGCGGTGGAGTGGCACCAGGTCCCGATAGTGCGGGGAGAAGTCAAAC
CACCGGGAGATTTGGTGGTGAGAGAGGTAACGTACCTCTGCGGGGAGAATTTCATAGAGA
AAGAGAGCAGTCCCCGGCAAGACAGACTTGTGACGAGGACGACGGGGTGGTGAATGCAGA
GGAAACAGAGTTGAGGCAACACTTGCATGATGTAGAGCAAGAGCGGGATCAAGTTGCAGC
ACGTGACCCTGGTCGTGCAGGGCAGCTGGAGGAGGAAGTGCGCAGACTAGCGCAGATAAT
TGACGACATGCAAGGAAGGAACAGAGCCCCTGGTTGGAGGATAATGCTGGACGGAGAATC
ACCGCTCGCAGCAGAGATCATGAGGGCAGTTATTCCGAGAGATTTCCGCCTCCCAGACCT
CAGATACTCGGGAAGAACTGATCCGCTGGTGCACATAGAGCGCTTCAACGACATAACTGG
GGTACAAGGATTATCTCAATCCCAAAGGTGCAGGGTGTTCCCACTATCCCTTGAGGGACG
TGCACGAGAATGGTACAGGAAACTTCCTCGGGGCAGCATTAAAACCTTCGAGCAGATGTG
CCAGGAATTCGCGGAGCAGTTTAGTGGGGCAATGGCACCGGAAGATGACATGATGGAGCT
GAAAAGCATGAAACAGGGGGAGCAAGAAACCCTTCGGGAATTCATCAAGAGGTTTCATCG
GGCTGTCCTCGACTTGGGAGCCTTCAACCACCCTCAGGCGTTAAGGGGATTGAAAGAAGG
GGTGAAGATAGGAAGGCTGTGGTACAATTTGAGAAGCCCAGCTATTCAAACGTATGCAGC
CGCATACGAACAGGCTAAGAGAGACATCGAGATTGAAGAGGAGAAGGCTGCACGGATTAA
GACAGACCAGTTAGAAGGGTTGGGGAGGAAAGAGAAGAAAGCATTACCGGGGAATGGGCC
GATCAGGAGGAGGGACCACCAGGCCTCCGGTAGTGGAGCAGGAGGTCGGGTAACTGCTTA
CCAGCCTCATCAGAGGCCACCACAGTATCAGCGCAGCAGGGCGCAACCTCCTCGTTCCCC
AGCTAGGGAGCCTTGGAGAAGGCATGAGTCGGCATCTGGTGGTCTTCATCAACATCCCCA
CGGTAGCAGAGCGAGCAGACCAGAAGTACTTCCACCGCCCCCAACTCAGAGCGGGGCAAA
CAGAGAAAGAGCAGTGCACCTGATCGACCAGAACCCGGACTATGGGCGGTACACTTCCTT
GAAGATGTCCCTGGATGAGGTGTACGAGGCCATAAAGGATCGAGGGCTGCTGCACCTCCC
TACACCAATAACAAAGCTACCCAACAGGAGGGATAGAGGACGTTATTGTAAGTTCCATGG
CACCCATGGCCATACCACAGCAGAGTGTAGAGATCTCAAGACCCAGGTCGAAGATTTGGT
GAGAAATCGGTACCTGGACGAGTTTATGGATGGGACTTTCCCGATGGTGGCCACAACAGG
TGAAGGGGAGCAGAGTGATAGAAACTTGAGGCGCGAGCAGCCCGCAGTAAGGGTGATAGC
TGGGGGCCCAACATTGGCCGGAGATTCCAACAGATCGAGAAAAAATTATGCTAGGTACGC
CATGACCAGTAAAGAGGTACTCTTCAACACCCCAGCAGCCAAACGAGCAAGGGTCAGGCA
AGTGCCAATCATGTGGACGGATGAGGATGAGGAAGGGATTCTATACCCCCACGAGGATGC
TTTAGTCATCAAGGCTACTGTCGCTAGCAAGAAGTTTGACCGGATACTGATTGATACAGG
GAGCTCAGTTGATGTGTTATTTAAGTCAACCCTGGAAGAGATGGGAATAGCCGACCGGAA
GTTGGAATACACCAATACCTCCTTGAAGGGGTTCGGAGGAGGGAAGCTGGTCCCTCTGGG
CGTGGTCGAGCTGCCTATCACAATTGGGAGCTCCCCGACAGAAAGAACAATGATACTGGA
CTTTGTCGTAGTGGATGAGGAAGGTCCTTACCAGATGATCCTAGGTCGGCCATTTTTAAG
GATGAGCAAAGCGGTGTTGTCCAACCATTATCTGGCTCTGAAGTACCGGGTGAATGGGGT
AGTAGGAGTGGTACGAGGAGACCAGAGGATCGCAAGAAGCTGCTACTCCTCGGCAGCAAG
GGAAGCAATGCAGATAACATCCCTCGATACCCGAGTGGAAAACAAGAAGGGCAGACAAGA
ACCTGTAGAGGATCTGGAAACAGTAAGCCTGGGACCAGAGAACCCGGGAAAGACGATCAG
AATCGGGTCGAGACTTAAGGGAGAGCAAAAGCAGGAGTTGGTGAAATGCTTACAGGCTCA
TGCTGATGTGTTTGCTTGGACACATGAAGACATGCCAGGGATTGACCCTGAGGTAGCATG
TCATAAGCTGGCAATAAAGAAAGGTGCTCGGGCAGTAAGGCAGAAGAGGAGGTGCTTCAA
CCAGGAGAGGTATGAGGCTATAAATGGCGAGGTGGAGAAGCTCTTGAGAGCAGGGTTCAT
TCGGGAAGTCAGTTACCCTGAGTGGATATCGAATGTGGTGTTGGTAAAGAAGGCAAACGG
CAAGTGGAGGATGTGTGTGGATTTCACAGACCTCAATAAGGCGTGCCCAAAAGACAGCTT
CCCTTTACCAAAGATCGATCAGCTAGTAGATTCAACGGCTGGACATGGTCTGCTTAGCTT
CATGGACGCGTTCTCGGGATACAACCAGATCCCCATGTACGAGCAGGATGAGGAGAGCAC
GGCTTTCATCACTAACCAAGGTTTGTTCTGTTACAGGGTAATGCCATTCGGTCTCAAAAA
TGCTGGGGCCACCTATCAAAGGCTGGTGAACAAAGTCTTTAAGCCGTTGATTGGGAAAAC
CATGGAGGTGTACGTGGATGACATGATCACCAAGTCCAAAATCCCGAAGGAACATGTCAG
ACACCTCGAGGAGACATTCGAGCTTTTGAGGAAGTATAAGATGAAGCTCAACCCGGAGAA
GTGTGCTTTTGGGGTCGAGTCAGGGAAATTCCTTGGATTCATGGTGAGCCATAGGGGGAT
TGAAGCAAATCCCGAGAAAATCCAGGCGATTGTGCAAATGACGTCTCCTCGTAACCTGAA
GGAGATGCAGAGCCTCACGGGGAGGTTGGCGGCGTTGAGCAGATTCATATCCAAGGCTAC
AGATAAGTGTCAGCCATTCTTTCAAGTGATAAGGAGGGGAAAGAAAACAGAATGGACCCC
AGAATGCGAGGAAGCCTTCCGGAACTTGAAGCAATACTTGCAGCAAGCTCCGCTGCTGTC
CACACCGAGGGATGGGGACAAGTTGTATCTGTATTTGGCGGTATCGGATCGGGCCGCCAG
TTCTGTTCTGGTGAGAGAGGAAGAAGGAGTTCAGTATCCGATATACTACACCAGCAAGGC
CCTGCTCGACGCTGAGACCAGATACCCACCGTTGGAGAAATGGGCACTTGCCCTTGTGGT
TGCTGCTCGGAAGTTGAGGCCATATTTTCAAGCATTCCCGGTCTCGGTAATAACAAACCA
GCCATTGCGTCAAACTCTGCACAAGCCAGATGCCTCTGGTCGGCTCGTCAAGTGGGCTGT
AGAGCTGAGCGAGTTCGACATAGACTATAAACCCCGCGCAGCGATAAAGGCCCAGGCAAT
GGCCGATTTCGTAGCTGAATTCACAGAGCCCGAAGTATGCTTAGATCAACAAGATGCAGT
TATAGGCAATGACGAAACTCAAGTATGGCAGATGTCTGTGGATGGGTCATCAGGGGAGCG
GGGTTCAGGAGCAGGGATTGTCTTGGAAGGCCCAGAGGGGGAGGAGATCTCTTATGCTGT
AAAGTTGGAATTTGCAGCCACGAATAACCAGGCAGAGTATGAAGCCTTGATAGCAGGTCT
GGAATTGGCTAAGGCCGTGAAAGCAGACAGAGTTAAGATCAGAACTGATTCCCAGCTGGT
TGCGAATCATGTCAGTGAAAGATTCCAACCAAGAGAGGAGAAGATGGAGCAGTACCTGAA
GATAGTCAGGCAGATGATGGGGAAGTTCGAAGCAGTGGAGGTGATACAAATCCCCAGGGA
GCAGAATAGTCGAGCAGACATTTTGGCTAGGATGGCAGCAGTAGCCGACCCAAAAATGCC
AAAGTCGGTCCCTCTGGAGGTGAAGTCCAGCCCAAGTATCGATCAGAATTTGGGGGTGTT
GCGGATAGAACAAAAATGCTCGTGGAGGGACCCGATAGTTTCATACCTTAGAGACGGGGT
ATTACCACCAGATAAGCTGCGAGCTCGCAAGATTAGAGCCCAGGCCTCGAGATACACGAT
GATTGATGGGGTACTGTATCGGCGAGGATATACACTACCGTTCCTTCGGTGTTTGGATGA
GGACGACGCGGATTACGTACTGAGAGAAGTACATGAAGGAATTTGCGGAAATCATTCTGG
CGGGAGGTCCCTGGCCCACAAGGTTCTAAGGCAGGGATATTTCTGGCCGACAATGCACCA
GGATGCGCAAGAGAAGACCAGGAGTTGTGTAAGCTGCCAGAGTTTTGCAAATTTCTCTAA
CCAACCACCAGAGAAGCTCACCTCCATGGCCTCCCCTTGGCCATTTGCTCAATGGGGAAT
TGATCTGATCGGCCCATTGCCAAAGGCACGAGGAGCAGCAACACATGCAATAGTTGCTAT
AGATTACTTCACGAAGTGGATAGAGGTAGAAGCCCTTAGCAGGATCACAGAGAAGAAAAC
AACAGACTTCGTGTGGAGAAACCTGGTCTGTCGATACGGGATCCCTTATGCCTTGGTAAC
GGATAATGGCAGGCAGTTCGATAATCACAGCTTCAGGGATTTCTGCCAGAACCTCGGGAT
AGAGCTGAAGTATTGCTCGCCTGCTCACCCTCAATCGAATGGACAAGTAGAAGCAGCCAA
CAAGACCATCAAGAGGCTTTTGAAAACCAGGCTTGGAGCAAAAAAGGGTGCGTGGGTTGA
CGAGCTGTCAGGTGTGCTATGGGCATACAGAACAACCCACAAAACCGCAACTGGGGAGAC
ACCGTTCGCTTTGGCTTTCGGACATGAAGCGGTCGTGCCGGCTGAGATAGGAACGACCAC
ACACCGGACAAATCATTTCAATGAGCAGGAGAACGACGAGCAGATATGTTTGAATCTTGA
TCTGCTAACGGAAAGGAGGGAGCAAGCAGCCGAGCGATCAGTCATTTACCAACAGAGGGT
TGCTCGGTATTATAACCAGAAGGTGAACATACGGCAATTCAGGGTCGGAGACTGGGTACT
GAGAAGAGTGAATCAGAGCACCAAAGATTCGACTCAAGGAGTGCTGGGACCGAATTGGGA
AGGGCCATATAGAGTCAAGCAGATAGCGGGACCCGGAGCTTACAAGCTGGTTCGCACGGA
CGGCCACGAGGTGAAACGCCCATGGAACGCAGCACACCTCCGAAAATACTTCCAGTAAGA
CTTGTTCACATTTGAAAGCTATTTTTGCTCATGTTCATTATCGTTTATCTTTCACGCTTT
ATGTCCCAAACAATTTCATGTAAGTCGAATCCTGCCATTAATGGAACGTCGAGGAATTTC
TTTCGCTTGAAACCGAGAAAATTACCCAAGGCATGCAAAGGCTCACCAAGTCTCAAAGCC
TGTCTTATGGCGAGACAGAAGCCAAGCATGCCAGGATCTGCTCGGCCACGAGAAGGCGAG
CAGAATCCCAATCCTCGAAGAATCCAAGTCTCAAAGCCTGTTTATGGCGAGAAGAAGCCA
ACATGCCAGGATCTGCTCGCCACAGAAGGACCATTATCCAAGGCATGCAAAGGCTCGACC
AAGTCTCAAAGCCTGTCTTATGGCGAGACAGAAGCCAAGCATGCCAGGATCTGCTCGGCC
ACGAGAAGGCGAGCAGAATCCCAATCCTTGAAGAATCCAAGGCATGCAAAGGCTCGACAA
AGTCTCAAAGCCTGTCTTATGGCGAGACAGAAGCCAAGCATGCCAGGATCTGCTCGGCCA
CGAGAAGGCGAGCAGAATCCCAAGCCTTGAAGAATCCAAGGCATGCAAAGGCTCGACAAA
GTCTCAAAGCCTGTCTTATGGCGAGACAGAAGCCAAGCATGCCAGGATCTGCTCGGCCAC
GAGAAGGCGAGCAGAATCCCAACTTCGAAGAATTCCAAGGCATGCAAAGGCTCGACAAGT
CTCAAAGCCTGTTTATGGCGAGACGAAGCCAAGCATGCCAGGATCTGCTGCCACAAAAGA
AGTCTCAAAGCCTGTCTTATGGCGAGACAGAAGCCAAGCATGCCAGGATCTGCTCGACCA
CGAGAAGGCGAGCAGACTCCAAAGCATTCGAAGAAATTCCTAAGGCATGCAAAGGCTCAC
CAAGTCTCAAAGCCTGTTTTATGGCGAGACAGAAGCCAAGCGTGCCAGGATCTGCTCGAC
CGCGCGAAGGCGAGCCGAATCCCAGGCATTGAAAAATCTTCAAAGGCATGTGGCAAAACC
ATGAGCCAAGCCGGAACCTGCTCGTCTAGACAAAGACAAGCAGATTCTCAAACGAAAATT
AATTCATAATTACAACACAAGAAAGTAATCAAAAAACATTTTTATTAATTTGTTAATAAT
TAACAGAGGGGATAATCTTCATGAACATTGTTCATTACAATACAAGAAATATATCAAGAA
GATGGTGGATCAGTGAGCCCAGCAGCATCGGTTGGCTGGACCTCCTCAGGTGCAGGAGGG
GTATCACCAGTTGCGTCCGGGGGGGTGCTCGCCTCGCCAACATCAGCAGGGACTGCACGA
GGAGGAGAGTTTTCCTCCTCAATCACGATCGGCTCTACCCCTTCGGCATCTTCCTTGGCC
GCCTCCTCGTCCATATGTTGAGCAACACCAGCTGCAAGGTCATCCATCTTCAGATCAGGG
TGTTGCTTCCCGAGGACGGCCATGATGCAACGATAGGAATGCCGAAGTCCCTGGTCGTAC
TGGTTGTCGGCCTCCCTCTCCAAGTTCTCGACCTGAGCTCGGTGGGAGTCGCGGAGAGAT
TCGAGCTGAGCCTCATACATAGCCTTCTGCCTTTGCAGATCCTCCTTGACCTTGGTAAGC
TCCTCCTCGAGGGTAATGGCTTTTGCTTGAGCAAGTGATTCTTGCTCTATCAGCTTCAGA
TTCTCGAGATTCAGCTCCCCTGCTTTCTTCTCGGCAACGTCAGCTCTGGTCGTCGCCGAT
TGAATATCCTCCTTCATCTTCCGGTCGTAGCGGCCAACCTTAGCCTTGTAATAGGTGGTC
ATGCAGCTGAGGTGGAAAGCGCTATGCTGCATGGCCCCCACCAGCTCACCCAAGGTGCGG
CCGTCAAAGTCCTCCAGGTCCTTCTTGCTCACGAGTTTAGTTAACTCATTGAGGTAGGGG
ACCAGGTGTTCTGCTCGGCTGTCAGGTAAGCGAGATCGAGGCCCGACAGGAGGAGAAGAG
GAAGCAGGATCTGTGGCTGCTCCACTAGCTTCCCCGACTTTTACAGGAGCAGGAGGTAAA
ATCTTCAAGGGTGGGACCTGCTGCACGATGTTGGCCCGCTTTGCAGCAGGGGCATCCTTA
CTCTGGTCCCTCTTCGTGGTTGGAGGTCGAGAACGTTTTCGGGTCAGAGCCCCAATCACA
GCGTCCTCCATCCTATGGCCAGGAAGTATCAAGCGAGACTCGAGCAAGTTGTATGTAGTT
AACAGTTCTCGGCTCGAGCAGGAATTGGCTAGCACAGCCTCGACCCGTTTGAGCTGGTCA
GGTTCGAGCGGGAAGTGGACACCCCAAGAAACTACAACACAAACAGACACTTGGTTAGAG
ACAAGCCAATAAAGCAAGAACAATTATGGATACAAGACATCTAAAGCGAGCAGGCAACCT
GGGACCGTGAAACGGGGTGGGACCCGATAATCCTTCCCGTCCATTTGTGCAACCTGACCC
CAAGGACCCCCAGCAAAAAAGAACTTCCTCTTCCAATTCCCACCACCACCAGTAGGGAGA
TCGGTTATGGGTTTCCTGCTCTTGGTGCTAGATTGGAAGTAGTACCAGCCGGCATCTTTG
GGGCTGCTCTTTAGCTGGTACAGGTGCATCACCTCATCAACCGTGGGCTCGCTTTGGCAA
CATCTGTCCCACAATATGAACAGACCAGAGAGCACTCTCCACCCATTGGGATTCAGCTGA
CCAGGAGCTAGATTTAGCCCGTTAAGTATCCGGGCAAAGTAAGGTTGCAAGGGACACCTC
AGCCCGTACTTAAAGCTATCCAGATACAGGGTAACATATCCCCTAGGAGGCCGGCTGGGA
GCATCCTTCTTTCCTGGGACCTTGAGAGGTATCTCACCAGGAATGCTATACCTAAGCCGG
AGGTCATCGAGCTCGTCAAACGTGGTCGTGCACGTCATATAATCAATGGCATAATCGCGC
GACAAGGCTCTACCTCCTACTGTACCCCGTTCTTCTGGTCGTGACGTTCCAGATGGAGAC
ACCTCACCAGAATCACCTTCGCCATTCTCACTCAAAGTATCCTCAGAGCCAGAAGATCTC
TCCTCACCATTACTTCCGCTCGTAGAGGTTGTTTGGGGAGACATCCTCCTAGCACTAGTC
CCGACACTAGACCTAATGGGCTCTAAGGGGATCCCGGGGTCAAAAGCAGGATCGGTGAGC
AGACTAGGCAGGAAGTCCAACTCGTCGTCATCAACCTCAATGACCTTCTCTTTGCCTTTC
GACATTCCCTAAGCTCTAACCACAACACCACCAACTACTACCCAAACAGAAGAGAAGAGA
AATTATCTACAACTATCCGAGACCAAGGAGATAGAAGAAATACCTGAAGTAATGGTTCAG
TCGGTGAAAATCAGAGATGGAGGACTTTTATGCCGGAACTTCTTTGCCGGAGAGACAGAG
ACGGAGACGGAGTGAATGATGAATATGCCGTTCGAGAGGATTTGGTTTTCCTAATGAGGA
CGGACTCTTGGGTTGCCAGCATTTAACAGCGCCGAATCCCGAGGGTCTCATAACCGTCGG
TTTGAAATTCAAATGGAGGGGGGGATTTCTGCCACGTCACCTCGTCCGCAATTAAATGCG
ACATGACTCTTGGCAGCCTTTTCCAATCCCACGCGAGCGAGTACTATCGAGTTTCTACTG
CTGGTCCACTACATTACCCAACACCAGAAACTGGGGGACCGGNTGTTTGGGAGAAATACG
TCGACGAGACCAGGCATGGTGAGCAGATATCTGATGGCAGAGTTCTGCGAACCGGTGTGT
TCCGTAAAAGCCTGGTGCGCGGGGGAACAGGAGCAGAAATATCCTGCTCGTCCACGAGCA
CGTCATCCGCGAGGCCAATTTCCTGTAAGAGGCATAAGGCCATTCCGGCTAGAGGTCGAG
AGGCGAGGAGACCCGGTCGACGGCAGTTGGCAAGACATGCTCTCCAGCCCGAGAATCTAG
GCACGACAGCCACGCTTTCCCCAGAACCGTGGCGTAACACGCAAGATCCCACGTTTGCCC
ATAACGCACATAACGCAGCAGTCAGAGTCCCATACCGTCCCCCAAAAAGCGGACGCAAGA
TCTCACAGAACCACGACAGCCACGCTTTCCCCAGAACCGTGGCGTAACACGCAAGATCCC
ACGTTTGCCCATAACGCAGCAGTCAGAGTCCCATACCGTCTCGAAAAAAGCGGAAAACTG
GGATTCAGAGGAAGCCTATAAAAAGGTAGCCAACGAAGGTAAAAGGGTTAGCATTTTTGA
GATTAGAAAAGAAATTCAAAAGAAGAGAAAACCACGAAAAAGCCATAAGATCTGTGGCAA
GCGTTCCCCGAACCTTCATATCTGACTTGAGCGTCGGAGGGTTTGCGCCGGGAAAACAAC
CGGCGTACTCTGACTTGTCTGTGTGCGCAGGAACCTCTGGAGAAGAAGCCTTACGAGGAG
ACCTCCTGGTCGTGATGAAGTTGATCGAGCAGAGATCCTGGTCGTAGAACGAGGAGAACC
GGAATCTCGCATCAACA
>RLC45#LTR/Copia
TGTTGGAAAATTTTCAAAATAAATGTGTCTTATGGTAAAGACATGTCCTATTAATTGTGC
CTTATAGAAAAGGTACCTTTCACTAAAGACATGTCTAATTAAATGATGTCTTGTTGTAAG
GACATGTCCATTTAATTGTGTCTTGTAGAAAATGTATCTTTTTACTAAATGATATAACTT
TTCATGGCAACATTTCACTTAGAGATGCATCATTTCATGGTGACATTTCATTTGAAATGG
TGATGGTTCAATTTGGACCATTGATTAAAATCAAATCTAGATCCAATGGCCATGAATGAA
GGGGTATCATGAAAGATGACAACCCAAATGAGGGGGCACAAGTATATCTATAAATAGGGG
TCATGTTTAAGCCATTTAGACATGAAATAAATGATCCTACACCACTCTTTTCTTAGCATT
CCTTTCTAGTACGAATTTCAACACAAAACACCCATTTCTTTTGTGCATTCACATTCCAAT
ATATTGTTTTCTGCAGGAACAATATATTGTTTCTTGGCAGGCTTGCAACATTCAAGAGTA
TTCTGGTTTGCTTTCGTCGATGCACAACGCAAGCAAACAAACAAGTGCTTCATTGTATCC
TGGAGGCGTATTTGCTTAACCCATGTGCATCACTCAATTGGTGGGGGCAAATAACGTCTT
AAGGAAAGCGACATTTGTAACGTGCCTTGAAGCACACAAAATTTCTGCAGACTTTTTTCT
TCCTACATACAGAGTTAGTTGTAAACACATTACTTTACATAATAAAGTTCCACCATTATT
GTTGTATTTCTCTACATTTGCCATTCCCCACAAATTTTACCACCAACANATCTTAAGACG
TTATTTCTACAACAATGGCACCAAGTTCATCTCTTCGACAATTCGCAGTAGATTTTGTCA
AATTGGAGCGGTTCGATGGTGGCAACTTTATTCGTTGGCAGAAAAAGTTGCATTTCTTGT
TGACAAGCCTCAATGTGGTCTATGTTCTCACAACACCAAAGCCTCAAGAACGTGAGAATG
AGACATTAGCGGAAACCAGAGTGCGACATAAGTGGGAGCAAGATGACTACGTGTGTAAGG
GACACATTTGCAATGCCATGTCTGATACTTTGTTTGATCAATATCACAACAAACCTACAT
CAAAAGAGATATGGGACTCATTAGAGGCTAAGTACATGATGGAAGATGCCACAAGTAAGA
AATTCTTGGCTTCTAAATTTTTTAATTATAGAATGGTTGATAATAGACTTGTGGTTGAAC
AATATAATGAGATTTTGCATATTCTTGATCAATTCAACCAACATAACATGAAAATGGATG
AGTCTATTATTGTCTCTTCAATTATTGATAAACTTCCTCCCTCTTGGAAAGACTATAAGA
AAAGTCTTAAACATAACAAAGAGGAAATTAGTCTGGATGGCTTAGGCCAAAGTCTTCGTA
TTGAAGAGGAACTCAAGCTTAATAGTCTTGAGGATCAGACTACTATGTCCTCTAAAATTA
ATGTCGTAGAGGAAGGGAAGGAGTTTAAGCATTCTAATCACCCTAAGAATAATCAAAAGA
GAAAGTTTGATTCCAAAGAGAATCAAAACAATAAGAAGAAAAAGAAGGGTACATGCCACC
ACTGCGGAAAACCTGGCCACTTCAAAAGAGATTGTCGACTTCTGAAGAAACAAAAGGAAG
TTTCGAACACAAATTTTGTGGCCATGATATCTGAGATTAATGTTCTTGAAGATGATAATG
CATGGTGGATAGATTCTGGTGCAACCAAGCATGTATGCAAGGATCGTAGCCTTTTCAAAT
CTTATAAAGCAATGGATGATGGAAGTGTTCTTTACATGGGAAATTCCTCCACTGCAATAG
TTAAAGGAAAAGGCAATGTGCAACTAGAGTTTACTTCTGGAAAAACTTTAACTCTTACTG
ATGTTTATCATGTTCCTGAAGTTAGGAAAAACCTTGTATCTGGTAGCCTTCTTAATAAGT
TTGGCTTCAAACTTGTTTTTGAGTCAAACAAATTTATATTATCTAAGGGTGGTACCTTTG
TTGGGAAAGGATACATGTATGAAGGAATGTTTAAACTCAATATCAATAATATGAATGTTT
CTTCTGCTTATATGGTTGATTCATTATCTTTGTGGCATAATCGTTTAGGACATGTGAATA
TTAGAAGATTGCATGATATGGCTAATTTAGAGTTAATTCCTAAGCATGAAAATGATATGC
ATGAAAAATGTAAAGTATGTGCACAGACTAAAATCACAAGATCTCCTTTTCCAAAAATTG
AAAAAACATCTTCTTTATTGCATTTAATTCATAGCGATGTGTGTGATATGCATAGTAATC
CTTCTAAAGGTGGTAAAAAATATTTTGTAACATTTATTGATGATTTTTCAAAATATTGCT
ATGTGTATTTATTACATTCTAAAGATCAAGTGTTAGAAAAATTTAAAACTTATAAAAATG
AAGTTGAGAATTTTTGTGACACTAAAATTAAATGCCTTAGAAGTGATAAAGGAGGTGAAT
ATGCTTTTTCTGAATTTTGTGAATCTGTTGGCATTGTACATGAAACTAGCACTGCATATA
CTCCACAACAAAATGGCGTAGCTGAAAGGAAAAATAGGACATTAATAGAAATGGTTAATG
CTATGCTTTTTAATGCTGGGCTTGGTAAAGGTTTTTGGGGTGAAGCTATTTTAACTGCAT
GTCATATCTTAAATAGAGTGCCTAATAAGAAAACAAAGGTGACCCCATATGAATTATGGA
AAAAGAGAAAGCCTAATCTTTCTTATCTAAGAGTTTGGGGTTGTCGAGCCATTGTAAGAC
TACCAGAACCTAAGATAAAGAAATTAGGAGAAAGGGGCATTGAATGCATATTCTTGGGAT
ATGCTGAGCATAGTAAAGCTTATAGGTTTCTTGTAACAGAACCTAATAGCTTTGTTGAGA
TCAATACTATAGTGGAATCTAGAGATGCAATATTCTATGAAAATAGATTTTCCACTATAC
CAAAAAGTATTGATTCTCAAGAGAATGATAAACAAATAGAAATTGGTCAAAAGCGTGATG
CTAATAATGAGCAAAATCATTTGAGAAGAAGTAAAAGAATAAGGACTATAAAATCTTTTG
GACCAGATTTTATAGTCTATTTAGTTGAAGGGACAAGAGACTCACAATCAAAACAGACCA
TGATCACACCTACTATAGAGTCTGATCCCCTCACCTATGAAGAGGCAATGAAGTCTCAAG
ATGCTGCTTTTTGGAAAGAGGCCATTAATGATGAAATGGACTCTATTGTGGGTAATAAGA
CTTGGAAATTAGTTGATTTACCACCTGGCTCTAATCCTATAGGTTGTAAATGGATTTTCA
AAAAGAAGAAGAAAGTTGATGGAACAATTGAAAGATTTAAAGCAAGACTAGTAGCAAAAG
GCTTTACACAAAAAGAAGGCCTTGATTATTTTGATACTTATGCACCTGTTGCAAGAATTG
CTACTATTAGAGTCTTGATTGCTTTGGCTTCAATTTATCAATTTGAAATCCATCAAATGG
ATGTAAAAACAGCTTTCTTAAATGGAGAATTAGATGAGGAAATTTACATGAAACAACCAG
AAGGGTTTGTTATGCCAGGACAAGAACATAAAGTTTGTAAACTAGTCAAGTCTTTATATG
GTCTTAAACAAGCTCCAAAGCAGTGGCACGAAAAGTTTGACAAAGTGATTGTCTCAAATG
GATTTAATATTCATGAATCTGATAAATGTGTCTATAGCAGATTCAATGGAAATAAAGGTG
TGATTATTTGTTTATATGTAGATGACATGTTAATTTTTGGTACTGATAGTGAGAGCATTG
AACTCACTAAATCATTATTGTCATCTAATTTTGATATGAAAGACATGGGACTTGCTGATG
TGATTTTGGGGATTAAAATTATAAAAAATGAGAATGGCCTAGTATTGACCCAATCACATT
ATATTGAGAAAATTTTAAAGAAATTTAATTATTATGATTGTAAGTCTGTGTCAACACCTT
TTGATTCAAACATAAGACTGTATCCTAACACTGGCAGATCAGTATCTCAATTAGAATATG
CACGTATTATTGGGTGTCTTATGTATGCGATGACTTGTACTAGGCCTGATATTGCTTTCG
CTGTTGGAAAGCTCAGTAGATATACTAGTAATCCAAGCCAAGCACACTGGCAAGCAGTGT
ACAGAATTCTAAAATATTTAAAACATACAATGGATTATGGTATATACTACACTGGATATC
CTTCAGTTTTGGAAGGATTTTCGGATGCTAGTTGGATTACTGATCGAGATGATCATACAT
CCACAAGTGGTTGGATTTTTAATCTTGGTGGAGGAGCTATTTCATGGGGCTCAAAGAAGC
AAACTTGTATAGCAGACTCCACCATGGCTGCAGAATTTGTAGCTTTGGCTTCATGTTGCA
AGGAAGCTGAATGGTTAAGGAATTTGCTTATAGAAATTCCTATTTGGCCTAAACCAATGC
CTCCTGTATCTATTCACTGTGATAGTGAGGCAACTTTATCAAGAGCATATAGTCAAATCT
ATAATGGAAAGTCTAGGCACATTGGTCTAAGACATAGTTATGTAAGACAATTACTTACAG
ATGGAGTAATCACAATTGACTTTGTGAAATCATGCCAAAATTTGGCAGACCCCTTAACTA
AAGGCCTTGCAAGGGATATTGTATTTAAAACTTCTAAGGGGATGGGACTGAAGCCAGCAT
CATCTTATCACCAATGATGGAAACTCAACCCAACACTTGAAATATCAAGATCTTGGGTTC
AATGAGCAAAAGTACATCATATGTTGTGATAGCAAGCACTATAATATTTTTAGATGCGTC
CCAAAGGTTAGTGCTTGATACCTGTAACATATGGGAAAGGTTAAGCTACTTAGCTTTTAA
TGGACTTATAAATGTTTTAGTTACAGGGACATTCTAGATAAGTCTACCTATGTGAGTGTA
GGAGGTGGTGCCGCTTCCTATGTAACTTGGCTGGTTACTAAAGCGCTCATGAAAACAGGA
TATAGACACAGGGCCAATCCACGTGTCGGCTAAGGAATACTTGAGAATTTGAAAACTTAT
GTGTGAGATATATCCGGTTAGTCGATTAAGGTCGCTGGTTCAAAGCTTGCCTACCATGCC
ACCTTGATTAACTTTGATGTATTGTCACTAAGTGAAGGTTCAAGTCCAAAAGACACCTTC
ATCTATGCATAAGTTTTCCAAGCCTGTGCAAGATAATTTTTCAAAATTCATTTATTTTGA
AAATGGTGGGGGATNTGTTGGAAAATTTTCAAAATAAATGTGTCTTATGGTAAAGACATG
TCCTATTAATTGTGCCTTATAGAAAAGGTACCTTTCACTAAAGACATGTCTAATTAAATG
ATGTCTTGTTGTAAGGACATGTCCATTTAATTGTGTCTTGTAGAAAATGTATCTTTTTAC
TAAATGATATAACTTTTCATGGCAACATTTCACTTAGAGATGCATCATTTCATGGTGACA
TTTCATTTGAAATGGTGATGGTTCAATTTGGACCATTGATTAAAATCAAATCTAGATCCA
ATGGCCATGAATGAAGGGGTATCATGAAAGATGACAACCCAAATGAGGGGGCACAAGTAT
ATCTATAAATAGGGGTCATGTTTAAGCCATTTAGACATGAAATAAATGATCCTACACCAC
TCTTTTCTTAGCATTCCTTTCTAGTACGAATTTCAACACAAAACACCCATTTCTTTTGTG
CATTCACATTCCAATATATTGTTTTCTGCAGGAACAATATATTGTTTCTTGGCAGGCTTG
CAACATTCAAGAGTATTCTGGTTTGCTTTCGTCGATGCACAACGCAAGCAAACAAACAAG
TGCTTCATTGTATCCTGGAGGCGTATTTGCTTAACCCATGTGCATCACTCAATTGGTGGG
GGCAAATAACGTCTTAAGGAAAGCGACATTTGTAACGTGCCTTGAAGCACACAAAATTTC
TGCAGACTTTTTTCTTCCTACATACAGAGTTAGTTGTAAACACATTACTTTACATAATAA
AGTTCCACCATTATTGTTGTATTTCTCTACATTTGCCATTCCCCACAAATTTTACCACCA
ACA
>RLG46#LTR/Gypsy
TGTTAAGTAAGTAAAAGCACCAGGTCGGCCGTGCTACTATTTCCGCCCCGGTATGGATCA
CCTCAACCAAATGGTACAAGCAGAGCATGGGGACAAATATGGCCCGACCAGAGACGAGTA
CCGACCAGAGGTGTATGCCGAGCCGATACCCATCTCCTGAAAAAGCGGGAACACGATCCC
ACAGAATCACGGCAGTTGCGCTTTTCCCAGAACCGTTGCGAGAGATGCGAGATCCCACGT
TTACCCGTAATGTAGCAGTTAAAGTTCCGTGAGAGGCCACCACCCGAAAAAGGAGGGATG
AAGACTAAGCGGGAACGTGGGATAACGGCTATAAAAGAAGGAGAAATCGATGAAGAAAGG
GACAGAAAAATTGAGAGAGGGAAAACGCTGCCAAATTATAACCAGGCTATTTTCTTACAA
ACTTCGGATAAATTAGAAACTACTCTTGAATCCAAATTGCACTGTTTTCCCGTAAATACC
TTGAGCTAACTTAGGCATCGGAGGGTTTACGCCGGCAAAACCACCGGCGTCTTTGATCCG
TTTTTTTGTGAACGCAGGTCTAGAAAGAGAAAGGAGGGCGATTCCAAGCCCCGTGGTTCG
AGCAACAGTTGATAACATAAACGTTGGTGAAAGATTCTGGTCGGTAAAAAGGCGAGCAGA
TTTAAGCATCAACANTTTTGGCGCCGTCTGTGGGGAGCTGGATAAAAAGCTACCACCGAA
TCAGTAGTTGCCGGAGAAGCAGTGAACGATTAGACATGGATGTGCCCAGGAAGGACGCTC
TGAGGGAGGATAACGAATCTGGGGAGACAATCACTCTTAGGGAAATTGCAAATGAAGCCC
GGGAGAGGGTAATGCAAGATCGATTAGAGCGGATGGAGAAACAAATGGAGACTCTCGCGA
CCATACTGTATGAGCTGAGAGACGAGCGGAGAAGGGATTGTGAAACCCCCGTGGGGAGAG
ATGATGTCGGAGCAGAACCCAGCCTCCGGAGGCGTAGAGTCGAGGAAATCCCTCCGCCGG
CGGACCAACCTAATGGGGTGCATCCCCACAGAAGCACTGGTCGGATTCCAGGAGAACAAG
TAGATGAAGGGAGGAACCAACCTCGCCCCGGGCGGGTACTGGAAGCTGATGGCCGAGGGG
CCAGTGTTAATGAAGGAGAGCTCAGACAGCGGTTGCAGAATGCCGAGCAGGAGCGAGATC
AGATAGCTGCGCGTGATCCTGACCGTGCTGTAGAATTGGAGGGAGAGGTGCGCAGATTAG
CGCAAGTGATAGAGGAGATACAGGGTAAGAGAAAGCCCCCGAGCTGGAGGATAATGCTAG
ATGAAGAATCTCCACTATCAACTGAGATCATGGGTACTGTAATCCCAAGAGATTTCCGCT
TCCCCGACCTCAAATACTCCGGGCGAAGTGATCCACTGGTGCATATTGAACGTTTCAACG
ACATGACGGGTGTTCAGGGGTTAACACCAGCTCAGAGGTGTAGGGTGTTCCCATTGACAC
TAGAGGGACGAGCCCGAGAATGGTACCGCAAGCTGTTACGAGGAAGTATCAGAGGGTACG
AGCAGATGTGCCAAGAGTTGGCCGAACAGTTCCGAGGGGCGGTGGCCCCAGAGGATGATA
TGATGGAACTAATGGGGATGAAGCAGGAGGAACAAGAACCCCTTCGAGATTTTGTAAAGC
GATACCACCGAGCCGTGCTTGATTTGGGAGCTTTCAATCACCCGCAGGCGTTGAGGGGAT
TAAAGGAGGGTGTGAGGATAGGCCGGCTGTGGTATAACCTGAGAAGCCCCCTGGTGCAGA
ATTATTCCGCGGGGTATGAGCAAGCAAAGAGAGACATTGAAATCGAAGAAGAGAAATCGG
CAAGGATAAAGAGTGAACAACTGGAGGAGCTGAGACGAAAGGAAAGGAGAGCCCCAAATG
GGAGCGGGTCAGGAAAGCGAGCTGGGGAGTCTTCAATGATGGGTGCAGTATCCGCTCGAT
CTCGCCCTTATCCTATGGCTCAGAGACCGCAGCAGGTCCAACACAATCGGGCTCAGCCCC
CACGCCCCCCATTCCTGGAGCGGCAACGAGAATTCCGGCAGTTGGCTAACCATCCTTATC
ACAACGCTCCCAGAGCACTGCATACAGCCAACCCCAGAACGGGACGATCAGGTCAGCTAC
CTTCAATATCCGCTCGGGACGATACTCATGATAGCCGAGCAGTCCAGCTGATTGACCAGA
ACCCAGCGTACAGACAATATACCCCGCTAAAAGTCCCTATGGAGGAGTTGTATGAGAGAA
TCGAGGGACGAGGCCTGTTGTACCCTCCAGCCCCTATAACGAAACCTGCTCACCGACGGG
ATAAGAGCAGATTCTGCAAATTCCACGACACTCACGGTCACACCATCAGCCAATGTCGTG
ACTTAAAGATTCAGGTGGAGGATTTGGTGAGAAACCGTTATTTGGATGAATATGTAGATG
GGGTTTCTCCCGTCATTGAATCACAGTACACGCGGGATGAAGGAGGTGAGAGGGGCCTGG
AACGTGAACAGCCAACTATCCGTGTGATAGCAGGAGGGCCAACCCTGGCTGGGGATTCGA
ACAGGGCACGGAAGAACTATGGGAAATACGCCATGACTAGCAAAGAAGTTCTTTTCAATT
TGCCAGCAGCCAAGAAGGCAAAATTGCGGCAAGTTCCCATTATGTGGACAGATGACGATG
AAGAGGGTATCTTATATCCTCATGAGGATGCACTGGTGATTAAGGCAATGGTGGCTGGTA
CAGAACTGCGACGAATACTGGTAGACACGGGCAGCTCGGTTGACATCTTGTTTAAGTCGG
CCCTAGATGATATGGGGATTGCAGACTTAAAATTGGAACGGACAAATACATCTTTAAAGG
GATTTGGAGGGGGACGGCTAACTCCCATGGGAATCATCGAACTCCCAATTACTATGGGGA
CAAAGCCGTTTGAAAGAACGATGATGCTGGATTTTGTCGTGGTAGAGGAGAGAAGCCCTT
ACCAGATGATACTGGGGAGACCGTTCATGAGGATAAGTCAATGCGTTGTGTCTACGCATT
ATCTGGCACTGAAATACAGAATAAACGGAGCGGTTGGTGTAGTAAAAGGCGACCAGAGGG
TGGCAAGGAGTTGTTATGCTACAGCGGCCAAGGAGACGCTGCAGGTTACTTCTTTAGATA
ATCGAGGAGAATCTAAAAAGGGCCGCCAAGAACCTGTTGAGAAACTGGAAGAAGTTGCGG
TAAGCAAAAGCGACCCGAGCAGAGTGGTGAAGATCGGATCAGGGTTGGTTGGGGCAGTAA
AAGGCGAGCTGGTAAATTGCCTACAGTCTCATGCAGATATATTTGCCTGGTCTCACGAGG
ATATGCCAGGAATTGATCGCGGGGTAGCTTGCCACAAGTTGGCAATCAAGAAGGGGGCGA
GGCCGGTGAGACAGAAGAGGAGATGCTTTAACCAGGAAAGATATGAGGCCATAAATGCCG
AGGTGGAGAAGCTGTTGAAAGCAGGGTTTATAAGGGAGGCCAAGTACCCGGAGTGGATTT
CCAATGTAGTGCTGGTAAAGAAGGCCAACGGGAAATGGAGAATGTGTGTGGATTTCACAG
ATCTTAATAAGGCATGCCCGAAGGACAGTTTTCCCCTACCAAAGATAGATCAGTTGGTGG
ACTCAACAGCGGGTCACAGTCTGCTCAGCTTCATGGATGCCTTTTCAGGATACAACCAGA
TTCCCATGGACGAGCAGGATGAGGAAAACACCACATTTATAACTAACATGGGTTTGTTTT
GCTACAGGGTGATGCCTTTTGGCCTGAAAAATGCAGGAGCTACCTATCAAAGGTTGGTGA
ACAAGATCTTCAAGCCCTTGATCGGTCATACTATGGAAGTATATGTGGACGATATGATCA
CAAAGTCCAGAGAACCGAGGGATCATGTGAGACACTTGGAAGAAACCTTTGAATTGCTGA
GGAAGTATGAAATGAAGCTAAACCCGGAGAAATGTGCATTTGGGGTCAGCTCGGGCAAAT
TTTTGGGATTCCTAGTAAGCCACCGAGGGATCGAGGCCAACCCGGAGAAAATACGGGCAG
TAACAGAAATGAGATCCCCCCGAACAGTTAAGGAGGTGCAGAGCCTTACAGGGAAATTGG
CAGCATTGAACCGATTCATCTCGCGGGCCACGGATAAATGCCACCCTTTCTTCCAAACCA
TAAAAAAAGGGAGGAAGATGGAGTGGACATCAGAATGTGAGGAGGCGTTTGGGCAGCTGA
AGGAGTATCTGGCCCATGCCCCGTTACTATCAACCCCGAGGGAAGGTGACCAGCTGTTTT
TGTACTTGGCAATCTCAAAATGGGCTACCAGCTCGGTGTTAGTCCGAGAAGAAGAAGGGA
AGCAACACCCCGTGTATTACACTAGTAAAGCCCTGGTAGATGCAGAAACTAGGTACCCCT
TGATGGAGAAATGGGCACTGGCCTTAATAACAGCAGCTCGGAAACTGCGACCATATTTTC
AGGCCCACCCGATAATAGTGATGACTGACCAGCCTCTTCGGCAAATGCTCCAAAAACCAG
ATGCATCAGGGCGGTTAGTAAAGTGGTCCGTGGAACTGAGCGAATTCGATCTATCCTACA
GGCCCCGAGGAGCAATCAAGGCCCAAGCCCTGGCTGATTTTATGGTTGATTGTGTGGAAC
CAGGGGAAGAGATCCAAGAGGGACAGCCAGCAGAGCAGGAGGATAGAGAGGGGGTATGGC
TGGTAATGGTTGATGGGTCACGGGGTGAACATGGATCCGGGGCAGGAGTTATAATACGAA
GCCCAGGGGGTGTCGAGGTGTCCTATGCTGTAAAGTTCGAGTTCCAGATCACGAACAACC
AAGCTGAATATGAGGCCTTCATTACTGGGCTCGGGCTTGCACATGCACTACGGGCAGAAA
GAGTAGAAATCCGAGCAGATTCCCAGCTAGTATGTAACCAGCTCAGCAATCAATTCCAAG
TAAGGGAAGAGAAATTGGGGCTTTATCTGAAGAAGGCGAAGCAAATGGTTGAACTCTTCA
ATAAGGTAGAAGTGAAGCAGATATCCCGGAATGAAAATTACCGAGCTGATATGTTGGCTA
GAATGGCTGCAACGGCAGATCCGAAATTACCTAAGTCGGTCCCACTAGAGATAAAGACCT
TGCCAAGTATAGGGGAGGAAGTTGAAGTGATGAGAGTAAACACTGAAGAATCCTGGATGG
ACCCGATTCGCGCATATGTCCGCGATGGAGTTTTACCAGAGGATAAAAGGCAAGCAAGGA
AATTAAAATGCCGAGCAGCGAGATACACGCTACTAGATGGAGTGCTGTACCGCCGGGGGT
TCACCTTGCCCCTTTTGAGATGTTTGGATGAGGAGGAGGCAGATTATGTTCTGAGGGAGA
TTCATGAAGGAATATGTGGCAATCACTCGGGAGCAAGAACTTTAGCCTTCAAGGTACTCC
GGCAAGGATACTTCTGGCCGACCATGCACCAGGATGCGAAAAGGATGGCAAAGAACTGTA
AAACCTGCCAAAGCTTCTCTGAGATTCCTGCACACCCCCCAGAAAAGTTGACCACTATGG
CATCCCCGTGGCCTTTCGCTCAATGGGGAATCGACTTGATTGGTCCGTTACCTAAGGGCC
GAGGAGCGGCGACACATGCAATTGTGGCAGTAGACTACTTCACCAAGTGGGTAGAAGTGG
GAGTCCTCAGCCAAATCACGGAGAGAAAGACAACGGATTTTATTTGGAAGAATATCATCT
GCAGATACGGGATCCCCTATGCCATCATTACAGACAATGGGAGGCAATTTGACAACAGCA
ACTTCAGGGAATTTTGCCGAAATTTGGGGGTGGACCTGAAGTTCTGCACCCCCGCACACC
CCCAGGCAAACGGACAAGTGGAAGCAGCCAACAAAGTGATAAAGAAGCTCCTGAAAACTA
GATTGGGAGAGAAGAAGGGAGCTTGGGTTGACGAACTACCAGGAGTATTATGGGCCTACC
GAACAACTCACAAAACCGCCACAGGGGAAACCCCGTTCGCTTTAGCTTTTGGACATGAGG
CGGTAGTCCCGGCAGAAATTGGAGTGGGGACACATCGAACGGAATATTTCACTGGGGAAC
AAAACGACGAGCAGATCTGCTTAAACTTGGACCTGCTGGAGGAGAAAAGGGAAGGGGCTT
CGCGGAAAGTGGCCCAGTATCAGCAAAGGGTCACGCGTTATTATAACAAGAACGTACGCG
TGAGGCAGTTCCGAACAGGAGATTGGGTGCTCAGGAAGGTGAACCAAAACACCAGGGATC
CCAATCATGGAGCTCTCGGTCCGAAATGGGAAGGCCCGTACAGGGTGATACGAGCAACTG
GACCAGGAGCTTACAAGCTAGCGTACCCAGACGGACGAGATGTGAAGAGGTCGTGGAACG
CCGAGCACTTAAAGAAGTATTTCCAGTAAGCAAAGTGCTCTGCTAAATCCTCATTTTGAT
AAGTTATCTTTGTTAACTGCATGATGGCTTATTACGCATGTATATATTCTGTATTTTTGT
AATACATTCAAATTCCAATAAAGATGAATTCAGCATGAAACCCTTCTGTTAGCAAGCCCA
TTAAAACTTCTACCAAGGCAAGTAAGTGCCTGCTTCTGCTCGGTCAACGAAAGACCAGCA
GCTAAATTTACGAAATTTCTACCAAGGCAAGTAAGTGCCTGCCTGCTGGTCAAGAAAGAC
ACAGCTAATTAGAAATCTAAAGCAAGTAGTGCTCTTCTGCTCGGTCAACGAAAGACCAGC
AGCTAAATTTACGAAATTTCTACCAAGGCAAGTAAGTGCCTGCTTCTGCTCGGTCAACGA
AAGACCAGCAGCTAAATTTACGAAATTTCTACCAAGGCAAGTAAGTGCCTGCTTCTGCTC
GGTCAACGAAAGACCAGCAGCTAAATTTACGAAACTTCTACCAAGGCAAGTAAGTGCCTG
CTTCTGCTCGGTCAACGAAAGACCAGCAGCTAAATCTACGAAAATTCTACTAAGGCAAGT
AAGTGCCTGCTTCTGCTCGGTCCACGAAAGACCAGCAGCTAATCCTACGAGAATTCTGCT
AGGGCAAATAAGTGCCTAGTTCTGCTCGGTCAACGAAGACTAGCAACCAATTTTATGAAA
ATTTTACTAAGGCAAGTAAATGCCTACTCCTGCTCGGTCCACCAAGGAACCAGCAGGCAA
AATCAGATAAGTTGTCCAATTATTTTGCAGAAACAATCTATGAGCAAAAACCAGACAAGA
AAGCCAATAGAGAACATCTAAAAATTTATAAATGTTCAATTGTTTACAAAACAAATGCAA
ATCTAGAGTTTATACAAAAATAGACTTAAAGATTAGCAGAGTCAACGGCTCCAGCAGCTG
AAGGATCAGCAACCTCAGGAGGCGGGAGATCGGCAATACCGGGAGGAGGAGGCATGGACC
CTTGACCCACTTCGAAAGTACGTCCCCCGGCTTCCCCCTCCTGCACCCCATCCAAAGGAG
CCTCCACCTGATCCTGATCGCCCTGCTCCCTATCTGCCTGGCCGGTTTCCGCCATATACC
GCTGCACTCCAGCCTCCAGCTTACTCATGTCCAGCTCGGGATATTCTTCCTTAAGCACAG
ACATGATACACTTATAGGAGAAAGCAACCCCAGAGTCATACTCGGCATCCAGCCGATCGT
CCACATCAGCGGATTTGCCTTTCTCCTCAGCCAGCTGCTCATTCAGGGATTTGATTTCTC
CCTCAAGGGCGGTCCTCAGAGTATCTCTTTCACTTTGAGTTACCTGAAGGTCAGACTTCA
GGCTACCCAACTCACCCTCAAGTTTGGAGGCAGTGGACTCAGCAATTGCAACTTTCTCCT
CCAGCTCCATAATCTGCTTGTTCAGCTCGGCCAGCTTCTCCTTGGAGCGATCAGCAGATT
CAGCCTTCTTCTTCAACTCCTGATTGTCAGCTTGAAGCTTCCTCTCATGGCGTATGGACC
CGTTCTTGTAACACGAAACCATGGTGGCCAGCCTGAAGGAAACCCTTTGAACAGAAGCAG
CTAACTCGGAGAGGTCCATACTCTCGATGTCCTTCACCATCTTGGGCCCAACCGATTTCT
TGTAATCCTTCTGATACGGGCTCAGATAGTCACCTTGATCCCGAGATGGAAGAGGAGAAG
ATCGGTCCCCAGATTGTAAGCTGACCTCAGGACTCTTGTCGGAAGTTTTCTCCCCACCAC
TCTTACGAGGTGGAGGAGGGGGCAGAGCAGGAACAGGAGCCTTAGAAGGACCGACACTGG
TTTTCTTCGGAGGAGGAGGAGGGTTGCTGGAGCTGCTCGGAGCCCGACCACGCTTTCTGC
TCATCGCGCTGAGGATCTTGTTATCCATCCCAGCGGCAATATCTACTAAGCCCGAACCGA
CCAAGTTTGTTGGTGACAGGAGGTCTTGGCAAGTAGACGCGTTCACCAGAGCAGTTTCCA
CCTGAAGCAAAGGTCGGTCTTCGAGATTCTTAACCAAACCCCACGATTCTGAAAAAACAG
ACAAGGTTAAAGAACCCAATAAGTGGCAATTCGAGAAAGAATATAGGCAAAAAATGAACG
ACCTGGGGTGACAAATTGCGTTGGAAGGTAAATATCACCACCCAACGAACGGACTGCTGG
ACACCAATTTCCCCCAGCAAAGAAGAATTTGTTCTTCCAATTTTTGCACGAGGAGGGGAA
ACCGGTGATTGGCTTTCTCTTCGCAGAACTGGACATGAAGTAGTACCAGCCCGCCTCCCT
TGGGCTGCTCCGCAGCTGATACAAATGCTTCACTTCAACAAGGGAAGGCTCCTCCGACCC
ACACCTCTCCCACAACACAAACATAGCCGAGAGAACCCTCCACCCGTTTGGGTGTAGCTG
ACCTGGGGCCAGGTGCATACCCCCCAAAATCTTGGCAAAATAACGCTGAAGAGGCAGCCG
AGCTCCTAGTTTGAAGCTCTCCAGGTGCATCGTCACGTACCCCCGCGGAGGCCGACTAGG
AACATCACCTTTCCCAGGAACCACAAGGAGAACCTCCTCAGGAATGTCATAGAGGTTCCT
AAGCTTGAACAGATCAGTTTGGGTGGTGGCACAGGCTATGTGATCGATAGGGTAAGAATC
TGCCTCCATCCTATGCCCAAGGTTTCGTTTCTTAAGAGGTCGGCTCGGCTCGGAGCTGCT
TCCCTCACTATCACCCACTCCTTCAGGGACCCCAACCCCACCAGAACTGTGGTTCTCACC
AGAGCCCGACGCAGGTCCCCCTCTATTTCCTACAAGCTCTAATTCAGGGGAGGGTGAAAT
GGTCAAGGGACGTGGGTACTCAAGGGTATCCCTACTATGGGATAAGCCTACACTACAAGA
GGGATGCAAAAAATCAGTGGGTATTGGCAAGTTAAGGTCTGAATCCCCAGATTCTTCGTC
ACCCTCATCTGCAATCAACTTCCTTCTCCGATTTGACATATCGGAGTCCCAAAAGAAAAC
CAAAACAAACCCAAGTACACGAATACAAAAAGGGACAATACAGAACCCAATCAACAACAG
CCAAAGAAGAGGTTAAAGGCTATACCTGGAATGGACTAACACTGATAGCGCTGCCGTGAC
AGAGAAAACACCCAGCAAATGGATACTCCGGACGCTGGAAATGTGAGCAAAGTCCAGAGA
AGGATTTGGTTAACGACGGAGAAACGAATCACAGAATGATGATGACTTTAGTCTAGGGAT
TTGAAACGAAAAGGGGGAAACGGAAGCATTTAAGTGATGGGATATGCCAGCTCACTCACC
ATATATCGAGGAAGGATAGCCCGTCGTTTCAAATTTCAAATACGAAGAGTCGGGAAGCGC
CACGTCACTAACCGCTACAAGAGGCCAGGCTAGAGCAAGCCCAGATATGCAATGGACATG
CTCATTAAGGCCCATGCTCGGGTCGGAATCTCCCCAGAAAAAAAATGGTACCTCAGGTCC
GTCCCGGTATAACAGAAGACCAGATGAGAAGCCCCGGGCTGGTCAGATTCGACCATCAGT
TTCTACTCTTAACTCATTTCACTCGCAAGACCAGAAACTGGGGGACTGGNTGTTAAGTAA
GTAAAAGCACCAGGTCGGCCGTGCTACTATTTCCGCCCCGGTATGGATCACCTCAACCAA
ATGGTACAAGCAGAGCATGGGGACAAATATGGCCCGACCAGAGACGAGTACCGACCAGAG
GTGTATGCCGAGCCGATACCCATCTCCTGAAAAAGCGGGAACACGATCCCACAGAATCAC
GGCAGTTGCGCTTTTCCCAGAACCGTTGCGAGAGATGCGAGATCCCACGTTTACCCGTAA
TGTAGCAGTTAAAGTTCCGTGAGAGGCCACCACCCGAAAAAGGAGGGATGAAGACTAAGC
GGGAACGTGGGATAACGGCTATAAAAGAAGGAGAAATCGATGAAGAAAGGGACAGAAAAA
TTGAGAGAGGGAAAACGCTGCCAAATTATAACCAGGCTATTTTCTTACAAACTTCGGATA
AATTAGAAACTACTCTTGAATCCAAATTGCACTGTTTTCCCGTAAATACCTTGAGCTAAC
TTAGGCATCGGAGGGTTTACGCCGGCAAAACCACCGGCGTCTTTGATCCGTTTTTTTGTG
AACGCAGGTCTAGAAAGAGAAAGGAGGGCGATTCCAAGCCCCGTGGTTCGAGCAACAGTT
GATAACATAAACGTTGGTGAAAGATTCTGGTCGGTAAAAAGGCGAGCAGATTTAAGCATC
AACA
>RLG47#LTR/Gypsy
TGTTTGAGGGAAAAATAGGAAAGGCAGTAAAGCGCCACGTGTCGACGAATGGAATGACTT
CAGCACAATCTGAGGTACCCCACACAATTAGAGGTACCCCCAGATTAGAGGTACGGCATG
ATTTGAGGTACCCCGCACAATTAGAGGTACCCGGCATGATTAGAGGTACCGGCATAATTA
AGGTACCCGGCTGATTAGAGGTACCCCGCAATTAAGGTACCCGTATTAGGGTACCGCTGA
TAAGGTACCTATTAGAGGTACGCCAAATAGAGGTACCCCGCATAATTAGAGGTACCCGGC
TATTAGAGGTCCCGGCTTGATAGAGGTACCCGCGTAATTAGAAGTACCCTGCTTGATTAG
AGGTACCCCACACAAATAGAGGTACCCCGCACAATTAGGGGTACCCCACATAAATTGAGG
TACCCCACGTAACTCGAGGTACCCGGCAGATCAGATGCAAGAGAATCCTCCGAAAATATC
CGCCATGAGAAACGTCTCCACCTCTTAAAAGATATTATTCGATTTTGTCAGAATTAGGAA
TCAAGAACGTCGTACCAAAAGGGGGGGACAGCCGCCTGCTACCTCTGCCAAAAGTGAAGG
ACACTGTCCCAAGGACAGTGGTCCTCAGCCGCCTACCCGACAGCTACTGCAGAGGTACCC
TGGACCACTCTCCAGCGCGCGCCACGTTTCCAAAGGATGAGATACGCCGCGAACATGCAC
ATAACGGCCCAAAAATCATAAAAAGGTAAAAGGACGTTAGCCAAAAAGGGTACGCCACGT
GGCAGCTGAGGTACTCCATATATAAAGGTGCCTAGGTTTCATTCTCCATGAGGCTCTCAC
TCACCCATTAACACTCACACTCCAAAAAATAGGTTTTCTTCAACCTTAAACCCTAATTTA
CAGAGGGCTAGCCAGCTCTCTTTGCCATAAAAGCTTGAGTTTGCTAACTTGAGCGTCGGA
GTGTGAACGCCGGGGTACCCCGGCTTCACCTCTAACCTCTATTTCACTGTTTTGCAGGCG
TGAAGCTCATTTTGAAGGACACCTCTCTTGGTTCTGACCTTTCACCATTGTTACCACTCT
CTCTCCCCTTCTCACCTCCCCCGAATTTCAGATACACCGCACCGCACACAACAAACCAGT
GAGGTACCCCATCTCCCCCAAAAATATAAATTCATTGTTCTAGATAGATTTTGGCTTTTC
CTACCCCAAAATCTGTTGAAAACANATTGGCGCCGTCTGTGGGGAGTCGCACAAAAAGCC
TCCTCCGCGGTTACCAAACTAGTTGTTGTGTGTACTCCAATACATGGCACCCGACGTACC
TCCCGAAGGTTTAATGGGGGATCCTACAAGGATGAGAGATGACAGCAGCAGTGAAGGTAG
TGATCCCGCAAGAAGGGTAGCCCGCATCAGCAAGGGCAAGGGTATCAAGCAATCGACGGG
TGTTCGCCAAGATGAGGAACCTATTTCTCACAAGCGTTTCGAGGATCTTGCCCACGCAAT
ACTTAGGGCGGTTGGATCTCGGGCACCCGAAAGTTCACTTCCACCAGTGACGCTAGATGC
TCCACCACCTCAAACGGACGACCAAGCTATGGTCAGAAAAGAGGTACCCGAGGCCAGCAA
ACCAAAGCATAGGCCATCGGGTACCCGTTCTAAGTTTCAAACCGTGGGCTCCCGCGACGA
GCGTTCCACCGCCTCTTGCAATTCCCGCAGCAGCCAGGGTACGAGGCGTGCAAAGCGTAC
CCACGAGGATCTCCGTGAGAAGTTAAACGCCAAAAGGGCTTCTCAAATGGCGGCGACATC
ATCGGGTACACCGAGGGTACCCCTCGAACTTGTGGAAAAGATGGAGAACCTGGAAGCCCA
AGTGAAGCTCCTCTCCGAGAAGCAAAACATCACAGCTGCTCCAACGCCAATGACCTACCA
ATCGCCATTCACTATGGAGATTCGGACGGCAGCTCTCCCCGAGGCGTTCGCCATGCCTCA
GATACCCCAATACTCGGGTACCACTGATCCCTCGAAGCATGCTGAGCTATACCGCGACCA
AATGCTTATCAAGGGTGTAGATGAGAGCGCCATGTGTAGGATGTTTACACACACACTCAC
GGGCCCCGCGAAGTCGTGGTTTCGCTCTTTGAAAGCGGGTAGCATATCTTCCCTACACCA
ATTGTTATCCGAATTTACTAAAGAGTTTTCCTACGCTTCCACTCAAGATAGGGTAGCCTC
CAAACTTGCCTTTATCAAGCAAGGGGAAGCCGAGCCTTTGGCGGAGTATGTGAGTCGTTT
CCACCAACGAGGTGCTGCGAACCGGAGTATTTGGAAACCAATACACATTGACCCATTTTG
AGAAAAATTTACGGTTGGGCAACTTATGGCGTTCTTTTCAAAAGAAGCACCCACTTTCAT
ATGGGGAAGCCCGTTCCCGGGCGTTGCAGCAAGTGGAGATGGACGAGAAATGTCAATTGA
AGCGCCAAGAAGATAAGGCCGATGTTACAAAGAATAAGGAGAAGCCCAAGAGGATGGAAG
CCCCAATACCACGGGTACCCCAAGCACGGAGCCCTCCACGGGTTGCCCCGCGGGGACGAG
GGTATAACACTCAGGGTATCTCAAGGGTACCCCAACCTCCAAGATCGCCACCACCAGAGC
AGCAAGAGCCACCACCGAGGCCTCGGTACGAATCTTACCATCCACTGAATCGATCCCCAG
AGCAGATCTTCTACCATATTCGGGATAGGCCTCCTCCGTCCTCCTAAGCCAATGAAGAAG
TACCCCAACATGAAGCGTAGCCTGAAGTATTGTGAGTTCCATGAGGACTTCGGTCACAGC
ACAGCCGAGTGTTTTACCTTGCGGAGGAAATTGAATCTTTGATTCTTAGCGGGTACCTCA
AAGAATTTGTTGCTGGCATGAGAGAAGCTCGGAAATCCGCGGAGCAGGATAAGGGCAAGC
GGGTAGCTGATGGCAGTCCTGAACGAGAGGTACCCCCGGACATAAGAAAGGCGTGTATGT
CCGGATGATCATGGGCGGACCGACTTTAGCGGGCCAATCTAGGAGGGCTATCAAAGGCTA
TGGTAGATCGTTGTCGATAACCACCAATATTGGCAGAGAAGTCAACCTTAATGAATGGGG
TACACCGAAGGTACCCCACCATCCCCCGCCTATCCTTTTTACAGAAAAAGATGCGGAGGG
TATCTCGTACCCCCATGACGATGCCTTAGTAATTACGTTGAAGGTTGCCACGGTAAGGTA
GCAAGAACTCTTGTAGATACCGGCAGCTCCGTTGACATCATTTTCAAAAGCGCCTTGGAT
CAACTATTGATTGAGTCGCCAAAGATCACCCCCTATGCTACGCCTCTAACTAGGTTCTCC
AGAGATATGGTTATACCAAAGGGCATCATTACGCTGCCCGTTACACTTGGTAAGGTACCT
CACCGTGTTGTTCATATGATTGATTTTCTTATTGTAGATCACCCGGGTGCCTACAATATT
ATATTGGGTAGGCCGTTCTTAGTAGCAACTAAAGCGGTGGTATCCATGCACTACCTCGCC
ATGAAAGTCCCGGCCGCCCAAGAAGTTATCACCATTAAAGGGGACCAGCAATCGGCTCGT
GGATGTTACTCCGTGGCCTCCAAAGTCACTTACCAAATAGCTTCGATCCGCCAATGAAGG
GGTACCCCAGTGGCAGCCAGCCCACACCTTATCCCTCAAAGCGAGCACTTGCTAGACACG
GAGAGCGTACTAAAAAATCTCCTCAGGTAGCCCACCCACGAAAACGTTGGAATCCTCACC
AATGGGCTAGAAGCAGTTGCGGGGGATAGCTCGGGGGTACCCCACGGGGACCAGATTAAG
CCCAAATGTGAAGTTGAGGCACCTTTGGATCCTCGAATACCCAAAGATGAAAAACGGGGT
ACCCCGGTTGAAGACTCTATTTCAGTCTCGATTTGGGCCACCAACCCAACAAAGACGTGA
AAGTAGGCTCCAATCTTTCGGAGGAACAAAGAGAGAGGCTCATCACTTCCTACGCGAGCA
CCACGACGTATTCGCCTGTCCCACTCGGATATGCCGGGTATCCCACCTTCCCTCTCTTGT
CACAAACTCAATGTCAGCCCCATAATAAACCGGTCAAACAGAAGCGTCGCGCCTTCAACC
AAGAGAGGTAGATGCAATTGAACAAGAGGTAGACCGCCTATTAGCAGCGAGTTATCGGGA
AGCAGTGTACCCGATTGGGTATCAACGTTGTTCTGTCAAGAAATCAAACGGAAAGTGGCG
TATGTGGTGGACTTCACCGATTTGAAAAAGTCATACCCCAAGGATAGCTTCCGCTTCCCG
TGACCAGCTGTTGATGCAACAGCGGGCGATGGACGCCTTTCGGTTACAACCAAATCCCAA
TGTATGAACCCGATCAAGAGAAAACGGCCTTCATCACCAACCTGGGTTATACTAGTAAAA
GGTTATATTGTTTATTATGAAGAATGCCGGGGCTACCTATCAGCGGTAGTGAACAAAATT
TTCAAGGAACAAATCGGCGCACCAAGAGGGTATACATAGATCACCTGACCACCAAATCGG
TGCATCGGGGAACACCTGGGGTACCTCAGAGGTACCTGAACTATCTTGAGAAGACACCAG
ATGCGGCTCAACCTGAAAAATGTGCGTTCGGGGTTACCTCGGAAAGTTTCTCGGGTTCAT
GGTACAACAACGGGGGATTGAAGCCAATCATGATAAAATTCGCGCGGTTCTTGACATGAA
GTCGCCACTCACCATCAAGGAGGTTCAAAGCTTGGCAGGCCGGGTAGCTGCCCTGAGCCG
CTTTATCTCCAAGGCTACGACCGGTGTAGCCCTTTTTCAAAGCTTTGAAGACCGGAAGAA
GCTCCAATGGACACCCGATTGCGAAGAGCTTTCCAAGAACTGAAGGGGTACCTCGTGAAT
GCTCCACTACTTGCCAAACTGAGCCGGGAGAGGTGCTTCTGTTGTATCTCGCCATATTTG
AGCATGCCACCAGCTCTGTGTTATTCTGAGAGAATGGTAATGGGGTACAACGACCTATTT
ACTACACTAGTAAGGCTATGGTTGATGCCGAAAAGAGGTACCCCACCTCTGAAACGATCA
TTTTGGCATTGGTTGTCTCCGCACGGAAGCTTAAATCATATTTTCAAGTTCACATAAGTG
TAGTCGAGCACCAACCTTCACCTCCGGCAAATCCTCCAGAAGTTAGACATGTCCGGAAGG
CTTCTCCGATGGTCCCTGAATTAAGCGAGTTTGACATTATCTTCAAGCCTCGTTCGGCGA
TTAAGCCCAAGCCATCGCTGATTTCATTGCGGAATTTGCCAATGACTCAAGTGGTGAAGG
TGATCTGAGGTACCTGTCAGATACCCCATCCACCGAGAAGGGGGACAGGTCTGGAAATCT
ATGCAAATGGTTCCTCTAACTCACACGGAAGTGGTGCGGGAGTTATATAATCGACCCGAA
CAAGGTGAAAATATGCTACGCTTTGCAATTTGGATTCAAGGCTTCAAACAACGAAGCCGA
ATACGAGATCATCATAGCGGGTTGAGGATGTCGAAGGCTTTGGGAGCAAAAAGGGTACAC
GTCAAGAGCGACTCCCAGTTGATGGTAAGCCAAATTATCTGCACAATACCAAGCGAAAGA
GGAAAACATGAAGGGGTACCTCGGAAAAACCAGAGAGTTGATGTCCCAATTTTACGAGGT
TATAAAGGGTACCCCGACTGGAGAACAGCGAAGCCGACACCCTCGCAAAAATGGCTCCCT
TGGGGTAGCCCAGTCAGCTGCCCCCATCACAACAGAACACATACCCGCCCCTACATTGAT
CTCCTAGAGCCTTGGAAGTAGGATCATGTCCAACGAGGTACTTTGGATGGAGCCTATCAT
AAGGTCCTCAAGGACGGAGACCTCCCCTCAGATAAAAGTGGAGCAAGAAGATTAAAGTAT
AAAGCCGCGCGGTATGCCTGATCCAGGATATCCTATAAAGGAAGGGGTTCACCCACCCTT
ATCTTAAATGCTTGGGAAGGACGAGGCCGAGTATGTCATGAGGGAGATACATGAGGGGAT
TTGTGGCAATCACTATAGAGCATAATCAATGCCGCAAAAAGCTCTCCGTCAGGGGTACTA
CTGGCCGATCATGAGGGAAGATGCCAAGAATATGGTACGAAGCTGTGACAAATGCCAAAG
[truncated: 1,882,782 more chars]
